# Supplementary material for: The Neurospora crassa Pangenome: A Robust Framework for Population-Scale Analysis and Structural Variant Discovery
Source: J Fungi (Basel). 2026 Jul 9;12(7):507. doi: 10.3390/jof12070507 (PMC13412767; doi:10.3390/jof12070507)
Supplement: Supplementary file 1 [file jof-12-00507-s001.zip]

Archive with 2 entries (2 files):
- FGSC2225-SupFigures-20260709.pdf
- FGSC2225-SupTables-20260709.xlsx
