# Supplementary material for: The Neurospora crassa Pangenome: A Robust Framework for Population-Scale Analysis and Structural Variant Discovery
Source: J Fungi (Basel). 2026 Jul 9;12(7):507. doi: 10.3390/jof12070507 (PMC13412767; doi:10.3390/jof12070507)
Supplement: Supplementary file 1 [file jof-12-00507-s001.zip › FGSC2225-SupTables-20260709.xlsx]

## Sheet: S1
Table S1. Main features of Neurospora crassa FGSC2225 genome assembly and gene annotation.
Feature	FGSC2225	FGSC2489	FGSC73	FGSC4830
No. of Scaffolds	8	21a	358	93
Size of Assembled genome (bp)	41244053	41,102,378 a	40416174	37056930
GC content (%)	0.4818	48.19% a	0.4835	0.5069
Transposon/TE (bp)	4691755	4,671,782 b	4321232	1685259
Predicted protein-coding genes	9726	9,758 a	11653	10586
Total Length of genes (bp)	16785571	16,635,786 a
Average gene size (bp)	1726	1,705 a
Total Length of CDS (bp)	14881977	14338743	15726117	15311154
Average CDS size in each gene (bp)	1474	1,525 a	1313	1447
Average intron size in each gene (bp)	252	180 a
Median intergenic distance (bp)	1216	1,304 a
Annotated genes	7012	4,682 a
Conserved hypothetical proteins in Neurospora genus	9699	9,733 b
Predicted novel proteins (novel in Neurospora genus)	27	25 b
tRNA genes	446	455 b
a These data were re-calculated by the genome assembly of N. crassa strain FGSC2489 (version NC12) in the Ensembl Fungi website (http://fungi.ensembl.org/index.html)
b These data were assessed using same software and parameters with FGSC2225 genome.

## Sheet: S2
Table S2. Overview of ncRNAs in Neurospora crassa FGSC2225 genome
Type	Copy	Average Length (bp)	Total Length (bp)	% of Genome
rRNA	118	698.839	82463	0.00199939
tRNA	446	112.094	49994	0.00121215
snRNA	10	149.1	1491	3.61507e-05
snoRNA	17	131.059	2228	5.40199e-05
other ncRNA	11	488.091	5369	0.000130176
Total	602	235.125	141545	0.00343189

## Sheet: S3
Table S3. Compared with strain FGSC2489, the unique annotated gene observed in the genome of Neurospora crassa FGSC2225
Gene	Annotation	Pfam_Annotation	ProSitePatterns_Annotation	IPRSCAN-ID	IPRSCAN-Annotation	GO_Annotation
NCG16016	Cytochrome oxidase subunit I	PF00115 Cytochrome C and Quinol oxidase polypeptide I	PS50855 Cytochrome oxidase subunit I profile.	IPR023616|IPR000883|IPR033944	Cytochrome c oxidase-like, subunit I domain|Cytochrome c oxidase subunit I|Cytochrome c oxidase subunit I domainGO:0004129	GO:0005506 GO:0009055 GO:0009060 GO:0016021 GO:0020037 GO:0045277 GO:0055114
NCG20017	Double stranded RNA-binding domain (dsRBD)	-	PS50137 Double stranded RNA-binding domain (dsRBD) profile.	IPR014720	Double-stranded RNA-binding domain	-
NCG20035	RmlC-like jelly roll fold|RmlC-like cupin domain	-	-	IPR014710|IPR011051	RmlC-like jelly roll fold|RmlC-like cupin domain	-
NCG20082	Protein kinase	-	PS50011 Protein kinase domain profile.	IPR011009|IPR000719	Protein kinase-like domain|Protein kinase domain	GO:0004672 GO:0005524 GO:0006468
NCG20399	Tryptophan RNA-binding attenuator	-	-	IPR023558	Tryptophan RNA-binding attenuator protein domain	-
NCG20475	Clathrin/coatomer adaptor	PF01602 Adaptin N terminal region	-	IPR002553|IPR016024|IPR011989	Clathrin/coatomer adaptor, adaptin-like, N-terminal|Armadillo-type fold|Armadillo-like helicalGO:0005488	GO:0006886 GO:0016192 GO:0030117
NCG20478	EF-hand domain	-	PS50222 EF-hand calcium-binding domain profile.	IPR011992|IPR002048	EF-hand domain pair|EF-hand domain	GO:0005509
NCG20519	Glycoside hydrolase	-	-	IPR017853	Glycoside hydrolase superfamily	-
NCG20530	Acetate transporter	PF01184 GPR1/FUN34/yaaH family	-	IPR000791	Acetate transporter GPR1/FUN34/SatP familyGO:0016021	-
NCG20546	WD40-repeat-containing	-	PS50294 Trp-Asp (WD) repeats circular profile.	IPR019775|IPR017986|IPR001680	WD40 repeat, conserved site|WD40-repeat-containing domain|WD40 repeat	GO:0005515
NCG20571	CST complex subunit Ten1	PF12658 Telomere capping, CST complex subunit	-	IPR024222	CST complex subunit Ten1, fungalGO:0016233	GO:0043047 GO:1990879
NCG20654	Adenylate kinase	-	-	IPR007862	Adenylate kinase, active site lid domainGO:0004017	-
NCG38806	DNA recombination and repair protein RecA-like	PF06745 KaiC	PS50162 RecA family profile 1.	IPR014774|IPR027417|IPR020588	KaiC-like domain|P-loop containing nucleoside triphosphate hydrolase|DNA recombination and repair protein RecA-like, ATP-binding domain	GO:0003677 GO:0005524 GO:0006281 GO:0008094

## Sheet: S4
Table S4. Comparison of gene copy number between strains FGSC2225 and FGSC2489
family ID	Function	Copy number in FGSC2225	Copy number in FGSC2489	Genes in FGSC2225	Genes in FGSC2489
OG0000006	Amino acid/polyamine transporter I | Amino acid permease	10	9	NCG00721, NCG02783, NCG03509, NCG04435, NCG05168, NCG05198, NCG05830, NCG07129, NCG10276, NCG20252	NCU00721, NCU02783, NCU03509, NCU04435, NCU05168, NCU05198, NCU05830, NCU07129, NCU10276
OG0000052	Alcohol dehydrogenase	4	2	NCG01754, NCG02476, NCG20009, NCG20543	NCU01754, NCU02476
OG0000099	N/A	3	2	NCG00844, NCG05131, NCG20371	NCU00844, NCU05131
OG0000100	Serine/threonine-protein kinase	3	2	NCG00685, NCG04005, NCG20667	NCU00685, NCU04005
OG0000103	N/A	3	2	NCG06589, NCG06912, NCG20196	NCU06589, NCU06912
OG0000108	N/A	3	2	NCG16632, NCG16633, NCG20361	NCU16632, NCU16633
OG0000109	N/A	3	2	NCG08248, NCG08249, NCG20297	NCU08248, NCU08249
OG0000117	N/A	3	2	NCG07191, NCG07192, NCG37192	NCU07191, NCU07192
OG0000205	N/A	3	1	NCG08212, NCG20336, NCG20355	NCU08212
OG0000272	Structure-specific endonuclease subunit Slx4, ascomycetes	2	1	NCG08628, NCG08629	NCU08628
OG0000273	N/A	2	1	NCG08624, NCG20085	NCU08624
OG0000279	N/A	2	1	NCG09606, NCG20604	NCU09606
OG0000281	N/A	2	1	NCG05351, NCG20247	NCU05351
OG0000290	NACHT nucleoside triphosphatase	2	1	NCG09760, NCG39760	NCU09760
OG0000311	N/A	2	1	NCG04447, NCG20535	NCU04447
OG0000317	HAD-superfamily hydrolase, subfamily IIB	2	1	NCG05041, NCG16927	NCU05041
OG0000318	N/A	2	1	NCG01053, NCG20606	NCU01053
OG0006750	N/A	2	0	NCG20577, NCG20720	-

## Sheet: S5
Table S5. Mapping depth and genome coverage of sequenced samples.
Variation_type	FGSC2489 vs FGSC2225			FGSC73 vs FGSC2225			FGSC4830 vs FGSC2225
	Count	Length in FGSC2489	Length in FGSC2225	Count	Length in FGSC73	Length in FGSC2225	Count	Length in FGSC4830	Length in FGSC2225
Genome size		41102378	41244053		40416174	41244053		37056930	41244053
Syntenic regions	325	36835433	37580718	318	34705468	36086825	129	33331271	37403853
Inversions	20	1230684	1286931	18	1265091	1282121	32	597552	634007
Translocations	119	98038	101952	149	1248060	1235855	40	118473	111946
Duplications (FGSC2489)	65	25214	-	53	52509	-	26	106122	-
Duplications (FGSC2225)	69	-	45079	68	-	21334	41	-	32351
Not aligned (FGSC2489)	254	2276668	-	305	4170283	-	185	2390636	-
Not aligned (FGSC2225)	261	-	2172417	288	-	2620061	184	-	3092724
SNPs	499213	499213	499213	492261	492261	492261	921817	921817	921817
Insertions	52663	-	1731824	55808	-	1694336	100390	-	1706411
Deletions	48283	1438906	-	48946	1111023	-	79044	492310	-
Copygains	127	-	1570348	135	-	1357627	91	-	1241925
Copylosses	122	965852	-	129	833481	-	22	113990	-
Highly diverged	468	1733574	1639167	515	1416803	1649166	805	1898565	3612858
Tandem repeats	7	2452	1936	4	1575	1272	0	0	0
* Assessed by Mummer (v4) and Syri sofware (v1.7).

## Sheet: S6
Table S6. Source and information of 100 Neurospora crassa strains.
Strain	Clade	Strain Alias	NCBI.Accession	Geolocation	Geographical.Coordinates	No. of Seqs	Genome Size (bp)	Seq Min Length (bp)	Seq Average Length (bp)	Seq Max Length (bp)	N50 (bp)	L50	GC(%)	No. of N base
CGMCC1608	A1	38502a; pyr2	SRR31100566	USA	Record Unvailable	846	41698115	300	49288.6	580546	120872	108	47.94	720
FGSC2489	A1	74-OR23-1VA	SRR31100578	USA: Oak Ridge, Tennessee	36.01N 84.28W	21	41102378	1646	1.95726e+06	9798893	6000761	3	48.19	40775
FGSC4200	A1		SRR5243565	Record Unvailable	Record Unvailable	1274	42239975	150	33155.4	259148	58908	219	47.88	4234
FGSC10950	A1		SRR19285174	USA: Coon, Louisiana	29.26N 90.94W	483	41958276	313	86870.1	759360	231260	63	47.91	6663
FGSC3246	A1		SRR5243566	Record Unvailable	Record Unvailable	1248	42247219	150	33851.9	334462	64663	201	47.77	5210
CGMCC1610	A1	37815-4a; pyr3	SRR31100564	USA	Record Unvailable	756	41822704	302	55321	680357	124175	92	47.89	633
CGMCC1611	A1	37815-1A; FGSC392; pyr3	SRR31100563	USA	Record Unvailable	906	41720522	301	46049.1	478367	115158	110	47.89	789
CGMCC1616	A1	CrA (crisp)	SRR31100576	USA	Record Unvailable	673	41695085	150	61954.1	777345	159432	76	47.92	1207
FGSC73	A1	trp-3		Record Unvailable	Record Unvailable	358	40416174	1023	112894	1058811	236486	56	48.35	421887
FGSC8275	A1	P2604: pr(Sk-2) mod(pr)	SRR1216520	Record Unvailable	Record Unvailable	2731	42096382	70	15414.3	194318	28582	447	47.92	121258
FGSC4498	A1		SRR28962294	USA: Franklin, Louisiana	29.79N 91.5W	702	41362169	304	58920.5	917404	148040	81	48.29	6543
FGSC847	A1		SRR28962355	USA: Louisiana	Record Unvailable	578	41938054	310	72557.2	555481	153970	89	48.06	5611
FGSC821	A1			Record Unvailable	Record Unvailable	3469	40404719	134	11647.4	248072	41464	283	48.95	4483
CGMCC1613	A1	263a; pyr1	SRR31100561	USA	Record Unvailable	830	41650704	150	50181.6	668813	133152	92	47.97	862
CGMCC1612	A1	37815-8A; pyr3	SRR31100562	USA	Record Unvailable	882	41377762	300	46913.6	484751	117829	105	48.12	380
FGSC1363	A1		SRR5243564	Record Unvailable	Record Unvailable	3207	40424338	150	12605	209637	45552	263	48.84	5083
CGMCC1601	A1	4545A; FGSC4545; trp-1	SRR31100567	USA	Record Unvailable	626	41097684	150	65651.3	714167	161414	80	48.24	1259
CGMCC1609	A1	37301	SRR31100565	USA	Record Unvailable	623	41109590	150	65986.5	777475	163657	76	48.24	1145
CGMCC1615	A1	B148; FGSC1442	SRR31100577	USA	Record Unvailable	654	41133862	150	62895.8	796096	141593	87	48.24	1076
JW199	A2		SRR1779185	USA: Franklin, Louisiana	29.79N 91.5W	788	40432431	303	51310.2	389512	87752	145	48.53	17238
JW22	A2		SRR1779190	USA: Elizabeth, Louisiana	30.73N 92.73W	818	40687922	305	49740.7	337496	86208	145	48.4	19183
FGSC7833	A2	P4448	SRR28962352	USA: Houma, Louisiana	29.59N 90.72W	467	40677196	118	87103.2	736621	192921	64	48.56	5487
JW246	A2		SRR1779209	USA: Welsh, Louisiana	30.22N 92.65W	888	40691057	76	45823.3	375758	81474	153	48.25	20528
JW75	A2		SRR1779223	USA: Houma, Louisiana	29.59N 90.72W	827	41028781	304	49611.6	461266	83517	161	48.08	15786
FGSC26809	A2	P4463	SRR1779276	USA: Franklin, Louisiana	29.79N 91.5W	818	41145687	301	50300.4	415666	92720	140	48.14	17552
D112	A2		SRR1779164	USA: Franklin, Louisiana	29.79N 91.5W	910	41162445	100	45233.5	351096	75709	165	47.97	44392
JW179	A2		SRR1779179	USA: Roanoke, Louisiana	30.24N 92.75W	788	41185719	108	52266.1	350977	91719	139	48.02	14080
FGSC3210	A2		SRR19285176	USA: Sugartown, Louisiana	30.76N 93W	513	41708925	110	81303.9	715111	199950	70	48.05	5798
FGSC10904	A2		SRR19285191	USA: Houma, Louisiana	29.59N 90.72W	577	42034392	302	72849.9	716503	162515	75	47.94	5598
P4476	A2	FGSC4476	SRR1779467	USA: Franklin, Louisiana	29.79N 91.5W	9237	42047945	300	4552.1	63408	9175	1293	48.37	0
FGSC26813	A2	P4479	SRR1779469	USA: Louisiana	Record Unvailable	6895	40818148	300	5920	85180	13753	863	48.95	0
P4489	A2		SRR1779470	USA: Franklin, Louisiana	29.79N 91.5W	7021	38175275	300	5437.3	84541	14574	751	50.28	0
JW193	A2		SRR1779181	USA: Elizabeth, Louisiana	30.73N 92.73W	760	40371365	300	53120.2	415359	97959	126	48.52	14723
FGSC10932	A2		SRR19285197	USA: Welsh, Louisiana	30.22N 92.65W	788	41479315	301	52638.7	670949	156568	84	48.24	7051
JW242	A2		SRR1779206	USA: Welsh, Louisiana	30.22N 92.65W	612	41690864	309	68122.3	737763	123102	101	47.99	6915
FGSC10906	A2		SRR19285170	USA: Roanoke, Louisiana	30.24N 92.75W	495	41971326	107	84790.6	569333	190386	73	48.04	6991
JW222	A2		SRR1779195	USA: Coon, Louisiana	29.26N 90.94W	795	41957647	83	52776.9	454164	111273	119	47.77	67737
FGSC10923	A2		SRR19285175	USA: Welsh, Louisiana	30.22N 92.65W	523	40749407	327	77914.7	1053726	185830	68	48.65	6066
FGSC10908	A2		SRR19285193	USA: Roanoke, Louisiana	30.24N 92.75W	581	41255677	300	71008	535446	161276	81	48.33	6876
FGSC10911	A2		SRR28962321	USA: Elizabeth, Louisiana	30.73N 92.73W	570	40766018	112	71519.3	631441	207755	67	48.54	5312
JW224	A2		SRR1779198	USA: Coon, Louisiana	29.26N 90.94W	661	42002808	100	63544.3	629492	126068	99	47.81	8415
FGSC10951	A2		SRR19285173	USA: Coon, Louisiana	29.26N 90.94W	505	41590888	308	82358.2	750021	187265	71	48.14	6531
FGSC10919	A2		SRR28962317	USA: Coon, Louisiana	29.26N 90.94W	480	41002140	323	85421.1	604947	177478	72	48.41	4296
FGSC10916	A2		SRR28962319	USA: Houma, Louisiana	29.59N 90.72W	667	41177697	303	61735.7	601631	174946	74	48.33	4849
JW148	A2		SRR1779176	USA: Northside Plantation, Louisiana	31.95N 91.07W	701	41149845	100	58701.6	427124	101842	125	48.18	10647
D111	A2		SRR1777709	USA: Franklin, Louisiana	29.79N 91.5W	609	40836535	307	67055.1	407465	112425	107	48.32	7404
FGSC3223	A2		SRR19285195	USA: Elizabeth, Louisiana	30.73N 92.73W	758	41047857	304	54152.8	677146	128887	97	48.44	6483
JW196	A2		SRR1779183	USA: Northside Plantation, Louisiana	31.95N 91.07W	674	40341421	91	59853.7	611568	98127	123	48.53	9064
FGSC10898	A2		SRR28962330	USA: Iowa, Louisiana	30.22N 93W	544	40523168	300	74491.1	790910	187826	65	48.64	4977
FGSC10948	A2		SRR19285199	USA: Bayou Chicot, Louisiana	30.87N 92.29W	1304	41358419	131	31716.6	490018	109033	112	48.28	6334
JW258	A2		SRR1779219	USA: Iowa, Louisiana	30.22N 93W	693	42325220	100	61075.4	525895	127518	101	47.6	7235
JW228	A2		SRR1779201	USA: Georgia Plantation, Louisiana	29.80N 90.69W	781	41012221	85	52512.4	405768	94738	133	48.16	25097
FGSC10946	A2		SRR19285172	USA: Elizabeth, Louisiana	30.73N 92.73W	565	41803862	117	73989.1	643172	183405	75	48.04	6084
D113	A2		SRR1779170	USA: Franklin, Louisiana	29.79N 91.5W	909	40462508	83	44513.2	305801	84664	145	48.46	21039
FGSC26811	A2	P4471	SRR1779287	USA: Roanoke, Louisiana	30.24N 92.75W	724	40433332	307	55847.1	518399	108784	122	48.49	10271
FGSC10886	A2		SRR19285198	USA: Franklin, Louisiana	29.79N 91.5W	2333	40572279	150	17390.6	549681	105886	116	48.85	7391
FGSC26810	A2	P4468	SRR1779281	USA: Welsh, Louisiana	30.22N 92.65W	729	40492375	83	55545.1	393714	96291	121	48.55	9896
FGSC26805	A2	P4451	SRR28962301	USA: Iowa, Louisiana	30.22N 93W	453	41217640	300	90988.2	799445	245985	59	48.31	6013
JW220	A2		SRR1779192	USA: Roanoke, Louisiana	30.24N 92.75W	920	40075803	100	43560.7	389663	72778	163	48.37	79335
FGSC10928	A2		SRR19285178	USA: Georgia Plantation, Louisiana	29.80N 90.69W	475	41280186	308	86905.7	887845	170217	76	48.26	5580
FGSC3211	A2		SRR19285171	USA: Sugartown, Louisiana	30.76N 93W	542	41223767	304	76058.6	722414	173688	70	48.29	6218
FGSC10912	A2		SRR19285177	USA: Elizabeth, Louisiana	30.73N 92.73W	551	41298677	300	74952.2	790502	160792	81	48.4	6266
FGSC26808	A2	P4459	SRR28962299	USA: Houma, Louisiana	29.59N 90.72W	526	41370248	302	78650.7	1238187	188113	70	48.21	5342
JW204	A2		SRR1779187	USA: Bayou Chicot, Louisiana	30.87N 92.29W	820	41568447	100	50693.2	409805	106412	119	48	6682
FGSC10922	A2		SRR28962314	USA: Welsh, Louisiana	30.22N 92.65W	590	40989210	150	69473.2	916975	172103	76	48.39	4847
FGSC2225	A3		SRR31100579	USA: Mauriceville, Texas	30.22N 93.85W	8	41244053	63688	5.15551e+06	9868134	6060753	3	48.18	0
FGSC8848	A3		SRR28962347	Yucatan: Mexico: Sayil	20.17N 89.75W	572	41635952	119	72790.1	757712	205513	64	48.06	5775
FGSC8845	A3		SRR19285194	Yucatan: Mexico: Kabah	20.24N 89.65W	665	42599649	150	64059.6	985785	164557	78	47.7	6629
FGSC8850	A3		SRR19285188	Yucatan: Uxmal	20.36N 89.77W	645	41164079	306	63820.3	658679	151077	77	48.4	6843
FGSC10901	A3		SRR28962327	USA: Houma, Louisiana	29.59N 90.72W	724	42805242	302	59123.3	687484	139085	95	47.58	7173
FGSC8851	A3		SRR28962346	Yucatan: Mexico: Uman	20.90N 89.75W	620	42692936	126	68859.6	687369	171816	78	47.62	6077
FGSC8819	A3		SRR19285187	Haiti: Carrefour Dufort	18.29N 72.63W	483	41841722	150	86628.8	796844	200452	66	48.07	6958
FGSC4712	A3		SRR19285185	Haiti	18-22N 71-75W	616	42568398	309	69104.5	616826	148027	92	47.72	6230
FGSC8816	A3		SRR19285196	Haiti: Carrefour Dufort	18.29N 72.63W	755	41525742	306	55001	612922	137073	93	48.21	6132
FGSC4713	A3		SRR28962293	Haiti	18-22N 71-75W	712	42179882	150	59241.4	652147	161473	86	47.81	5422
FGSC4824	A3		SRR19285183	Haiti	18-22N 71-75W	573	40987916	300	71532.1	658310	183923	71	48.38	6156
FGSC4716	A3		SRR19285165	Haiti	18-22N 71-75W	851	43003789	300	50533.2	430571	101273	126	47.41	4369
FGSC8790	A3		SRR19285181	USA: Homestead, Florida	25.47N 80.47W	558	41340475	303	74086.9	692213	188984	69	48.28	6593
FGSC8783	A3		SRR19285182	USA: Homestead, Florida	25.47N 80.47W	562	41307816	300	73501.5	643027	198771	68	48.26	6631
FGSC8787	A3		SRR28962349	USA: Homestead, Florida	25.47N 80.47W	586	41088227	150	70116.4	809334	191492	69	48.25	4940
FGSC8789	A3		SRR28962348	USA: Homestead, Florida	25.47N 80.47W	595	41362407	106	69516.7	705729	171845	72	48.23	5383
FGSC3968	A3		SRR28962309	USA: Okeechobee, Florida	27.23N 80.82W	592	42024583	150	70987.5	691591	192962	66	47.88	5607
FGSC8784	A3		SRR28962350	USA: Homestead, Florida	25.47N 80.47W	592	42251133	301	71370.2	666927	194592	70	47.76	29441
FGSC6203	A3		SRR19285184	Costa Rica: Aguda Road	9.61N 83.92W	508	40573361	308	79868.8	644319	200678	66	48.71	6142
FGSC851	A3		SRR19285189	Costa Rica	8-11N 82-86W	509	40932442	150	80417.4	691824	200984	65	48.4	6620
FGSC1131	A3		SRR19285192	Panama	7-10N 77-83W	608	41797413	150	68745.7	919442	165251	73	48.11	6832
FGSC1133	A3		SRR19285169	Panama	7-10N 77-83W	702	41563033	303	59206.6	457579	129796	94	48.04	4428
FGSC1165	A3		SRR19285200	Panama	7-10N 77-83W	956	41535376	150	43447	403873	108135	121	48.23	5493
FGSC1132	A3		SRR28962354	Panama	7-10N 77-83W	507	41235652	150	81332.6	910495	257943	51	48.25	4954
FGSC4730	A3		SRR19285166	Venezuela	0-12N 60-73W	727	42045463	307	57834.2	626478	112478	114	48.01	5012
FGSC5910	A3		SRR19285167	Guiana: Digitima Creek	5.6N 57.6W	688	43553264	300	63304.2	424680	127386	104	47.22	6029
FGSC5914	A3		SRR28962353	Guiana: Torani Canal	5.75N 57.42W	851	43571892	116	51200.8	482493	121964	113	47.44	4230
FGSC8829	A3		SRR28962351	Ivory Coast: Tiassale	5.89N 4.83W	985	42239621	150	42882.9	474720	99749	123	47.72	3289
FGSC4829	A3		SRR7700979	Ivory Coast: Foro-Foro	7.93N 4.83W	1028	41592256	330	40459.4	310820	76706	171	47.9	23207
FGSC4830	B			Ivory Coast: Golikro	7.03N 4.95W	93	37056930	1489	398462	4650884	2335974	6	50.69	0
W1322	B		SRR12455577	Record Unvailable	Record Unvailable	1383	36356349	307	26288	366618	44132	243	50.6	24700
Vill-A1-3	B		ERR11702006	France: Villeveyrac	43.50N 3.60E	219	37026988	302	169073	1070347	509293	25	50.61	62541
Vill-B4	B		ERR11702007	France: Villeveyrac	43.50N 3.60E	242	37103732	150	153321	1181313	434057	28	50.64	47350
Vill-A1-2	B		ERR11702005	France: Villeveyrac	43.50N 3.60E	310	36825706	150	118793	1873590	486719	23	50.66	89593
Vill-C1-2	B		ERR11702008	France: Villeveyrac	43.50N 3.60E	565	36109639	150	63910.9	1464811	460288	26	51.19	73474

## Sheet: S7
Table S7. Genetic differentiation and diversity within 100 Neurospora crassa strains
Type	Variants in Clade A1	Variants in Clade A2	Variants in Clade A3	Variants in Clade A	Variants in Clade B	Total Variants In CladeA or in Clade B	Total Effects	Total Effects Percentage
disruptive_inframe_deletion	3354	4864	4560	6581	1956	7227	7778	0.00046
disruptive_inframe_insertion	3594	4671	4252	6691	1307	7147	9457	0.00056
downstream_gene_variant	1150191	1786576	1774088	2725764	804207	3086312	6107686	0.36331
exon_loss_variant	2	8	8	12	3	13	15	0
frameshift_variant	16011	22603	21459	31808	8773	35400	39808	0.00237
inframe_deletion	5136	7430	6920	10022	2998	11011	4711	0.00028
inframe_insertion	7012	9095	8328	12950	2568	13877	9412	0.00056
initiator_codon_variant	27	45	55	82	20	95	96	1e-05
intergenic_region	981045	1678500	1662298	2520280	609189	2922124	3386956	0.20147
intragenic_variant	0	2	2	2	0	2	2	0
intron_variant	123688	178545	177599	274651	84137	310269	359424	0.02138
missense_variant	124248	224476	218828	354029	99990	401442	415331	0.02471
splice_acceptor_variant	514	815	776	1220	370	1393	1542	9e-05
splice_donor_variant	451	719	689	1091	325	1254	1338	8e-05
splice_region_variant	14294	20540	20563	32125	9805	36143	39823	0.00237
start_lost	285	494	455	776	192	870	949	6e-05
stop_gained	1597	3028	2920	4784	1214	5626	5806	0.00035
stop_lost	401	677	637	985	319	1113	1194	7e-05
stop_retained_variant	515	783	773	1200	383	1346	1346	8e-05
synonymous_variant	245418	346567	354046	550301	174136	616510	635572	0.03781
upstream_gene_variant	1113855	1721850	1716608	2649370	783418	3009007	5782832	0.34399
* Detected by snpEff v4.2 based on N. crassa FGSC2225 genome.

## Sheet: S8
Table S8. LoF genes in Neurospora crassa population
Clade	Gene	Pfam	ProSitePatterns	ProSiteProfiles	IPRSCAN-ID	IPRSCAN-Annotation	GO term
CladeA1	NCG00009	-	-	-	-	-	-
CladeA1	NCG00011	-	-	-	-	-	-
CladeA1	NCG00017	PF00172 Fungal Zn(2)-Cys(6) binuclear cluster domain	PS00463 Zn(2)-C6 fungal-type DNA-binding domain signature.	PS50048 Zn(2)-C6 fungal-type DNA-binding domain profile.	IPR001138	Zn(2)-C6 fungal-type DNA-binding domain	GO:0000981 GO:0005634 GO:0006355 GO:0008270
CladeA1	NCG00019	PF00250 Forkhead domain	PS00657 Fork head domain signature 1.	PS50006 Forkhead-associated (FHA) domain profile.	IPR001766|IPR018122|IPR011991|IPR000253|IPR008984|IPR030456	Fork head domain|Fork head domain conserved site1|Winged helix-turn-helix DNA-binding domain|Forkhead-associated (FHA) domain|SMAD/FHA domain|Fork head domain conserved site 2	GO:0003700 GO:0005515 GO:0006355 GO:0043565
CladeA1	NCG00021	PF13236 Clustered mitochondria	-	-	IPR033646|IPR011990|IPR015943|IPR025697|IPR027523|IPR023231|IPR011991|IPR028275	CLU central domain|Tetratricopeptide-like helical domain|WD40/YVTN repeat-like-containing domain|CLU domain|Clustered mitochondria protein|GSKIP domain|Winged helix-turn-helix DNA-binding domain|Clustered mitochondria protein, N-terminal	GO:0005515 GO:0048312
CladeA1	NCG00030	PF01223 DNA/RNA non-specific endonuclease	PS01070 DNA/RNA non-specific endonucleases active site.	-	IPR001604|IPR018524|IPR020821	DNA/RNA non-specific endonuclease|DNA/RNA non-specific endonuclease, active site|Extracellular Endonuclease, subunit A	GO:0003676 GO:0016787 GO:0046872
CladeA1	NCG00032	-	-	-	-	-	-
CladeA1	NCG00037	PF00400 WD domain, G-beta repeat	-	PS50294 Trp-Asp (WD) repeats circular profile.	IPR017986|IPR001680|IPR015943	WD40-repeat-containing domain|WD40 repeat|WD40/YVTN repeat-like-containing domain	GO:0005515
CladeA1	NCG00039	PF01822 WSC domain	-	PS51212 WSC domain profile.	IPR002889	Carbohydrate-binding WSC	-
CladeA1	NCG00041	PF00631 GGL domain	-	PS50058 G-protein gamma subunit domain profile.	IPR015898	G-protein gamma-like domain	GO:0004871 GO:0005834 GO:0007186
CladeA1	NCG00047	-	-	-	-	-	-
CladeA1	NCG00048	-	-	-	-	-	-
CladeA1	NCG00060	-	-	-	-	-	-
CladeA1	NCG00065	PF01207 Dihydrouridine synthase (Dus)	PS01136 Uncharacterized protein family UPF0034 signature.	-	IPR001269|IPR018517|IPR013785	tRNA-dihydrouridine synthase|tRNA-dihydrouridine synthase, conserved site|Aldolase-type TIM barrel	GO:0003824 GO:0008033 GO:0017150 GO:0050660 GO:0055114
CladeA1	NCG00069	-	-	-	-	-	-
CladeA1	NCG00070	-	-	PS50016 Zinc finger PHD-type profile.	IPR024610|IPR011011|IPR013083|IPR001965|IPR019787	Inhibitor of growth protein, N-terminal histone-binding|Zinc finger, FYVE/PHD-type|Zinc finger, RING/FYVE/PHD-type|Zinc finger, PHD-type|Zinc finger, PHD-finger	GO:0005515 GO:0008270
CladeA1	NCG00077	PF08785 Ku C terminal domain like	-	PS50234 VWFA domain profile.	IPR002035|IPR014893|IPR016194|IPR005161|IPR024193|IPR006164	von Willebrand factor, type A|Ku, C-terminal|SPOC-like, C-terminal domain|Ku70/Ku80, N-terminal alpha/beta|Ku80|Ku70/Ku80 beta-barrel domain	GO:0000723 GO:0003677 GO:0003684 GO:0005634 GO:0006303 GO:0006310 GO:0016817 GO:0042162 GO:0043564
CladeA1	NCG00082	-	-	-	-	-	-
CladeA1	NCG00084	-	-	-	-	-	-
CladeA1	NCG00085	-	-	-	-	-	-
CladeA1	NCG00086	PF03663 Glycosyl hydrolase family 76	-	-	IPR005198|IPR008928	Glycoside hydrolase, family 76|Six-hairpin glycosidase-like	GO:0003824
CladeA1	NCG00096	-	-	-	-	-	-
CladeA1	NCG00099	-	-	-	-	-	-
CladeA1	NCG00100	PF00046 Homeobox domain	-	PS50206 Rhodanese domain profile.	IPR001356|IPR001763|IPR009057	Homeobox domain|Rhodanese-like domain|Homeobox domain-like	GO:0003677
CladeA1	NCG00101	PF08320 PIG-X / PBN1	-	-	IPR013233	Glycosylphosphatidylinositol-mannosyltransferase I, PIG-X/PBN1GO:0005789	GO:0006506
CladeA1	NCG00105	PF03657 Uncharacterised protein family (UPF0113)	-	PS50890 PUA domain profile.	IPR005155|IPR002478|IPR015947	Ribosome biogenesis factor NIP7-like|PUA domain|PUA-like domain	GO:0003723
CladeA1	NCG00123	-	-	-	-	-	-
CladeA1	NCG00124	-	-	-	IPR015943	WD40/YVTN repeat-like-containing domain	GO:0005515
CladeA1	NCG00125	PF08528 Whi5 like	-	-	IPR013734	Transcription factor Nrm1/Whi5	-
CladeA1	NCG00128	PF13886 Domain of unknown function (DUF4203)	-	-	IPR020846|IPR025256	Major facilitator superfamily domain|Domain of unknown function DUF4203	-
CladeA1	NCG00135	PF01066 CDP-alcohol phosphatidyltransferase	PS00379 CDP-alcohol phosphatidyltransferases signature.	-	IPR000462	CDP-alcohol phosphatidyltransferaseGO:0008654	GO:0016020 GO:0016780
CladeA1	NCG00137	PF00436 Single-strand binding protein family	-	PS50935 Single-strand binding (SSB) domain profile.	IPR000424|IPR012340|IPR011344	Primosome PriB/single-strand DNA-binding|Nucleic acid-binding, OB-fold|Single-stranded DNA-binding protein	GO:0003697 GO:0006260
CladeA1	NCG00143	-	-	-	-	-	-
CladeA1	NCG00144	PF00010 Helix-loop-helix DNA-binding domain	-	PS50888 Myc-type, basic helix-loop-helix (bHLH) domain profile.	IPR011598	Myc-type, basic helix-loop-helix (bHLH) domain	GO:0046983
CladeA1	NCG00151	-	-	-	-	-	-
CladeA1	NCG00154	PF05195 Aminopeptidase P, N-terminal domain	PS00491 Aminopeptidase P and proline dipeptidase signature.	-	IPR001131|IPR000994|IPR028980|IPR007865|IPR029149	Peptidase M24B, X-Pro dipeptidase/aminopeptidase P, conserved site|Peptidase M24|Creatinase/Aminopeptidase P, N-terminal|Aminopeptidase P, N-terminal|Creatinase/Aminopeptidase P/Spt16, N-terminal	GO:0004177 GO:0030145
CladeA1	NCG00158	PF08799 pre-mRNA processing factor 4 (PRP4) like	-	-	IPR014906|IPR004098	Pre-mRNA processing factor 4 (PRP4)-like|Prp18	GO:0005681 GO:0008380
CladeA1	NCG00159	PF06487 Sin3 associated polypeptide p18 (SAP18)	-	-	IPR010516	Sin3 associated polypeptide p18	-
CladeA1	NCG00160	-	-	-	-	-	-
CladeA1	NCG00161	-	-	-	IPR029058	Alpha/Beta hydrolase fold	-
CladeA1	NCG00162	PF03388 Legume-like lectin family	-	PS51328 L-type lectin-like (leguminous) domain profile.	IPR005052|IPR013320	Legume-like lectin|Concanavalin A-like lectin/glucanase domain	GO:0016020
CladeA1	NCG00166	PF00857 Isochorismatase family	-	-	IPR000868	Isochorismatase-likeGO:0003824	GO:0008152
CladeA1	NCG00178	PF08433 Chromatin associated protein KTI12	-	-	IPR027417|IPR013641	P-loop containing nucleoside triphosphate hydrolase|Protein KTI12/L-seryl-tRNA(Sec) kinase	-
CladeA1	NCG00179	-	-	-	-	-	-
CladeA1	NCG00181	PF04564 U-box domain	PS00170 Cyclophilin-type peptidyl-prolyl cis-trans isomerase signature.	PS51698 U-box domain profile.	IPR020892|IPR003613|IPR029000|IPR002130|IPR013083	Cyclophilin-type peptidyl-prolyl cis-trans isomerase, conserved site|U box domain|Cyclophilin-like domain|Cyclophilin-type peptidyl-prolyl cis-trans isomerase domain|Zinc finger, RING/FYVE/PHD-type	GO:0000413 GO:0003755 GO:0004842 GO:0006457 GO:0016567
CladeA1	NCG00183	PF02636 Putative S-adenosyl-L-methionine-dependent methyltransferase	-	-	IPR029063|IPR003788	S-adenosyl-L-methionine-dependent methyltransferase|Protein arginine methyltransferase NDUFAF7	-
CladeA1	NCG00184	PF09753 Membrane fusion protein Use1	-	-	IPR019150	Vesicle transport protein, Use1	-
CladeA1	NCG00185	-	-	PS50172 BRCT domain profile.	IPR001357	BRCT domain	-
CladeA1	NCG00187	PF13714 Phosphoenolpyruvate phosphomutase	PS00161 Isocitrate lyase signature.	-	IPR018523|IPR015813	Isocitrate lyase/phosphorylmutase, conserved site|Pyruvate/Phosphoenolpyruvate kinase-like domain	GO:0003824 GO:0008152
CladeA1	NCG00194	PF00202 Aminotransferase class-III	PS00600 Aminotransferases class-III pyridoxal-phosphate attachment site.	-	IPR005814|IPR015422|IPR015424|IPR010164|IPR015421	Aminotransferase class-III|Pyridoxal phosphate-dependent transferase, subdomain 2|Pyridoxal phosphate-dependent transferase|Ornithine aminotransferase|Pyridoxal phosphate-dependent transferase, major region, subdomain 1	GO:0003824 GO:0004587 GO:0008483 GO:0030170
CladeA1	NCG00195	PF07690 Major Facilitator Superfamily	-	PS50850 Major facilitator superfamily (MFS) profile.	IPR020846|IPR011701	Major facilitator superfamily domain|Major facilitator superfamily	GO:0016021 GO:0055085
CladeA1	NCG00197	-	-	-	-	-	-
CladeA1	NCG00198	PF02953 Tim10/DDP family zinc finger	-	-	IPR004217	Tim10/DDP family zinc finger	-
CladeA1	NCG00200	PF00218 Indole-3-glycerol phosphate synthase	PS00614 Indole-3-glycerol phosphate synthase signature.	PS51273 Glutamine amidotransferase type 1 domain profile.	IPR013798|IPR001468|IPR013785|IPR017926|IPR001240|IPR006221|IPR029062|IPR011060|IPR016302	Indole-3-glycerol phosphate synthase|Indole-3-glycerol phosphate synthase, conserved site|Aldolase-type TIM barrel|Glutamine amidotransferase|N-(5'phosphoribosyl) anthranilate isomerase (PRAI)|Anthranilate synthase/para-aminobenzoate synthase like domain|Class I glutamine amidotransferase-like|Ribulose-phosphate binding barrel|Anthranilate synthase component 2	GO:0003824 GO:0004049 GO:0004425 GO:0004640 GO:0006568 GO:0008152
CladeA1	NCG00201	-	-	-	-	-	-
CladeA1	NCG00202	PF08953 Domain of unknown function (DUF1899)	PS00678 Trp-Asp (WD) repeats signature.	PS50294 Trp-Asp (WD) repeats circular profile.	IPR019775|IPR017986|IPR015943|IPR020472|IPR011042|IPR015048|IPR001680	WD40 repeat, conserved site|WD40-repeat-containing domain|WD40/YVTN repeat-like-containing domain|G-protein beta WD-40 repeat|Six-bladed beta-propeller, TolB-like|Domain of unknown function DUF1899|WD40 repeat	GO:0005515
CladeA1	NCG00205	PF03568 Peptidase family C50	-	PS51700 SEPARIN core domain profile.	IPR030397|IPR005314|IPR019734|IPR011990	SEPARIN core domain|Peptidase C50, separase|Tetratricopeptide repeat|Tetratricopeptide-like helical domain	GO:0005515 GO:0005634 GO:0006508 GO:0008233
CladeA1	NCG00216	PF00970 Oxidoreductase FAD-binding domain	-	PS51384 Ferredoxin reductase-type FAD binding domain profile.	IPR001834|IPR008333|IPR017938|IPR001709|IPR017927|IPR001433	NADH:cytochrome b5 reductase (CBR)|Oxidoreductase, FAD-binding domain|Riboflavin synthase-like beta-barrel|Flavoprotein pyridine nucleotide cytochrome reductase|Ferredoxin reductase-type FAD-binding domain|Oxidoreductase FAD/NAD(P)-binding	GO:0016491 GO:0055114
CladeA1	NCG00221	-	-	-	-	-	-
CladeA1	NCG00223	-	-	-	-	-	-
CladeA1	NCG00224	-	-	-	-	-	-
CladeA1	NCG00231	-	-	-	-	-	-
CladeA1	NCG00233	PF00722 Glycosyl hydrolases family 16	-	PS51762 Glycosyl hydrolases family 16 (GH16) domain profile.	IPR000757|IPR013320	Glycoside hydrolase family 16|Concanavalin A-like lectin/glucanase domainGO:0004553	GO:0005975
CladeA1	NCG00234	-	-	-	-	-	-
CladeA1	NCG00236	PF01613 Flavin reductase like domain	-	-	IPR012349|IPR002563	FMN-binding split barrel|Flavin reductase like domainGO:0010181	GO:0016491 GO:0055114
CladeA1	NCG00238	-	-	-	-	-	-
CladeA1	NCG00239	PF06464 DMAP1-binding Domain	-	-	IPR010506|IPR000873	DMAP1-binding domain|AMP-dependent synthetase/ligase	GO:0003824 GO:0008152
CladeA1	NCG00240	PF01425 Amidase	-	-	IPR023631	Amidase signature domain	-
CladeA1	NCG00245	-	-	-	-	-	-
CladeA1	NCG00246	-	-	-	-	-	-
CladeA1	NCG00248	-	-	-	-	-	-
CladeA1	NCG00249	PF00026 Eukaryotic aspartyl protease	-	PS51767 Peptidase family A1 domain profile.	IPR001461|IPR033121|IPR021109	Aspartic peptidase A1 family|Peptidase family A1 domain|Aspartic peptidase domainGO:0004190	GO:0006508
CladeA1	NCG00252	-	-	-	IPR032675	Leucine-rich repeat domain, L domain-like	-
CladeA1	NCG00253	-	-	-	-	-	-
CladeA1	NCG00257	PF05502 Dynactin p62 family	-	-	IPR008603	Dynactin subunit 4GO:0005869	-
CladeA1	NCG00259	-	-	-	-	-	-
CladeA1	NCG00262	PF00117 Glutamine amidotransferase class-I	-	PS51273 Glutamine amidotransferase type 1 domain profile.	IPR017926|IPR029062	Glutamine amidotransferase|Class I glutamine amidotransferase-like	-
CladeA1	NCG00263	PF06280 Fn3-like domain	PS00136 Serine proteases, subtilase family, aspartic acid active site.	-	IPR023827|IPR010435|IPR000209|IPR023828|IPR025965|IPR015500|IPR003137|IPR022398|IPR034187	Peptidase S8, subtilisin, Asp-active site|Fn3-like domain|Peptidase S8/S53 domain|Peptidase S8, subtilisin, Ser-active site|FlgD Ig-like domain|Peptidase S8, subtilisin-related|PA domain|Peptidase S8, subtilisin, His-active site|PoSI-like peptidase domain	GO:0004252 GO:0005618 GO:0006508 GO:0016020
CladeA1	NCG00264	PF01722 BolA-like protein	-	-	IPR002634	BolA protein	-
CladeA1	NCG00269	PF00856 SET domain	PS01159 WW/rsp5/WWP domain signature.	PS50868 Post-SET domain profile.	IPR003616|IPR017923|IPR025788|IPR006560|IPR001202|IPR001214|IPR013257	Post-SET domain|Transcription factor IIS, N-terminal|Histone-lysine N-methyltransferase, SET2, fungi|AWS domain|WW domain|SET domain|SRI, Set2 Rpb1 interacting	GO:0005515 GO:0005634 GO:0005694 GO:0006354 GO:0006355 GO:0010452 GO:0018024 GO:0034968 GO:0046975
CladeA1	NCG00270	-	-	-	-	-	-
CladeA1	NCG00274	PF02260 FATC domain	PS00916 Phosphatidylinositol 3- and 4-kinases signature 2.	PS51189 FAT domain profile.	IPR018936|IPR014009|IPR000403|IPR003152|IPR011009|IPR021668|IPR003151	Phosphatidylinositol 3/4-kinase, conserved site|PIK-related kinase|Phosphatidylinositol 3-/4-kinase, catalytic domain|FATC domain|Protein kinase-like domain|Telomere-length maintenance and DNA damage repair|PIK-related kinase, FAT	GO:0004674 GO:0005515 GO:0016301
CladeA1	NCG00275	PF13920 Zinc finger, C3HC4 type (RING finger)	PS00518 Zinc finger RING-type signature.	PS50089 Zinc finger RING-type profile.	IPR001841|IPR017907	Zinc finger, RING-type|Zinc finger, RING-type, conserved site	GO:0005515 GO:0008270
CladeA1	NCG00276	PF00476 DNA polymerase family A	PS00447 DNA polymerase family A signature.	-	IPR012337|IPR001098|IPR019760|IPR002297	Ribonuclease H-like domain|DNA-directed DNA polymerase, family A, palm domain|DNA-directed DNA polymerase, family A, conserved site|DNA-directed DNA-polymerase, family A, mitochondria	GO:0003676 GO:0003677 GO:0003887 GO:0005760 GO:0006260
CladeA1	NCG00278	PF05071 NADH ubiquinone oxidoreductase subunit NDUFA12	-	-	IPR007763	NADH dehydrogenase [ubiquinone] 1 alpha subcomplex subunit 12GO:0008137	GO:0009055 GO:0016020
CladeA1	NCG00279	-	-	-	-	-	-
CladeA1	NCG00280	PF08700 Vps51/Vps67	-	-	-	-	-
CladeA1	NCG00281	PF03033 Glycosyltransferase family 28 N-terminal domain	-	-	IPR004276|IPR002213	Glycosyltransferase family 28, N-terminal domain|UDP-glucuronosyl/UDP-glucosyltransferase	GO:0005975 GO:0008152 GO:0016758 GO:0030259
CladeA1	NCG00282	-	-	PS50048 Zn(2)-C6 fungal-type DNA-binding domain profile.	IPR001138	Zn(2)-C6 fungal-type DNA-binding domain	GO:0000981 GO:0005634 GO:0006355 GO:0008270
CladeA1	NCG00284	-	-	-	-	-	-
CladeA1	NCG00288	-	-	-	-	-	-
CladeA1	NCG00292	PF00135 Carboxylesterase family	PS00941 Carboxylesterases type-B signature 2.	-	IPR000997|IPR029058|IPR002018|IPR019819|IPR019826	Cholinesterase|Alpha/Beta hydrolase fold|Carboxylesterase, type B|Carboxylesterase type B, conserved site|Carboxylesterase type B, active siteGO:0004104	-
CladeA1	NCG00296	-	-	-	-	-	-
CladeA1	NCG00297	-	-	-	-	-	-
CladeA1	NCG00298	PF07690 Major Facilitator Superfamily	-	-	IPR020846|IPR011701	Major facilitator superfamily domain|Major facilitator superfamily	GO:0016021 GO:0055085
CladeA1	NCG00299	PF00378 Enoyl-CoA hydratase/isomerase	-	-	IPR001753|IPR029045	Crotonase superfamily|ClpP/crotonase-like domain	GO:0003824 GO:0008152
CladeA1	NCG00300	PF04193 PQ loop repeat	-	-	IPR006603	PQ-loop repeat	-
CladeA1	NCG00305	PF00106 short chain dehydrogenase	PS00061 Short-chain dehydrogenases/reductases family signature.	-	IPR002347|IPR016040|IPR020904	Short-chain dehydrogenase/reductase SDR|NAD(P)-binding domain|Short-chain dehydrogenase/reductase, conserved site	GO:0016491
CladeA1	NCG00308	-	-	PS51686 SAM-dependent MTase RsmB/NOP-type domain profile.	IPR023267|IPR001678|IPR029063	RNA (C5-cytosine) methyltransferase|SAM-dependent methyltransferase RsmB/NOP2-type|S-adenosyl-L-methionine-dependent methyltransferase	GO:0008168
CladeA1	NCG00314	-	-	-	-	-	-
CladeA1	NCG00317	PF00648 Calpain family cysteine protease	-	PS50203 Cysteine proteinase, calpain-type, catalytic domain profile.	IPR001300|IPR022682|IPR022684|IPR022683	Peptidase C2, calpain, catalytic domain|Peptidase C2, calpain, large subunit, domain III|Peptidase C2, calpain family|Peptidase C2, calpain, domain III	GO:0004198 GO:0005622 GO:0006508
CladeA1	NCG00318	-	-	-	-	-	-
CladeA1	NCG00320	PF00443 Ubiquitin carboxyl-terminal hydrolase	PS00973 Ubiquitin specific protease (USP) domain signature 2.	PS50235 Ubiquitin specific protease (USP) domain profile.	IPR028889|IPR016024|IPR001394|IPR018200|IPR021905|IPR011989	Ubiquitin specific protease domain|Armadillo-type fold|Peptidase C19, ubiquitin carboxyl-terminal hydrolase|Ubiquitin specific protease, conserved site|Protein of unknown function DUF3517|Armadillo-like helical	GO:0005488 GO:0006511 GO:0016579 GO:0036459
CladeA1	NCG00321	-	-	-	-	-	-
CladeA1	NCG00327	-	-	-	-	-	-
CladeA1	NCG00329	-	-	-	-	-	-
CladeA1	NCG00331	-	-	-	-	-	-
CladeA1	NCG00332	-	-	-	-	-	-
CladeA1	NCG00335	PF04889 Cwf15/Cwc15 cell cycle control protein	-	-	IPR006973	Pre-mRNA-splicing factor Cwf15/Cwc15	GO:0000398 GO:0005681
CladeA1	NCG00338	PF00026 Eukaryotic aspartyl protease	PS00141 Eukaryotic and viral aspartyl proteases active site.	PS51767 Peptidase family A1 domain profile.	IPR021109|IPR033121|IPR033876|IPR001461|IPR001969	Aspartic peptidase domain|Peptidase family A1 domain|Secreted aspartic endopeptidase|Aspartic peptidase A1 family|Aspartic peptidase, active site	GO:0004190 GO:0006508
CladeA1	NCG00343	-	-	-	-	-	-
CladeA1	NCG00344	PF00172 Fungal Zn(2)-Cys(6) binuclear cluster domain	PS00463 Zn(2)-C6 fungal-type DNA-binding domain signature.	PS50048 Zn(2)-C6 fungal-type DNA-binding domain profile.	IPR001138	Zn(2)-C6 fungal-type DNA-binding domain	GO:0000981 GO:0005634 GO:0006355 GO:0008270
CladeA1	NCG00345	-	-	-	IPR011989|IPR016024|IPR016441	Armadillo-like helical|Armadillo-type fold|TEL2-interacting protein 1	GO:0005488
CladeA1	NCG00351	PF10235 Microtubule-associated protein CRIPT	-	-	IPR019367	PDZ-binding protein, CRIPT	-
CladeA1	NCG00353	-	-	-	-	-	-
CladeA1	NCG00354	-	-	-	-	-	-
CladeA1	NCG00362	-	-	-	-	-	-
CladeA1	NCG00367	-	-	-	-	-	-
CladeA1	NCG00368	-	-	-	-	-	-
CladeA1	NCG00372	PF10350 Putative death-receptor fusion protein (DUF2428)	-	-	IPR016024|IPR019442|IPR011989	Armadillo-type fold|Domain of unknown function DUF2428, death-receptor-like|Armadillo-like helicalGO:0005488	-
CladeA1	NCG00375	-	-	-	-	-	-
CladeA1	NCG00380	PF01187 Macrophage migration inhibitory factor (MIF)	-	-	IPR014347|IPR001398	Tautomerase/MIF superfamily|Macrophage migration inhibitory factor	-
CladeA1	NCG00382	PF10446 Protein of unknown function (DUF2457)	-	-	IPR018853	Protein of unknown function DUF2457	-
CladeA1	NCG00384	-	-	-	-	-	-
CladeA1	NCG00386	-	-	-	-	-	-
CladeA1	NCG00387	PF02544 3-oxo-5-alpha-steroid 4-dehydrogenase	-	PS50244 Steroid 5-alpha reductase C-terminal domain profile.	IPR001104	3-oxo-5-alpha-steroid 4-dehydrogenase, C-terminal	GO:0005737 GO:0006629 GO:0016021 GO:0016627
CladeA1	NCG00391	-	-	-	-	-	-
CladeA1	NCG00395	PF02194 PXA domain	-	PS51207 PXA domain profile.	IPR003114|IPR032717	Phox-associated domain|Mitochondrial splicing suppressor 51, zinc-finger	-
CladeA1	NCG00400	-	-	-	IPR016864	Uncharacterised conserved protein UCP028035	-
CladeA1	NCG00401	PF13489 Methyltransferase domain	-	-	IPR029063	S-adenosyl-L-methionine-dependent methyltransferase	-
CladeA1	NCG00403	PF16363 GDP-mannose 4,6 dehydratase	-	-	IPR016040	NAD(P)-binding domain	-
CladeA1	NCG00407	PF12330 Domain of unknown function (DUF3635)	-	-	IPR011009|IPR024604	Protein kinase-like domain|Serine/threonine-protein kinase haspin, C-terminal	-
CladeA1	NCG00408	-	-	-	-	-	-
CladeA1	NCG00412	PF15612 WSTF, HB1, Itc1p, MBD9 motif 1	-	-	IPR028942	WHIM1 domain	-
CladeA1	NCG00419	PF13656 RNA polymerase Rpb3/Rpb11 dimerisation domain	PS01154 RNA polymerases L / 13 to 16 Kd subunits signature.	-	IPR008193|IPR033898|IPR009025	DNA-directed RNA polymerase Rpb11, 13-16kDa subunit, conserved site|DNA-directed RNA polymerases I and III subunit AC19|DNA-directed RNA polymerase, RBP11-like dimerisation domain	GO:0003677 GO:0003899 GO:0006351 GO:0046983
CladeA1	NCG00422	PF00557 Metallopeptidase family M24	-	-	IPR011991|IPR000994	Winged helix-turn-helix DNA-binding domain|Peptidase M24	-
CladeA1	NCG00424	-	-	-	IPR011989|IPR016024	Armadillo-like helical|Armadillo-type fold	GO:0005488
CladeA1	NCG00426	PF00753 Metallo-beta-lactamase superfamily	-	-	IPR001279	Metallo-beta-lactamase	-
CladeA1	NCG00428	PF05970 PIF1-like helicase	-	-	IPR010285|IPR027417|IPR003593	DNA helicase Pif1-like|P-loop containing nucleoside triphosphate hydrolase|AAA+ ATPase domain	GO:0000723 GO:0003678 GO:0006281
CladeA1	NCG00430	PF08619 Alkali metal cation/H+ antiporter Nha1 C terminus	-	-	IPR013928|IPR006153	Alkali metal cation/H+ antiporter Nha1, C-terminal|Cation/H+ exchanger	GO:0006812 GO:0006814 GO:0015299 GO:0015385 GO:0016020 GO:0016021 GO:0055085
CladeA1	NCG00435	PF03357 Snf7	-	-	IPR005024	Snf7 family	GO:0007034
CladeA1	NCG00437	PF00795 Carbon-nitrogen hydrolase	PS00920 Nitrilases / cyanide hydratase signature 1.	PS50263 Carbon-nitrogen hydrolase domain profile.	IPR000132|IPR003010	Nitrilase/cyanide hydratase, conserved site|Carbon-nitrogen hydrolase	GO:0006807 GO:0016810
CladeA1	NCG00438	PF00962 Adenosine/AMP deaminase	-	-	IPR032466|IPR001365	Metal-dependent hydrolase|Adenosine/AMP deaminase domain	GO:0019239
CladeA1	NCG00439	-	-	-	-	-	-
CladeA1	NCG00445	PF00172 Fungal Zn(2)-Cys(6) binuclear cluster domain	PS00463 Zn(2)-C6 fungal-type DNA-binding domain signature.	PS50048 Zn(2)-C6 fungal-type DNA-binding domain profile.	IPR001138	Zn(2)-C6 fungal-type DNA-binding domain	GO:0000981 GO:0005634 GO:0006355 GO:0008270
CladeA1	NCG00448	PF13926 Domain of unknown function (DUF4211)	-	-	IPR025451	Domain of unknown function DUF4211	-
CladeA1	NCG00451	PF13489 Methyltransferase domain	-	-	IPR029063	S-adenosyl-L-methionine-dependent methyltransferase	-
CladeA1	NCG00453	PF00999 Sodium/hydrogen exchanger family	-	-	IPR004709|IPR006153	Na+/H+ exchanger|Cation/H+ exchanger	GO:0006812 GO:0006814 GO:0006885 GO:0015299 GO:0015385 GO:0016021 GO:0055085
CladeA1	NCG00456	PF01124 MAPEG family	-	-	IPR001129|IPR023352	Membrane-associated, eicosanoid/glutathione metabolism (MAPEG) protein|Membrane associated eicosanoid/glutathione metabolism-like domain	-
CladeA1	NCG00458	-	-	-	-	-	-
CladeA1	NCG00462	-	-	-	-	-	-
CladeA1	NCG00471	-	-	-	IPR032675	Leucine-rich repeat domain, L domain-like	-
CladeA1	NCG00472	PF03234 Cdc37 N terminal kinase binding	-	-	IPR013874|IPR013855|IPR013873	Cdc37, Hsp90 binding|Cdc37, N-terminal domain|Cdc37, C-terminal	GO:0019901
CladeA1	NCG00478	PF00233 3'5'-cyclic nucleotide phosphodiesterase	PS00126 3'5'-cyclic nucleotide phosphodiesterases signature.	-	IPR002073|IPR003607|IPR023174	3'5'-cyclic nucleotide phosphodiesterase, catalytic domain|HD/PDEase domain|3'5'-cyclic nucleotide phosphodiesterase, conserved site	GO:0004114 GO:0007165 GO:0008081
CladeA1	NCG00481	PF00675 Insulinase (Peptidase family M16)	-	-	IPR011249|IPR011765|IPR007863|IPR032632	Metalloenzyme, LuxS/M16 peptidase-like|Peptidase M16, N-terminal|Peptidase M16, C-terminal|Peptidase M16, middle/third domain	GO:0003824 GO:0046872
CladeA1	NCG00485	-	-	-	-	-	-
CladeA1	NCG00492	-	-	-	-	-	-
CladeA1	NCG00495	PF16746 BAR domain of APPL family	-	PS50003 PH domain profile.	IPR001849|IPR027267|IPR011993|IPR031968	Pleckstrin homology domain|Arfaptin homology (AH) domain/BAR domain|PH domain-like|VASt domain	-
CladeA1	NCG00496	PF00076 RNA recognition motif. (a.k.a. RRM, RBD, or RNP domain)	-	-	IPR000504	RNA recognition motif domain	GO:0003676
CladeA1	NCG00498	PF06463 Molybdenum Cofactor Synthesis C	PS01305 moaA / nifB / pqqE family signature.	-	IPR023045|IPR013483|IPR034481|IPR006638|IPR010505|IPR013785|IPR002820|IPR000385|IPR007197	Molybdenum cofactor biosynthesis C|Molybdenum cofactor biosynthesis protein A|Main SPASM domain-containing|Elongator protein 3/MiaB/NifB|Molybdenum cofactor synthesis C-terminal|Aldolase-type TIM barrel|Molybdopterin cofactor biosynthesis C (MoaC) domain|MoaA/nifB/pqqE, iron-sulphur binding, conserved site|Radical SAM	GO:0003824 GO:0006777 GO:0019008 GO:0046872 GO:0051536 GO:0051539
CladeA1	NCG00525	-	-	-	-	-	-
CladeA1	NCG00529	-	-	-	-	-	-
CladeA1	NCG00533	-	-	-	-	-	-
CladeA1	NCG00534	-	-	-	-	-	-
CladeA1	NCG00536	PF00561 alpha/beta hydrolase fold	-	-	IPR008220|IPR029058|IPR000073	Homoserine/serine acetyltransferase|Alpha/Beta hydrolase fold|Alpha/beta hydrolase fold-1GO:0005737	GO:0009058 GO:0016747
CladeA1	NCG00538	PF01909 Nucleotidyltransferase domain	-	-	IPR002934|IPR002058	Polymerase, nucleotidyl transferase domain|PAP/25A-associated	GO:0016779
CladeA1	NCG00545	-	-	-	-	-	-
CladeA1	NCG00583	-	-	-	-	-	-
CladeA1	NCG00594	-	-	-	-	-	-
CladeA1	NCG00603	-	-	-	-	-	-
CladeA1	NCG00631	PF00271 Helicase conserved C-terminal domain	-	PS51192 Superfamilies 1 and 2 helicase ATP-binding type-1 domain profile.	IPR001650|IPR014001|IPR001841|IPR027417|IPR013083|IPR000330|IPR015943	Helicase, C-terminal|Helicase superfamily 1/2, ATP-binding domain|Zinc finger, RING-type|P-loop containing nucleoside triphosphate hydrolase|Zinc finger, RING/FYVE/PHD-type|SNF2-related, N-terminal domain|WD40/YVTN repeat-like-containing domain	GO:0005515 GO:0005524 GO:0008270
CladeA1	NCG00658	-	-	-	-	-	-
CladeA1	NCG00660	PF01425 Amidase	PS00571 Amidases signature.	-	IPR023631|IPR004412|IPR005037|IPR020556	Amidase signature domain|Glutamyl-tRNA(Gln) amidotransferase A subunit|Pre-mRNA-splicing factor 38|Amidase, conserved site	GO:0006412 GO:0030956 GO:0050567
CladeA1	NCG00663	-	-	-	-	-	-
CladeA1	NCG00671	PF02138 Beige/BEACH domain	-	PS50294 Trp-Asp (WD) repeats circular profile.	IPR017986|IPR000409|IPR023362|IPR011989|IPR013320|IPR011993|IPR001680|IPR015943	WD40-repeat-containing domain|BEACH domain|PH-BEACH domain|Armadillo-like helical|Concanavalin A-like lectin/glucanase domain|PH domain-like|WD40 repeat|WD40/YVTN repeat-like-containing domain	GO:0005515
CladeA1	NCG00674	-	-	-	-	-	-
CladeA1	NCG00675	-	-	-	IPR016024|IPR011989	Armadillo-type fold|Armadillo-like helicalGO:0005488	-
CladeA1	NCG00684	-	-	-	IPR005135	Endonuclease/exonuclease/phosphatase	-
CladeA1	NCG00688	-	-	-	-	-	-
CladeA1	NCG00690	PF06978 Ribonucleases P/MRP protein subunit POP1	-	-	IPR009723|IPR012590	Ribonuclease P/MRP, subunit POP1|POPLD	GO:0001682 GO:0004526 GO:0006396
CladeA1	NCG00693	PF15985 KH domain	-	-	IPR004088|IPR012340	K Homology domain, type 1|Nucleic acid-binding, OB-fold	GO:0003723
CladeA1	NCG00695	PF02469 Fasciclin domain	-	PS50213 FAS1/BIgH3 domain profile.	IPR000782	FAS1 domain	-
CladeA1	NCG00696	PF00018 SH3 domain	-	PS50002 Src homology 3 (SH3) domain profile.	IPR001452	SH3 domain	GO:0005515
CladeA1	NCG00699	-	-	-	-	-	-
CladeA1	NCG00700	-	-	-	-	-	-
CladeA1	NCG00704	-	-	-	IPR001424	Superoxide dismutase, copper/zinc binding domainGO:0006801	GO:0046872 GO:0055114
CladeA1	NCG00709	PF00933 Glycosyl hydrolase family 3 N terminal domain	-	-	IPR001764|IPR002772|IPR026891|IPR013783|IPR017853	Glycoside hydrolase, family 3, N-terminal|Glycoside hydrolase family 3 C-terminal domain|Fibronectin type III-like domain|Immunoglobulin-like fold|Glycoside hydrolase superfamily	GO:0004553 GO:0005975
CladeA1	NCG00712	PF00368 Hydroxymethylglutaryl-coenzyme A reductase	PS00066 Hydroxymethylglutaryl-coenzyme A reductases signature 1.	PS50156 Sterol-sensing domain (SSD) profile.	IPR002202|IPR000731|IPR009023|IPR009029|IPR023076|IPR004554|IPR023074|IPR025583|IPR023282	Hydroxymethylglutaryl-CoA reductase, class I/II|Sterol-sensing domain|Hydroxymethylglutaryl-CoA reductase, class I/II, NAD/NADP-binding domain|Hydroxymethylglutaryl-CoA reductase, class I/II, substrate-binding domain|Hydroxymethylglutaryl-CoA reductase, class I/II, conserved site|Hydroxymethylglutaryl-CoA reductase, eukaryotic/archaeal type|Hydroxymethylglutaryl-CoA reductase, class I/II, catalyt…	GO:0004420 GO:0008299 GO:0015936 GO:0016021 GO:0016616 GO:0050661 GO:0050662 GO:0055114
CladeA1	NCG00713	PF00857 Isochorismatase family	-	-	IPR000868	Isochorismatase-like	GO:0003824 GO:0008152
CladeA1	NCG00715	PF00171 Aldehyde dehydrogenase family	PS00070 Aldehyde dehydrogenases cysteine active site.	-	IPR016160|IPR016161|IPR015590|IPR029510|IPR016162	Aldehyde dehydrogenase, cysteine active site|Aldehyde/histidinol dehydrogenase|Aldehyde dehydrogenase domain|Aldehyde dehydrogenase, glutamic acid active site|Aldehyde dehydrogenase N-terminal domain	GO:0008152 GO:0016491 GO:0055114
CladeA1	NCG00718	-	-	-	-	-	-
CladeA1	NCG00719	PF12224 Putative amidoligase enzyme	-	-	IPR022025	Putative amidoligase enzyme	-
CladeA1	NCG00722	PF07969 Amidohydrolase family	-	PS51257 Prokaryotic membrane lipoprotein lipid attachment site profile.	IPR011059|IPR032466|IPR033932|IPR013108	Metal-dependent hydrolase, composite domain|Metal-dependent hydrolase|YtcJ like|Amidohydrolase 3	GO:0016810
CladeA1	NCG00723	PF13639 Ring finger domain	-	PS50089 Zinc finger RING-type profile.	IPR001841|IPR007527|IPR013083	Zinc finger, RING-type|Zinc finger, SWIM-type|Zinc finger, RING/FYVE/PHD-type	GO:0005515 GO:0008270
CladeA1	NCG00724	-	-	-	-	-	-
CladeA1	NCG00730	PF04082 Fungal specific transcription factor domain	PS00463 Zn(2)-C6 fungal-type DNA-binding domain signature.	PS50048 Zn(2)-C6 fungal-type DNA-binding domain profile.	IPR001138|IPR007219	Zn(2)-C6 fungal-type DNA-binding domain|Transcription factor domain, fungi	GO:0000981 GO:0003677 GO:0005634 GO:0006351 GO:0006355 GO:0008270
CladeA1	NCG00735	PF15341 Ribosome biogenesis protein SLX9	-	-	-	-	-
CladeA1	NCG00736	PF00899 ThiF family	-	PS50206 Rhodanese domain profile.	IPR001763|IPR000594|IPR028885	Rhodanese-like domain|THIF-type NAD/FAD binding fold|Adenylyltransferase and sulfurtransferase MOCS3/Uba4	GO:0002143 GO:0004792 GO:0005829 GO:0008641
CladeA1	NCG00737	PF08566 Mitochondrial import protein Pam17	-	-	IPR013875	Mitochondrial import protein Pam17	-
CladeA1	NCG00738	PF00385 Chromo (CHRromatin Organisation MOdifier) domain	-	PS50013 Chromo and chromo shadow domain profile.	IPR000953|IPR023780|IPR016197	Chromo/chromo shadow domain|Chromo domain|Chromo domain-like	-
CladeA1	NCG00740	-	-	-	-	-	-
CladeA1	NCG00744	-	-	-	-	-	-
CladeA1	NCG00746	-	-	-	IPR024079	Metallopeptidase, catalytic domainGO:0008237	-
CladeA1	NCG00747	-	-	-	-	-	-
CladeA1	NCG00751	-	-	-	-	-	-
CladeA1	NCG00759	-	-	-	-	-	-
CladeA1	NCG00761	PF00135 Carboxylesterase family	PS00941 Carboxylesterases type-B signature 2.	-	IPR019819|IPR029058|IPR019826|IPR002018	Carboxylesterase type B, conserved site|Alpha/Beta hydrolase fold|Carboxylesterase type B, active site|Carboxylesterase, type B	-
CladeA1	NCG00763	-	PS00107 Protein kinases ATP-binding region signature.	PS50011 Protein kinase domain profile.	IPR000719|IPR017441|IPR011009	Protein kinase domain|Protein kinase, ATP binding site|Protein kinase-like domain	GO:0004672 GO:0005524 GO:0006468
CladeA1	NCG00768	PF00076 RNA recognition motif. (a.k.a. RRM, RBD, or RNP domain)	-	PS50102 Eukaryotic RNA Recognition Motif (RRM) profile.	IPR000504	RNA recognition motif domain	GO:0003676
CladeA1	NCG00772	PF00069 Protein kinase domain	PS00107 Protein kinases ATP-binding region signature.	PS50011 Protein kinase domain profile.	IPR000719|IPR011009|IPR017441	Protein kinase domain|Protein kinase-like domain|Protein kinase, ATP binding site	GO:0004672 GO:0005524 GO:0006468
CladeA1	NCG00774	PF16541 Alternaria alternata allergen 1	-	-	IPR032382	Alternaria alternata allergen 1	-
CladeA1	NCG00781	-	-	-	-	-	-
CladeA1	NCG00783	-	-	-	-	-	-
CladeA1	NCG00784	PF00743 Flavin-binding monooxygenase-like	-	-	IPR023753|IPR020946|IPR000960	FAD/NAD(P)-binding domain|Flavin monooxygenase-like|Flavin monooxygenase FMOGO:0004499	GO:0016491 GO:0050660 GO:0050661 GO:0055114
CladeA1	NCG00786	PF00002 7 transmembrane receptor (Secretin family)	-	PS50261 G-protein coupled receptors family 2 profile 2.	IPR017981|IPR000832	GPCR, family 2-like|GPCR, family 2, secretin-like	GO:0004888 GO:0004930 GO:0007166 GO:0007186 GO:0016020 GO:0016021
CladeA1	NCG00787	PF12417 Zinc finger protein	-	-	IPR022137	Protein of unknown function DUF3669, zinc finger protein	-
CladeA1	NCG00788	PF00350 Dynamin family	-	PS51388 GED domain profile.	IPR022812|IPR000375|IPR027417|IPR020850|IPR001401|IPR030381	Dynamin superfamily|Dynamin central domain|P-loop containing nucleoside triphosphate hydrolase|GTPase effector domain|Dynamin, GTPase domain|Dynamin-type guanine nucleotide-binding (G) domain	GO:0003924 GO:0005525
CladeA1	NCG00789	PF02714 Calcium-dependent channel, 7TM region, putative phosphate	-	-	IPR003864|IPR032880|IPR027815	Calcium-dependent channel, 7TM region, putative phosphate|Calcium permeable stress-gated cation channel 1, N-terminal transmembrane domain|10TM putative phosphate transporter, cytosolic domainGO:0016020	-
CladeA1	NCG00796	PF05378 Hydantoinase/oxoprolinase N-terminal region	-	-	IPR008040|IPR002821|IPR010318|IPR024071|IPR027479	Hydantoinaseoxoprolinase, N-terminal|Hydantoinase/oxoprolinase|Protein of unknown function DUF917|Protein of unknown function DUF917, C-terminal|Protein of unknown function DUF917, N-terminal	GO:0016787
CladeA1	NCG00797	-	-	-	IPR016040	NAD(P)-binding domain	-
CladeA1	NCG00798	-	-	-	-	-	-
CladeA1	NCG00799	PF02574 Homocysteine S-methyltransferase	-	PS50970 Homocysteine-binding domain profile.	IPR003726	Homocysteine-binding domain	-
CladeA1	NCG00800	PF00069 Protein kinase domain	-	PS50011 Protein kinase domain profile.	IPR015943|IPR000719|IPR011044|IPR011009	WD40/YVTN repeat-like-containing domain|Protein kinase domain|Quinoprotein amine dehydrogenase, beta chain-like|Protein kinase-like domain	GO:0004672 GO:0005515 GO:0005524 GO:0006468
CladeA1	NCG00803	PF07690 Major Facilitator Superfamily	-	PS50850 Major facilitator superfamily (MFS) profile.	IPR020846|IPR011701	Major facilitator superfamily domain|Major facilitator superfamily	GO:0016021 GO:0055085
CladeA1	NCG00806	-	-	-	-	-	-
CladeA1	NCG00807	-	-	-	-	-	-
CladeA1	NCG00808	PF00172 Fungal Zn(2)-Cys(6) binuclear cluster domain	PS00463 Zn(2)-C6 fungal-type DNA-binding domain signature.	PS50048 Zn(2)-C6 fungal-type DNA-binding domain profile.	IPR001138|IPR007219	Zn(2)-C6 fungal-type DNA-binding domain|Transcription factor domain, fungi	GO:0000981 GO:0003677 GO:0005634 GO:0006351 GO:0006355 GO:0008270
CladeA1	NCG00810	PF02929 Beta galactosidase small chain	PS00719 Glycosyl hydrolases family 2 signature 1.	-	IPR004199|IPR008979|IPR013783|IPR014718|IPR023230|IPR006102|IPR011013|IPR006104|IPR006101|IPR023232|IPR032312|IPR006103|IPR017853	Beta galactosidase small chain/ domain 5|Galactose-binding domain-like|Immunoglobulin-like fold|Glycoside hydrolase-type carbohydrate-binding|Glycoside hydrolase, family 2, conserved site|Glycoside hydrolase, family 2, immunoglobulin-like beta-sandwich|Galactose mutarotase-like domain|Glycosyl hydrolases family 2, sugar binding domain|Glycoside hydrolase, family 2|Glycoside hydrolase, family 2, a…	GO:0003824 GO:0004553 GO:0004565 GO:0005975 GO:0009341 GO:0030246
CladeA1	NCG00817	-	-	-	-	-	-
CladeA1	NCG00818	-	-	-	IPR017946	PLC-like phosphodiesterase, TIM beta/alpha-barrel domain	GO:0006629 GO:0008081
CladeA1	NCG00822	-	-	-	-	-	-
CladeA1	NCG00826	-	-	-	-	-	-
CladeA1	NCG00827	-	-	-	-	-	-
CladeA1	NCG00828	PF02466 Tim17/Tim22/Tim23/Pmp24 family	-	-	IPR019531|IPR003397	Peroxisomal membrane protein 4|Mitochondrial inner membrane translocase subunit Tim17/Tim22/Tim23/peroxisomal protein PMP24	-
CladeA1	NCG00832	-	-	-	-	-	-
CladeA1	NCG00833	-	-	-	IPR009071	High mobility group box domain	-
CladeA1	NCG00834	PF07690 Major Facilitator Superfamily	PS00216 Sugar transport proteins signature 1.	-	IPR011701|IPR020846|IPR005829	Major facilitator superfamily|Major facilitator superfamily domain|Sugar transporter, conserved site	GO:0005215 GO:0016021 GO:0055085
CladeA1	NCG00839	-	-	-	-	-	-
CladeA1	NCG00840	-	-	-	-	-	-
CladeA1	NCG00841	-	-	-	-	-	-
CladeA1	NCG00842	-	-	-	-	-	-
CladeA1	NCG00844	-	-	-	-	-	-
CladeA1	NCG00845	PF08939 Domain of unknown function (DUF1917)	-	-	IPR015034|IPR023398	Protein of unknown function DUF1917|Translation Initiation factor eIF- 4e-like	-
CladeA1	NCG00847	-	-	-	-	-	-
CladeA1	NCG00849	-	-	-	-	-	-
CladeA1	NCG00853	-	-	-	-	-	-
CladeA1	NCG00855	-	-	-	-	-	-
CladeA1	NCG00862	-	-	-	-	-	-
CladeA1	NCG00869	-	-	-	-	-	-
CladeA1	NCG00885	-	-	-	-	-	-
CladeA1	NCG00893	-	-	-	IPR001645|IPR013221|IPR004101|IPR023600	Folylpolyglutamate synthetase|Mur ligase, central|Mur ligase, C-terminal|Folylpolyglutamate synthase, eukaryota	GO:0004326 GO:0005524 GO:0009058 GO:0009396 GO:0016874
CladeA1	NCG00898	PF10607 CTLH/CRA C-terminal to LisH motif domain	-	PS50896 LIS1 homology (LisH) motif profile.	IPR013144|IPR013083|IPR006594|IPR024964|IPR027370|IPR006595	CRA domain|Zinc finger, RING/FYVE/PHD-type|LIS1 homology motif|CTLH/CRA C-terminal to LisH motif domain|RING-type zinc-finger, LisH dimerisation motif|CTLH, C-terminal LisH motif	GO:0005515
CladeA1	NCG00900	-	-	-	-	-	-
CladeA1	NCG00917	PF14420 Clr5 domain	-	-	IPR025676	Clr5 domain	-
CladeA1	NCG00918	-	-	-	-	-	-
CladeA1	NCG00925	PF06732 Pescadillo N-terminus	-	PS50172 BRCT domain profile.	IPR010613|IPR001357	Pescadillo|BRCT domain	GO:0005730 GO:0042254
CladeA1	NCG00934	-	-	-	-	-	-
CladeA1	NCG00937	PF16862 Glycosyl hydrolase family 79 C-terminal beta domain	-	-	IPR017853|IPR031728	Glycoside hydrolase superfamily|Beta-glucuronidase, C-terminal	-
CladeA1	NCG00947	-	-	-	-	-	-
CladeA1	NCG00948	-	-	-	-	-	-
CladeA1	NCG00950	PF01207 Dihydrouridine synthase (Dus)	PS01136 Uncharacterized protein family UPF0034 signature.	-	IPR013785|IPR018517|IPR001269	Aldolase-type TIM barrel|tRNA-dihydrouridine synthase, conserved site|tRNA-dihydrouridine synthase	GO:0003824 GO:0008033 GO:0017150 GO:0050660 GO:0055114
CladeA1	NCG00968	-	-	-	-	-	-
CladeA1	NCG00976	-	-	-	-	-	-
CladeA1	NCG00984	PF08487 Vault protein inter-alpha-trypsin domain	-	PS50234 VWFA domain profile.	IPR002035|IPR013694	von Willebrand factor, type A|VIT domain	-
CladeA1	NCG00987	PF00067 Cytochrome P450	-	-	IPR002401|IPR001128	Cytochrome P450, E-class, group I|Cytochrome P450GO:0005506	GO:0016705 GO:0020037 GO:0055114
CladeA1	NCG00989	-	-	-	-	-	-
CladeA1	NCG00992	-	-	-	-	-	-
CladeA1	NCG01000	PF02129 X-Pro dipeptidyl-peptidase (S15 family)	-	-	IPR029058|IPR008979|IPR000383|IPR013736|IPR005674	Alpha/Beta hydrolase fold|Galactose-binding domain-like|Xaa-Pro dipeptidyl-peptidase-like domain|Xaa-Pro dipeptidyl-peptidase, C-terminal|CocE/Serine esterase	GO:0008239 GO:0016787
CladeA1	NCG01003	-	-	-	-	-	-
CladeA1	NCG01007	PF01084 Ribosomal protein S18	-	-	IPR001648	Ribosomal protein S18	GO:0003735 GO:0005622 GO:0005840 GO:0006412
CladeA1	NCG01009	-	-	-	IPR020846	Major facilitator superfamily domain	-
CladeA1	NCG01012	-	-	-	-	-	-
CladeA1	NCG01014	PF01757 Acyltransferase family	-	-	IPR002656	Acyltransferase 3	GO:0016747
CladeA1	NCG01015	PF13812 Pentatricopeptide repeat domain	-	PS51375 Pentatricopeptide (PPR) repeat profile.	IPR002885	Pentatricopeptide repeat	-
CladeA1	NCG01024	PF17050 Altered inheritance of mitochondria 5	-	-	IPR031463	MICOS complex subunit Mic12GO:0042407	GO:0044284 GO:0061617
CladeA1	NCG01025	-	-	-	-	-	-
CladeA1	NCG01027	-	-	-	-	-	-
CladeA1	NCG01032	-	-	-	IPR015943	WD40/YVTN repeat-like-containing domain	GO:0005515
CladeA1	NCG01038	PF00144 Beta-lactamase	-	-	IPR001466|IPR012338	Beta-lactamase-related|Beta-lactamase/transpeptidase-like	-
CladeA1	NCG01039	-	-	-	-	-	-
CladeA1	NCG01041	PF01435 Peptidase family M48	-	-	IPR001915	Peptidase M48	GO:0004222 GO:0006508
CladeA1	NCG01043	-	-	-	-	-	-
CladeA1	NCG01044	PF11915 Protein of unknown function (DUF3433)	-	-	IPR021840	Protein of unknown function DUF3433	-
CladeA1	NCG01048	-	-	-	-	-	-
CladeA1	NCG01049	PF02469 Fasciclin domain	-	PS50213 FAS1/BIgH3 domain profile.	IPR000782	FAS1 domain	-
CladeA1	NCG01050	PF03443 Glycosyl hydrolase family 61	-	-	IPR005103	Glycoside hydrolase, family 61	-
CladeA1	NCG01051	PF11807 Domain of unknown function (DUF3328)	-	-	IPR021765	Oxidase ustYa	-
CladeA1	NCG01052	-	-	-	-	-	-
CladeA1	NCG01054	PF02751 Transcription initiation factor IIA, gamma subunit	-	-	IPR015871|IPR009088|IPR015872	Transcription initiation factor IIA, gamma subunit, C-terminal|Transcription factor IIA, beta-barrel|Transcription initiation factor IIA, gamma subunit, N-terminal	GO:0005672 GO:0006367
CladeA1	NCG01056	-	-	-	IPR011057	Mss4-like	-
CladeA1	NCG01059	PF01532 Glycosyl hydrolase family 47	-	-	IPR001382	Glycoside hydrolase family 47	GO:0004571 GO:0005509 GO:0016020
CladeA1	NCG01060	-	-	-	-	-	-
CladeA1	NCG01066	PF01593 Flavin containing amine oxidoreductase	-	-	IPR023753|IPR002937	FAD/NAD(P)-binding domain|Amine oxidase	GO:0016491 GO:0055114
CladeA1	NCG01073	-	-	-	-	-	-
CladeA1	NCG01074	-	PS00036 Basic-leucine zipper (bZIP) domain signature.	-	IPR004827	Basic-leucine zipper domain	GO:0003700 GO:0006355 GO:0043565
CladeA1	NCG01075	-	-	-	-	-	-
CladeA1	NCG01077	-	-	-	-	-	-
CladeA1	NCG01078	PF02826 D-isomer specific 2-hydroxyacid dehydrogenase, NAD binding domain	-	-	IPR016040|IPR006140	NAD(P)-binding domain|D-isomer specific 2-hydroxyacid dehydrogenase, NAD-binding domain	GO:0051287 GO:0055114
CladeA1	NCG01079	-	-	-	-	-	-
CladeA1	NCG01080	PF16483 Beta-1,3-glucanase	-	-	IPR032477	Beta-1,3-glucanase, N-terminal	-
CladeA1	NCG01081	-	-	PS50181 F-box domain profile.	IPR001810|IPR032675	F-box domain|Leucine-rich repeat domain, L domain-likeGO:0005515	-
CladeA1	NCG01085	-	-	-	-	-	-
CladeA1	NCG01088	-	-	-	-	-	-
CladeA1	NCG01091	PF12796 Ankyrin repeats (3 copies)	-	PS50088 Ankyrin repeat profile.	IPR002110|IPR020683	Ankyrin repeat|Ankyrin repeat-containing domain	GO:0005515
CladeA1	NCG01092	PF13561 Enoyl-(Acyl carrier protein) reductase	PS00061 Short-chain dehydrogenases/reductases family signature.	-	IPR016040|IPR002347|IPR020904	NAD(P)-binding domain|Short-chain dehydrogenase/reductase SDR|Short-chain dehydrogenase/reductase, conserved site	GO:0016491
CladeA1	NCG01099	PF04670 Gtr1/RagA G protein conserved region	-	-	IPR006762|IPR027417	Gtr1/RagA G protein|P-loop containing nucleoside triphosphate hydrolaseGO:0005525	-
CladeA1	NCG01102	PF02096 60Kd inner membrane protein	-	-	IPR001708	Membrane insertase OXA1/ALB3/YidCGO:0016021	GO:0051205
CladeA1	NCG01105	PF02902 Ulp1 protease family, C-terminal catalytic domain	-	-	IPR003653|IPR011990	Ulp1 protease family, C-terminal catalytic domain|Tetratricopeptide-like helical domain	GO:0005515 GO:0006508 GO:0008234
CladeA1	NCG01106	PF01593 Flavin containing amine oxidoreductase	-	-	IPR023753|IPR002937	FAD/NAD(P)-binding domain|Amine oxidase	GO:0016491 GO:0055114
CladeA1	NCG01112	PF01161 Phosphatidylethanolamine-binding protein	-	-	IPR008914	Phosphatidylethanolamine-binding protein	-
CladeA1	NCG01113	PF00069 Protein kinase domain	-	PS50011 Protein kinase domain profile.	IPR000719|IPR011009	Protein kinase domain|Protein kinase-like domain	GO:0004672 GO:0005524 GO:0006468
CladeA1	NCG01114	PF05891 AdoMet dependent proline di-methyltransferase	-	-	IPR008576|IPR029063	Alpha-N-methyltransferase NTM1|S-adenosyl-L-methionine-dependent methyltransferase	GO:0006480 GO:0008168
CladeA1	NCG01115	PF01974 tRNA intron endonuclease, catalytic C-terminal domain	-	-	IPR006677	tRNA intron endonuclease, catalytic domain-like	GO:0000213 GO:0006388
CladeA1	NCG01118	PF04969 CS domain	-	PS51203 CS domain profile.	IPR011990|IPR007052|IPR008978|IPR007699	Tetratricopeptide-like helical domain|CS domain|HSP20-like chaperone|SGS domain	GO:0005515
CladeA1	NCG01127	PF04828 Glutathione-dependent formaldehyde-activating enzyme	-	-	IPR011057|IPR006913	Mss4-like|Glutathione-dependent formaldehyde-activating enzyme/centromere protein V	GO:0008152 GO:0016846
CladeA1	NCG01134	PF00067 Cytochrome P450	PS00086 Cytochrome P450 cysteine heme-iron ligand signature.	-	IPR001128|IPR002401|IPR017972	Cytochrome P450|Cytochrome P450, E-class, group I|Cytochrome P450, conserved site	GO:0005506 GO:0016705 GO:0020037 GO:0055114
CladeA1	NCG01135	-	-	-	IPR032675	Leucine-rich repeat domain, L domain-like	-
CladeA1	NCG01140	PF02233 NAD(P) transhydrogenase beta subunit	PS00836 Alanine dehydrogenase & pyridine nucleotide transhydrogenase signature 1.	-	IPR008142|IPR029035|IPR007886|IPR016040|IPR008143|IPR026255|IPR034300|IPR007698|IPR023753|IPR024605	Alanine dehydrogenase/NAD(P) transhydrogenase, conserved site-1|DHS-like NAD/FAD-binding domain|Alanine dehydrogenase/pyridine nucleotide transhydrogenase, N-terminal|NAD(P)-binding domain|Alanine dehydrogenase/pyridine nucleotide transhydrogenase, conserved site-2|NAD(P) transhydrogenase, alpha subunit|NADP transhydrogenase beta-like domain|Alanine dehydrogenase/pyridine nucleotide transhydrogen…	GO:0008746 GO:0015992 GO:0016491 GO:0055114
CladeA1	NCG01142	PF05071 NADH ubiquinone oxidoreductase subunit NDUFA12	-	-	IPR007763	NADH dehydrogenase [ubiquinone] 1 alpha subcomplex subunit 12	GO:0008137 GO:0009055 GO:0016020
CladeA1	NCG01147	PF00282 Pyridoxal-dependent decarboxylase conserved domain	-	-	IPR002129|IPR015421|IPR015422|IPR015424	Pyridoxal phosphate-dependent decarboxylase|Pyridoxal phosphate-dependent transferase, major region, subdomain 1|Pyridoxal phosphate-dependent transferase, subdomain 2|Pyridoxal phosphate-dependent transferaseGO:0003824	GO:0016831 GO:0019752 GO:0030170
CladeA1	NCG01148	PF13489 Methyltransferase domain	-	-	IPR029063	S-adenosyl-L-methionine-dependent methyltransferase	-
CladeA1	NCG01151	PF00648 Calpain family cysteine protease	-	PS50203 Cysteine proteinase, calpain-type, catalytic domain profile.	IPR001300	Peptidase C2, calpain, catalytic domain	GO:0004198 GO:0005622 GO:0006508
CladeA1	NCG01153	-	-	-	-	-	-
CladeA1	NCG01156	-	-	-	-	-	-
CladeA1	NCG01171	PF17207 MCM OB domain	PS00847 MCM family signature.	PS50051 MCM family domain profile.	IPR018525|IPR008048|IPR031327|IPR033762|IPR027417|IPR027925|IPR001208|IPR012340	Mini-chromosome maintenance, conserved site|DNA replication licensing factor Mcm|Mini-chromosome maintenance protein|MCM OB domain|P-loop containing nucleoside triphosphate hydrolase|MCM N-terminal domain|MCM domain|Nucleic acid-binding, OB-fold	GO:0003677 GO:0003678 GO:0003682 GO:0003688 GO:0005524 GO:0005634 GO:0006260 GO:0006270 GO:0042555
CladeA1	NCG01176	PF04321 RmlD substrate binding domain	-	-	IPR029071|IPR016040|IPR029903|IPR011993	Ubiquitin-related domain|NAD(P)-binding domain|RmlD-like substrate binding domain|PH domain-like	-
CladeA1	NCG01183	PF16897 C-terminal region of MMR_HSR1 domain	PS00905 GTP1/OBG family signature.	PS51710 OBG-type guanine nucleotide-binding (G) domain profile.	IPR012675|IPR031167|IPR006074|IPR027417|IPR031662|IPR005225|IPR006073|IPR004095|IPR012676	Beta-grasp domain|OBG-type guanine nucleotide-binding (G) domain|GTP1/OBG, conserved site|P-loop containing nucleoside triphosphate hydrolase|GTP binding protein, second domain|Small GTP-binding protein domain|GTP binding domain|TGS|TGS-like	GO:0005525
CladeA1	NCG01185	PF01730 UreF	-	-	IPR002639	Urease accessory protein UreF	GO:0006807 GO:0016151
CladeA1	NCG01191	-	-	-	-	-	-
CladeA1	NCG01193	PF05199 GMC oxidoreductase	-	-	IPR023753|IPR007867|IPR029058|IPR000172	FAD/NAD(P)-binding domain|Glucose-methanol-choline oxidoreductase, C-terminal|Alpha/Beta hydrolase fold|Glucose-methanol-choline oxidoreductase, N-terminal	GO:0016491 GO:0016614 GO:0050660 GO:0055114
CladeA1	NCG01202	-	-	-	-	-	-
CladeA1	NCG01210	-	-	-	-	-	-
CladeA1	NCG01214	PF03061 Thioesterase superfamily	-	-	IPR006683|IPR029069	Thioesterase domain|HotDog domain	-
CladeA1	NCG01243	-	-	PS50048 Zn(2)-C6 fungal-type DNA-binding domain profile.	IPR001138	Zn(2)-C6 fungal-type DNA-binding domain	GO:0000981 GO:0005634 GO:0006355 GO:0008270
CladeA1	NCG01247	PF08514 STAG domain	-	PS51425 Stromalin conservative (SCD) domain profile.	IPR002669|IPR016024|IPR020839|IPR011989|IPR013721	Urease accessory protein UreD|Armadillo-type fold|Stromalin conservative domain|Armadillo-like helical|STAG	GO:0005488 GO:0006807 GO:0016151
CladeA1	NCG01253	-	-	-	-	-	-
CladeA1	NCG01260	PF04182 B-block binding subunit of TFIIIC	-	PS50157 Zinc finger C2H2 type domain profile.	IPR007309|IPR013087	B-block binding subunit of TFIIIC|Zinc finger C2H2-type	GO:0003676
CladeA1	NCG01261	-	-	-	-	-	-
CladeA1	NCG01262	-	-	-	-	-	-
CladeA1	NCG01267	PF01529 DHHC palmitoyltransferase	-	PS50216 DHHC domain profile.	IPR001594	Palmitoyltransferase, DHHC domain	-
CladeA1	NCG01270	PF14572 Phosphoribosyl synthetase-associated domain	-	-	IPR029057|IPR005946|IPR029099|IPR000836	Phosphoribosyltransferase-like|Ribose-phosphate diphosphokinase|Ribose-phosphate pyrophosphokinase, N-terminal domain|Phosphoribosyltransferase domain	GO:0000287 GO:0004749 GO:0009116 GO:0009165
CladeA1	NCG01274	-	-	-	-	-	-
CladeA1	NCG01283	-	-	-	-	-	-
CladeA1	NCG01289	-	-	-	-	-	-
CladeA1	NCG01292	PF13577 SnoaL-like domain	-	-	IPR032710|IPR009959	NTF2-like domain|Polyketide cyclase SnoaL-like domain	-
CladeA1	NCG01294	PF00795 Carbon-nitrogen hydrolase	-	PS50263 Carbon-nitrogen hydrolase domain profile.	IPR003010	Carbon-nitrogen hydrolase	GO:0006807 GO:0016810
CladeA1	NCG01297	-	-	-	-	-	-
CladeA1	NCG01298	-	-	-	-	-	-
CladeA1	NCG01303	PF10345 Cohesin loading factor	-	-	IPR019440|IPR015943	Chromatid cohesion factor MAU2|WD40/YVTN repeat-like-containing domain	GO:0005515 GO:0007064
CladeA1	NCG01304	PF08634 Mitochondrial protein Pet127	-	-	IPR013943	Mitochondrial protein Pet127GO:0000959	GO:0005739
CladeA1	NCG01305	PF01694 Rhomboid family	-	-	IPR022764	Peptidase S54, rhomboid domain	GO:0004252 GO:0016021
CladeA1	NCG01306	-	-	-	-	-	-
CladeA1	NCG01307	-	-	-	-	-	-
CladeA1	NCG01308	-	-	-	-	-	-
CladeA1	NCG01311	-	-	-	-	-	-
CladeA1	NCG01313	-	-	-	-	-	-
CladeA1	NCG01319	PF13854 Kelch motif	-	-	IPR015915	Kelch-type beta propeller	GO:0005515
CladeA1	NCG01324	PF10998 Protein of unknown function (DUF2838)	-	-	IPR021261	Protein of unknown function DUF2838	-
CladeA1	NCG01327	-	-	-	-	-	-
CladeA1	NCG01330	PF02383 SacI homology domain	-	PS50275 Sac phosphatase domain profile.	IPR002013|IPR034753|IPR022158	SAC domain|hSac2 domain|Inositol phosphatase	GO:0042578
CladeA1	NCG01334	-	-	-	-	-	-
CladeA1	NCG01335	PF00069 Protein kinase domain	PS00108 Serine/Threonine protein kinases active-site signature.	PS50011 Protein kinase domain profile.	IPR008271|IPR000719|IPR011989|IPR016024|IPR017441|IPR011009	Serine/threonine-protein kinase, active site|Protein kinase domain|Armadillo-like helical|Armadillo-type fold|Protein kinase, ATP binding site|Protein kinase-like domain	GO:0004672 GO:0005488 GO:0005524 GO:0006468
CladeA1	NCG01338	-	-	-	IPR014729	Rossmann-like alpha/beta/alpha sandwich fold	-
CladeA1	NCG01343	PF03937 Flavinator of succinate dehydrogenase	-	-	IPR028882|IPR005631	Succinate dehydrogenase assembly factor 2, mitochondrial|Flavinator of succinate dehydrogenaseGO:0005739	GO:0018293
CladeA1	NCG01347	-	-	-	IPR010987	Glutathione S-transferase, C-terminal-like	-
CladeA1	NCG01349	-	-	-	-	-	-
CladeA1	NCG01350	-	-	-	-	-	-
CladeA1	NCG01355	-	-	-	-	-	-
CladeA1	NCG01356	PF16983 Molybdate transporter of MFS superfamily	-	-	IPR011989|IPR031563	Armadillo-like helical|Molybdate transporter 1/2	GO:0015098 GO:0015689
CladeA1	NCG01361	PF08314 Secretory pathway protein Sec39	-	-	IPR013244	Sec39 domain	GO:0006890
CladeA1	NCG01364	PF14226 non-haem dioxygenase in morphine synthesis N-terminal	-	PS51471 Fe(2+) 2-oxoglutarate dioxygenase domain profile.	IPR005123|IPR027443|IPR026992	Oxoglutarate/iron-dependent dioxygenase|Isopenicillin N synthase-like|Non-haem dioxygenase N-terminal domain	GO:0016491 GO:0055114
CladeA1	NCG01366	PF02902 Ulp1 protease family, C-terminal catalytic domain	-	PS50600 Ubiquitin-like protease family profile.	IPR003653	Ulp1 protease family, C-terminal catalytic domain	GO:0006508 GO:0008234
CladeA1	NCG01368	PF00227 Proteasome subunit	PS00854 Proteasome beta-type subunits signature.	PS51476 Proteasome beta-type subunit profile.	IPR001353|IPR029055|IPR016050|IPR023333	Proteasome, subunit alpha/beta|Nucleophile aminohydrolases, N-terminal|Proteasome beta-type subunit, conserved site|Proteasome B-type subunit	GO:0004175 GO:0004298 GO:0005839 GO:0051603
CladeA1	NCG01370	PF04084 Origin recognition complex subunit 2	-	-	IPR007220	Origin recognition complex, subunit 2	GO:0000808 GO:0005634 GO:0006260
CladeA1	NCG01374	PF03932 CutC family	-	-	IPR023648	Copper homeostasis CutC domainGO:0005507	GO:0055070
CladeA1	NCG01378	PF16177 Acetyl-coenzyme A synthetase N-terminus	PS00455 Putative AMP-binding domain signature.	-	IPR005914|IPR020845|IPR032387|IPR000873	Acetoacetyl-CoA synthase|AMP-binding, conserved site|Acetyl-coenzyme A synthetase, N-terminal domain|AMP-dependent synthetase/ligase	GO:0003824 GO:0006629 GO:0008152 GO:0030729
CladeA1	NCG01379	PF02259 FAT domain	-	PS51190 FATC domain profile.	IPR003152|IPR003151|IPR000403|IPR014009|IPR011989|IPR016024|IPR011009|IPR011990	FATC domain|PIK-related kinase, FAT|Phosphatidylinositol 3-/4-kinase, catalytic domain|PIK-related kinase|Armadillo-like helical|Armadillo-type fold|Protein kinase-like domain|Tetratricopeptide-like helical domain	GO:0005488 GO:0005515 GO:0016301
CladeA1	NCG01380	-	-	-	-	-	-
CladeA1	NCG01381	PF06094 Gamma-glutamyl cyclotransferase, AIG2-like	-	-	IPR009288|IPR013024	Gamma-glutamylcyclotransferase, AIG2-like|Gamma-glutamyl cyclotransferase-like	-
CladeA1	NCG01383	-	-	-	-	-	-
CladeA1	NCG01389	PF00400 WD domain, G-beta repeat	PS00678 Trp-Asp (WD) repeats signature.	PS50082 Trp-Asp (WD) repeats profile.	IPR001680|IPR017986|IPR015943|IPR020472|IPR019775	WD40 repeat|WD40-repeat-containing domain|WD40/YVTN repeat-like-containing domain|G-protein beta WD-40 repeat|WD40 repeat, conserved site	GO:0005515
CladeA1	NCG01392	-	-	-	-	-	-
CladeA1	NCG01396	-	-	-	-	-	-
CladeA1	NCG01397	PF02338 OTU-like cysteine protease	-	PS50802 OTU domain profile.	IPR003323	OTU domain	-
CladeA1	NCG01398	PF05724 Thiopurine S-methyltransferase (TPMT)	-	PS51585 Thiopurine or thiol or thiocyanate S-methyltransferase (TPMT) family profile.	IPR008854|IPR029063	TPMT family|S-adenosyl-L-methionine-dependent methyltransferase	GO:0008757
CladeA1	NCG01403	-	-	-	-	-	-
CladeA1	NCG01407	-	-	PS50103 Zinc finger C3H1-type profile.	IPR000571	Zinc finger, CCCH-type	GO:0046872
CladeA1	NCG01409	PF08513 LisH	-	PS50897 C-terminal to LisH (CTLH) motif profile.	IPR006595|IPR006594|IPR003877|IPR013144|IPR024964|IPR001870|IPR013320	CTLH, C-terminal LisH motif|LIS1 homology motif|SPRY domain|CRA domain|CTLH/CRA C-terminal to LisH motif domain|B30.2/SPRY domain|Concanavalin A-like lectin/glucanase domain	GO:0005515
CladeA1	NCG01414	-	-	PS51299 APSES-type HTH DNA-binding domain profile.	IPR003163|IPR018004	Transcription regulator HTH, APSES-type DNA-binding domain|KilA, N-terminal/APSES-type HTH, DNA-binding	GO:0003677
CladeA1	NCG01415	-	-	-	-	-	-
CladeA1	NCG01416	-	-	-	-	-	-
CladeA1	NCG01417	PF16177 Acetyl-coenzyme A synthetase N-terminus	PS00455 Putative AMP-binding domain signature.	-	IPR032387|IPR000873|IPR020845|IPR025110	Acetyl-coenzyme A synthetase, N-terminal domain|AMP-dependent synthetase/ligase|AMP-binding, conserved site|AMP-binding enzyme C-terminal domain	GO:0003824 GO:0008152
CladeA1	NCG01418	-	-	-	-	-	-
CladeA1	NCG01420	PF01738 Dienelactone hydrolase family	-	-	IPR002925|IPR029058	Dienelactone hydrolase|Alpha/Beta hydrolase fold	GO:0016787
CladeA1	NCG01425	-	-	-	-	-	-
CladeA1	NCG01428	PF00576 HIUase/Transthyretin family	PS00768 Transthyretin signature 1.	-	IPR023416|IPR023418	Transthyretin/hydroxyisourate hydrolase, superfamily|Transthyretin, thyroxine binding site	-
CladeA1	NCG01442	PF07910 Peptidase family C78	-	-	IPR012462	Peptidase C78, ubiquitin fold modifier-specific peptidase 1/ 2	-
CladeA1	NCG01455	PF17004 Putative TPR-like repeat	-	-	IPR031545|IPR011990|IPR026270|IPR013699	Putative TPR-like repeat|Tetratricopeptide-like helical domain|Signal recognition particle, SRP72 subunit|Signal recognition particle, SRP72 subunit, RNA-binding	GO:0005515 GO:0006614 GO:0008312 GO:0048500
CladeA1	NCG01459	PF00170 bZIP transcription factor	PS00036 Basic-leucine zipper (bZIP) domain signature.	PS50217 Basic-leucine zipper (bZIP) domain profile.	IPR004827	Basic-leucine zipper domain	GO:0003700 GO:0006355 GO:0043565
CladeA1	NCG01460	PF08661 Replication factor A protein 3	-	-	IPR013970|IPR012340	Replication factor A protein 3|Nucleic acid-binding, OB-fold	GO:0003677 GO:0005634 GO:0006260 GO:0006281 GO:0006310
CladeA1	NCG01462	-	-	-	-	-	-
CladeA1	NCG01466	PF05205 COMPASS (Complex proteins associated with Set1p) component shg1	-	-	-	-	-
CladeA1	NCG01472	PF00620 RhoGAP domain	-	PS50238 Rho GTPase-activating proteins domain profile.	IPR000198|IPR008936	Rho GTPase-activating protein domain|Rho GTPase activation protein	GO:0007165
CladeA1	NCG01476	PF05057 Putative serine esterase (DUF676)	-	-	IPR007751|IPR029058|IPR014727	Domain of unknown function DUF676, lipase-like|Alpha/Beta hydrolase fold|DNA topoisomerase I, catalytic core, alpha/beta subdomain	GO:0003677 GO:0003917 GO:0005694 GO:0006265
CladeA1	NCG01477	-	-	-	-	-	-
CladeA1	NCG01481	PF01490 Transmembrane amino acid transporter protein	-	-	IPR013057	Amino acid transporter, transmembrane domain	-
CladeA1	NCG01483	-	-	-	-	-	-
CladeA1	NCG01486	PF04762 IKI3 family	-	PS51257 Prokaryotic membrane lipoprotein lipid attachment site profile.	IPR011042|IPR006849|IPR011990|IPR015943	Six-bladed beta-propeller, TolB-like|Elongator complex subunit Iki3|Tetratricopeptide-like helical domain|WD40/YVTN repeat-like-containing domain	GO:0002098 GO:0005515 GO:0006355 GO:0033588
CladeA1	NCG01490	PF10469 AKAP7 2'5' RNA ligase-like domain	-	-	IPR019510	Protein kinase A anchor protein, nuclear localisation signal domain	-
CladeA1	NCG01491	-	-	-	-	-	-
CladeA1	NCG01493	-	-	-	-	-	-
CladeA1	NCG01495	-	-	-	-	-	-
CladeA1	NCG01499	PF00012 Hsp70 protein	-	-	IPR013126	Heat shock protein 70 family	-
CladeA1	NCG01500	-	-	-	IPR027417|IPR000764	P-loop containing nucleoside triphosphate hydrolase|Uridine kinase-like	-
CladeA1	NCG01504	PF04847 Calcipressin	-	-	IPR000504|IPR006931	RNA recognition motif domain|Calcipressin	GO:0003676 GO:0019722
CladeA1	NCG01506	PF06413 Neugrin	-	-	IPR014710|IPR010487	RmlC-like jelly roll fold|Neugrin/Rrg9	-
CladeA1	NCG01510	PF00168 C2 domain	-	PS50004 C2 domain profile.	IPR000008	C2 domain	GO:0005515
CladeA1	NCG01519	-	-	-	-	-	-
CladeA1	NCG01520	-	-	-	-	-	-
CladeA1	NCG01521	PF01965 DJ-1/PfpI family	-	-	IPR002818|IPR029062	DJ-1/PfpI|Class I glutamine amidotransferase-like	-
CladeA1	NCG01522	PF00385 Chromo (CHRromatin Organisation MOdifier) domain	PS00598 Chromo domain signature.	PS50013 Chromo and chromo shadow domain profile.	IPR016197|IPR000953|IPR023779|IPR023780	Chromo domain-like|Chromo/chromo shadow domain|Chromo domain, conserved site|Chromo domain	-
CladeA1	NCG01526	-	-	-	-	-	-
CladeA1	NCG01530	-	-	-	-	-	-
CladeA1	NCG01531	-	-	-	IPR015943	WD40/YVTN repeat-like-containing domain	GO:0005515
CladeA1	NCG01532	-	-	-	-	-	-
CladeA1	NCG01536	-	-	-	-	-	-
CladeA1	NCG01542	PF08539 HbrB-like	-	-	IPR013745	TORC2 component Bit61/PRR5	-
CladeA1	NCG01545	PF02991 Autophagy protein Atg8 ubiquitin like	-	PS51257 Prokaryotic membrane lipoprotein lipid attachment site profile.	IPR004241|IPR029071	Autophagy protein Atg8 ubiquitin-like|Ubiquitin-related domain	-
CladeA1	NCG01546	PF01218 Coproporphyrinogen III oxidase	-	-	IPR001260	Coproporphyrinogen III oxidase, aerobic	GO:0004109 GO:0006779 GO:0055114
CladeA1	NCG01547	PF13012 Maintenance of mitochondrial structure and function	-	-	IPR000555|IPR024969|IPR033858	JAB1/MPN/MOV34 metalloenzyme domain|Rpn11/EIF3F, C-terminal|26S Proteasome non-ATPase regulatory subunit 7/8	GO:0005515 GO:0005838
CladeA1	NCG01551	-	-	-	-	-	-
CladeA1	NCG01554	PF10497 Zinc-finger domain of monoamine-oxidase A repressor R1	-	PS51184 JmjC domain profile.	IPR018866|IPR017956|IPR003347	Zinc-finger domain of monoamine-oxidase A repressor R1|AT hook, DNA-binding motif|JmjC domain	GO:0003677
CladeA1	NCG01561	-	-	PS50097 BTB domain profile.	IPR011333|IPR000210	SKP1/BTB/POZ domain|BTB/POZ domain	GO:0005515
CladeA1	NCG01562	PF02668 Taurine catabolism dioxygenase TauD, TfdA family	-	-	IPR003819	TauD/TfdA-like domainGO:0016491	GO:0055114
CladeA1	NCG01565	-	-	-	-	-	-
CladeA1	NCG01566	-	-	-	-	-	-
CladeA1	NCG01567	-	-	-	-	-	-
CladeA1	NCG01568	PF00153 Mitochondrial carrier protein	-	PS50920 Solute carrier (Solcar) repeat profile.	IPR023395|IPR018108	Mitochondrial carrier domain|Mitochondrial substrate/solute carrier	-
CladeA1	NCG01570	PF01171 PP-loop family	-	-	IPR012094|IPR011063|IPR014729|IPR012795	tRNA(Ile)-lysidine synthase|tRNA(Ile)-lysidine/2-thiocytidine synthase, N-terminal|Rossmann-like alpha/beta/alpha sandwich fold|tRNA(Ile)-lysidine synthase, N-terminal	GO:0000166 GO:0005524 GO:0005737 GO:0008033 GO:0016879
CladeA1	NCG01573	PF00067 Cytochrome P450	-	-	IPR001128	Cytochrome P450	GO:0005506 GO:0016705 GO:0020037 GO:0055114
CladeA1	NCG01580	PF03850 Transcription factor Tfb4	-	-	IPR004600|IPR002035	TFIIH subunit Tfb4/p34|von Willebrand factor, type A	GO:0000439 GO:0006289 GO:0006355
CladeA1	NCG01585	PF17183 Get5 carboxyl domain	-	PS50053 Ubiquitin domain profile.	IPR000626|IPR029071	Ubiquitin domain|Ubiquitin-related domainGO:0005515	-
CladeA1	NCG01591	-	-	-	-	-	-
CladeA1	NCG01593	PF06985 Heterokaryon incompatibility protein (HET)	-	-	IPR010730	Heterokaryon incompatibility	-
CladeA1	NCG01597	-	-	-	-	-	-
CladeA1	NCG01610	-	-	-	-	-	-
CladeA1	NCG01612	PF07717 Oligonucleotide/oligosaccharide-binding (OB)-fold	PS00690 DEAH-box subfamily ATP-dependent helicases signature.	PS51194 Superfamilies 1 and 2 helicase C-terminal domain profile.	IPR011709|IPR001650|IPR002464|IPR014001|IPR007502|IPR011545|IPR027417	Domain of unknown function DUF1605|Helicase, C-terminal|DNA/RNA helicase, ATP-dependent, DEAH-box type, conserved site|Helicase superfamily 1/2, ATP-binding domain|Helicase-associated domain|DEAD/DEAH box helicase domain|P-loop containing nucleoside triphosphate hydrolase	GO:0003676 GO:0004386 GO:0005524 GO:0008026
CladeA1	NCG01623	-	-	-	-	-	-
CladeA1	NCG01643	PF03159 XRN 5'-3' exonuclease N-terminus	-	-	IPR017151|IPR001878|IPR004859	5'-3' exoribonuclease 2/3|Zinc finger, CCHC-type|Putative 5-3 exonuclease	GO:0003676 GO:0004527 GO:0004534 GO:0005634 GO:0006139 GO:0008270
CladeA1	NCG01645	PF00397 WW domain	PS01159 WW/rsp5/WWP domain signature.	PS50020 WW/rsp5/WWP domain profile.	IPR001202	WW domain	GO:0005515
CladeA1	NCG01653	PF01284 Membrane-associating domain	-	-	IPR008253	Marvel domainGO:0016020	-
CladeA1	NCG01660	-	-	-	-	-	-
CladeA1	NCG01664	PF06159 Protein of unknown function (DUF974)	-	-	IPR010378	Protein of unknown function DUF974	-
CladeA1	NCG01673	-	-	PS51257 Prokaryotic membrane lipoprotein lipid attachment site profile.	-	-	-
CladeA1	NCG01684	-	-	-	-	-	-
CladeA1	NCG01686	-	-	-	-	-	-
CladeA1	NCG01688	-	-	-	-	-	-
CladeA1	NCG01695	PF04818 RNA polymerase II-binding domain.	-	PS50102 Eukaryotic RNA Recognition Motif (RRM) profile.	IPR006903|IPR006569|IPR008942|IPR000504	RNA polymerase II-binding domain|CID domain|ENTH/VHS|RNA recognition motif domain	GO:0003676
CladeA1	NCG01696	-	-	PS51391 CID domain profile.	IPR006569|IPR008942	CID domain|ENTH/VHS	-
CladeA1	NCG01703	PF00248 Aldo/keto reductase family	-	-	IPR023210	NADP-dependent oxidoreductase domain	-
CladeA1	NCG01705	PF13489 Methyltransferase domain	-	-	IPR029063	S-adenosyl-L-methionine-dependent methyltransferase	-
CladeA1	NCG01720	PF11790 Glycosyl hydrolase catalytic core	-	-	IPR017853|IPR024655	Glycoside hydrolase superfamily|Uncharacterised protein family, glycosyl hydrolase catalytic domain	-
CladeA1	NCG01739	-	-	-	-	-	-
CladeA1	NCG01741	-	-	-	-	-	-
CladeA1	NCG01742	PF05841 Apc15p protein	-	-	IPR008402	Anaphase-promoting complex subunit 15/mnd2GO:0005680	GO:0030071 GO:0031145
CladeA1	NCG01746	PF09696 Ctf8	-	-	IPR018607	Chromosome transmission fidelity protein 8GO:0007064	GO:0031390
CladeA1	NCG01753	PF01019 Gamma-glutamyltranspeptidase	-	-	IPR000101|IPR029055	Gamma-glutamyltranspeptidase|Nucleophile aminohydrolases, N-terminalGO:0006751	GO:0036374
CladeA1	NCG01768	PF03200 Glycosyl hydrolase family 63 C-terminal domain	-	-	IPR031335|IPR008928	Glycosyl hydrolase family 63, C-terminal|Six-hairpin glycosidase-like	GO:0003824
CladeA1	NCG01769	-	-	-	-	-	-
CladeA1	NCG01771	PF08423 Rad51	-	PS50162 RecA family profile 1.	IPR027417|IPR013632|IPR020588	P-loop containing nucleoside triphosphate hydrolase|DNA recombination and repair protein Rad51-like, C-terminal|DNA recombination and repair protein RecA-like, ATP-binding domain	GO:0003677 GO:0005524 GO:0006281 GO:0008094
CladeA1	NCG01780	PF04438 HIT zinc finger	-	PS51083 Zinc finger HIT-type profile.	IPR015943|IPR007529	WD40/YVTN repeat-like-containing domain|Zinc finger, HIT-type	GO:0005515
CladeA1	NCG01781	-	-	-	-	-	-
CladeA1	NCG01782	PF00618 RasGEF N-terminal motif	-	PS50212 Ras guanine-nucleotide exchange factors N-terminal domain profile.	IPR023578|IPR001895|IPR027417|IPR000651	Ras guanine nucleotide exchange factor domain|Ras guanine-nucleotide exchange factors catalytic domain|P-loop containing nucleoside triphosphate hydrolase|Ras-like guanine nucleotide exchange factor, N-terminal	GO:0005085 GO:0007264
CladeA1	NCG01789	-	-	-	IPR015943|IPR017986	WD40/YVTN repeat-like-containing domain|WD40-repeat-containing domain	GO:0005515
CladeA1	NCG01792	PF04969 CS domain	-	PS51203 CS domain profile.	IPR008978|IPR007052	HSP20-like chaperone|CS domain	-
CladeA1	NCG01794	PF10215 Oligosaccaryltransferase	-	-	IPR018943	Oligosaccaryltransferase	-
CladeA1	NCG01805	-	-	-	-	-	-
CladeA1	NCG01812	-	-	-	-	-	-
CladeA1	NCG01819	-	-	-	-	-	-
CladeA1	NCG01833	PF00072 Response regulator receiver domain	-	PS50113 PAC domain profile.	IPR003661|IPR001789|IPR003594|IPR000014|IPR000700|IPR004358|IPR001610|IPR011006|IPR005467|IPR013655	Signal transduction histidine kinase, dimerisation/phosphoacceptor domain|Signal transduction response regulator, receiver domain|Histidine kinase-like ATPase, C-terminal domain|PAS domain|PAS-associated, C-terminal|Signal transduction histidine kinase-related protein, C-terminal|PAC motif|CheY-like superfamily|Histidine kinase domain|PAS fold-3	GO:0000155 GO:0000160 GO:0005515 GO:0007165 GO:0016310 GO:0016772
CladeA1	NCG01837	-	-	-	-	-	-
CladeA1	NCG01843	PF07557 Shugoshin C terminus	PS00751 Chaperonins TCP-1 signature 2.	-	IPR027413|IPR002194|IPR012719|IPR027409|IPR017998|IPR011515|IPR002423|IPR011516	GroEL-like equatorial domain|Chaperonin TCP-1, conserved site|T-complex protein 1, gamma subunit|GroEL-like apical domain|Chaperone tailless complex polypeptide 1 (TCP-1)|Shugoshin, C-terminal|Chaperonin Cpn60/TCP-1 family|Shugoshin, N-terminal coiled-coil domain	GO:0000775 GO:0005524 GO:0005634 GO:0006457 GO:0045132 GO:0051082
CladeA1	NCG01844	PF06658 Protein of unknown function (DUF1168)	-	-	IPR015943|IPR009548	WD40/YVTN repeat-like-containing domain|Protein of unknown function DUF1168GO:0005515	-
CladeA1	NCG01849	PF00775 Dioxygenase	-	-	IPR015889|IPR000627	Intradiol ring-cleavage dioxygenase, core|Intradiol ring-cleavage dioxygenase, C-terminal	GO:0003824 GO:0005506 GO:0006725 GO:0008199 GO:0016702 GO:0055114
CladeA1	NCG01853	PF00732 GMC oxidoreductase	PS00624 GMC oxidoreductases signature 2.	-	IPR023753|IPR000172|IPR007867	FAD/NAD(P)-binding domain|Glucose-methanol-choline oxidoreductase, N-terminal|Glucose-methanol-choline oxidoreductase, C-terminal	GO:0016491 GO:0016614 GO:0050660 GO:0055114
CladeA1	NCG01867	PF03443 Glycosyl hydrolase family 61	-	PS51164 CBM1 (carbohydrate binding type-1) domain profile.	IPR000254|IPR005103	Cellulose-binding domain, fungal|Glycoside hydrolase, family 61	GO:0004553 GO:0005576 GO:0005975 GO:0030248
CladeA1	NCG01869	-	-	-	-	-	-
CladeA1	NCG01877	-	-	-	-	-	-
CladeA1	NCG01883	PF03114 BAR domain	-	PS51021 BAR domain profile.	IPR004148|IPR001452|IPR027267	BAR domain|SH3 domain|Arfaptin homology (AH) domain/BAR domain	GO:0005515 GO:0005737
CladeA1	NCG01888	PF00383 Cytidine and deoxycytidylate deaminase zinc-binding region	-	PS51747 Cytidine and deoxycytidylate deaminases domain profile.	IPR002125|IPR016193	Cytidine and deoxycytidylate deaminases, zinc-binding|Cytidine deaminase-like	GO:0003824 GO:0008270
CladeA1	NCG01896	-	-	-	IPR027417	P-loop containing nucleoside triphosphate hydrolase	-
CladeA1	NCG01899	-	-	-	-	-	-
CladeA1	NCG01906	PF00248 Aldo/keto reductase family	PS00062 Aldo/keto reductase family signature 2.	-	IPR023210|IPR020471|IPR018170	NADP-dependent oxidoreductase domain|Aldo/keto reductase|Aldo/keto reductase, conserved site	GO:0016491 GO:0055114
CladeA1	NCG01911	PF06428 GDP/GTP exchange factor Sec2p	-	-	IPR009449	GDP/GTP exchange factor Sec2, N-terminal	-
CladeA1	NCG01920	-	-	-	-	-	-
CladeA1	NCG01922	PF13489 Methyltransferase domain	-	-	IPR029063	S-adenosyl-L-methionine-dependent methyltransferase	-
CladeA1	NCG01924	PF00172 Fungal Zn(2)-Cys(6) binuclear cluster domain	PS00463 Zn(2)-C6 fungal-type DNA-binding domain signature.	PS50048 Zn(2)-C6 fungal-type DNA-binding domain profile.	IPR001138	Zn(2)-C6 fungal-type DNA-binding domainGO:0000981	GO:0005634 GO:0006355 GO:0008270
CladeA1	NCG01942	-	-	-	-	-	-
CladeA1	NCG01951	PF00136 DNA polymerase family B	PS00116 DNA polymerase family B signature.	-	IPR006172|IPR012337|IPR006134|IPR006133|IPR023211|IPR017964|IPR025687	DNA-directed DNA polymerase, family B|Ribonuclease H-like domain|DNA-directed DNA polymerase, family B, multifunctional domain|DNA-directed DNA polymerase, family B, exonuclease domain|DNA polymerase, palm domain|DNA-directed DNA polymerase, family B, conserved site|C4-type zinc-finger of DNA polymerase delta	GO:0000166 GO:0003676 GO:0003677 GO:0003887 GO:0008408
CladeA1	NCG01953	PF12814 Meiotic cell cortex C-terminal pleckstrin homology	-	PS50003 PH domain profile.	IPR024774|IPR011993|IPR001849	Pleckstrin homology domain, Mcp5-type|PH domain-like|Pleckstrin homology domain	GO:0005515 GO:0005543 GO:0005938 GO:0032065
CladeA1	NCG01954	PF00642 Zinc finger C-x8-C-x5-C-x3-H type (and similar)	PS00518 Zinc finger RING-type signature.	PS50089 Zinc finger RING-type profile.	IPR000571|IPR001841|IPR013083|IPR017907|IPR018957	Zinc finger, CCCH-type|Zinc finger, RING-type|Zinc finger, RING/FYVE/PHD-type|Zinc finger, RING-type, conserved site|Zinc finger, C3HC4 RING-type	GO:0005515 GO:0008270 GO:0046872
CladeA1	NCG01957	-	-	-	IPR023299	P-type ATPase, cytoplasmic domain NGO:0000166	-
CladeA1	NCG01972	-	-	-	-	-	-
CladeA1	NCG01973	PF02373 JmjC domain, hydroxylase	-	PS50280 SET domain profile.	IPR003347|IPR001214	JmjC domain|SET domain	GO:0005515
CladeA1	NCG01999	-	-	-	-	-	-
CladeA1	NCG02008	-	-	-	-	-	-
CladeA1	NCG02010	PF00682 HMGL-like	PS00815 Alpha-isopropylmalate and homocitrate synthases signature 1.	PS50991 Pyruvate carboxyltransferase domain.	IPR000891|IPR013785|IPR005668|IPR013709|IPR002034	Pyruvate carboxyltransferase|Aldolase-type TIM barrel|2-isopropylmalate synthase|2-isopropylmalate synthase LeuA, allosteric (dimerisation) domain|Alpha-isopropylmalate/homocitrate synthase, conserved site	GO:0003824 GO:0003852 GO:0009098 GO:0019752 GO:0046912
CladeA1	NCG02014	PF02676 Methyltransferase TYW3	-	-	IPR003827	tRNA wybutosine-synthesizing protein	-
CladeA1	NCG02022	PF14856 Pathogen effector; putative necrosis-inducing factor	-	-	IPR029226	Ecp2 effector protein	-
CladeA1	NCG02030	-	-	-	-	-	-
CladeA1	NCG02032	PF03663 Glycosyl hydrolase family 76	-	-	IPR005198|IPR008928	Glycoside hydrolase, family 76|Six-hairpin glycosidase-like	GO:0003824
CladeA1	NCG02034	PF00145 C-5 cytosine-specific DNA methylase	-	PS51679 C-5 cytosine-specific DNA methylase (Dnmt) domain profile.	IPR001525|IPR029063	C-5 cytosine methyltransferase|S-adenosyl-L-methionine-dependent methyltransferase	GO:0008168
CladeA1	NCG02035	PF00730 HhH-GPD superfamily base excision DNA repair protein	-	-	IPR011257|IPR023170|IPR003265	DNA glycosylase|Helix-turn-helix, base-excision DNA repair, C-terminal|HhH-GPD domain	GO:0003824 GO:0006281 GO:0006284
CladeA1	NCG02037	PF14634 zinc-RING finger domain	-	PS50089 Zinc finger RING-type profile.	IPR001841	Zinc finger, RING-type	GO:0005515 GO:0008270
CladeA1	NCG02038	-	-	-	-	-	-
CladeA1	NCG02039	PF01485 IBR domain, a half RING-finger domain	-	PS50089 Zinc finger RING-type profile.	IPR013083|IPR001841|IPR002867	Zinc finger, RING/FYVE/PHD-type|Zinc finger, RING-type|IBR domain	GO:0005515 GO:0008270
CladeA1	NCG02040	-	-	-	-	-	-
CladeA1	NCG02049	-	-	-	IPR015943	WD40/YVTN repeat-like-containing domain	GO:0005515
CladeA1	NCG02051	PF00005 ABC transporter	PS00211 ABC transporters family signature.	PS50893 ATP-binding cassette, ABC transporter-type domain profile.	IPR011527|IPR003439|IPR003593|IPR017871|IPR027417	ABC transporter type 1, transmembrane domain|ABC transporter-like|AAA+ ATPase domain|ABC transporter, conserved site|P-loop containing nucleoside triphosphate hydrolase	GO:0005524 GO:0006810 GO:0016021 GO:0016887 GO:0042626 GO:0055085
CladeA1	NCG02058	PF10471 Anaphase-promoting complex APC subunit CDC26	-	-	IPR018860|IPR011989	Anaphase-promoting complex, subunit CDC26|Armadillo-like helicalGO:0005680	GO:0030071 GO:0031145
CladeA1	NCG02060	PF08325 WLM domain	-	PS51397 WLM domain profile.	IPR013536	WLM domain	-
CladeA1	NCG02061	PF01822 WSC domain	-	PS51212 WSC domain profile.	IPR002889	Carbohydrate-binding WSC	-
CladeA1	NCG02067	-	-	-	IPR027532	Mitochondrial distribution and morphology protein 12	GO:0007005 GO:0032865 GO:0045040
CladeA1	NCG02068	-	-	PS50172 BRCT domain profile.	IPR001357	BRCT domain	-
CladeA1	NCG02074	PF04137 Endoplasmic Reticulum Oxidoreductin 1 (ERO1)	-	-	IPR007266	Endoplasmic reticulum oxidoreductin 1	GO:0003756 GO:0005783 GO:0016671 GO:0055114
CladeA1	NCG02081	-	-	-	-	-	-
CladeA1	NCG02087	-	-	-	-	-	-
CladeA1	NCG02088	PF00856 SET domain	-	PS50280 SET domain profile.	IPR001214	SET domain	GO:0005515
CladeA1	NCG02095	-	-	-	-	-	-
CladeA1	NCG02096	PF00970 Oxidoreductase FAD-binding domain	-	PS51384 Ferredoxin reductase-type FAD binding domain profile.	IPR001709|IPR008333|IPR000971|IPR017927|IPR009050|IPR017938|IPR001433	Flavoprotein pyridine nucleotide cytochrome reductase|Oxidoreductase, FAD-binding domain|Globin|Ferredoxin reductase-type FAD-binding domain|Globin-like|Riboflavin synthase-like beta-barrel|Oxidoreductase FAD/NAD(P)-binding	GO:0016491 GO:0019825 GO:0020037 GO:0055114
CladeA1	NCG02097	PF13561 Enoyl-(Acyl carrier protein) reductase	PS00061 Short-chain dehydrogenases/reductases family signature.	-	IPR020904|IPR002347|IPR016040	Short-chain dehydrogenase/reductase, conserved site|Short-chain dehydrogenase/reductase SDR|NAD(P)-binding domain	GO:0016491
CladeA1	NCG02098	PF03167 Uracil DNA glycosylase superfamily	-	-	IPR005122|IPR015637	Uracil-DNA glycosylase-like|G/U mismatch-specific DNA glycosylase	GO:0006281 GO:0019104
CladeA1	NCG02099	-	-	-	-	-	-
CladeA1	NCG02100	PF04791 LMBR1-like membrane protein	-	-	IPR006876	LMBR1-like membrane protein	-
CladeA1	NCG02101	-	-	-	-	-	-
CladeA1	NCG02104	PF00400 WD domain, G-beta repeat	PS00678 Trp-Asp (WD) repeats signature.	PS50294 Trp-Asp (WD) repeats circular profile.	IPR019775|IPR001680|IPR017986|IPR015943	WD40 repeat, conserved site|WD40 repeat|WD40-repeat-containing domain|WD40/YVTN repeat-like-containing domain	GO:0005515
CladeA1	NCG02120	-	-	-	-	-	-
CladeA1	NCG02122	PF00955 HCO3- transporter family	-	-	IPR011531	Bicarbonate transporter, C-terminal	GO:0006820 GO:0016021
CladeA1	NCG02123	PF01926 50S ribosome-binding GTPase	-	-	IPR006073|IPR027417|IPR023179	GTP binding domain|P-loop containing nucleoside triphosphate hydrolase|GTP-binding protein, orthogonal bundle domain	GO:0005525
CladeA1	NCG02126	PF02771 Acyl-CoA dehydrogenase, N-terminal domain	PS00072 Acyl-CoA dehydrogenases signature 1.	-	IPR009075|IPR013786|IPR006091|IPR006089|IPR009100	Acyl-CoA dehydrogenase/oxidase C-terminal|Acyl-CoA dehydrogenase/oxidase, N-terminal|Acyl-CoA oxidase/dehydrogenase, central domain|Acyl-CoA dehydrogenase, conserved site|Acyl-CoA dehydrogenase/oxidase, N-terminal and middle domain	GO:0003995 GO:0008152 GO:0016627 GO:0050660 GO:0055114
CladeA1	NCG02129	-	-	-	-	-	-
CladeA1	NCG02137	PF06432 Phosphatidylinositol N-acetylglucosaminyltransferase	-	-	IPR009450	Phosphatidylinositol N-acetylglucosaminyltransferase subunit C	GO:0006506 GO:0016021 GO:0017176
CladeA1	NCG02138	-	-	-	-	-	-
CladeA1	NCG02142	PF00172 Fungal Zn(2)-Cys(6) binuclear cluster domain	PS00463 Zn(2)-C6 fungal-type DNA-binding domain signature.	PS50048 Zn(2)-C6 fungal-type DNA-binding domain profile.	IPR001138	Zn(2)-C6 fungal-type DNA-binding domain	GO:0000981 GO:0005634 GO:0006355 GO:0008270
CladeA1	NCG02146	-	-	-	-	-	-
CladeA1	NCG02147	PF13857 Ankyrin repeats (many copies)	PS00028 Zinc finger C2H2 type domain signature.	PS50088 Ankyrin repeat profile.	IPR020683|IPR002110|IPR013087	Ankyrin repeat-containing domain|Ankyrin repeat|Zinc finger C2H2-type	GO:0003676 GO:0005515
CladeA1	NCG02153	PF00789 UBX domain	-	PS50033 UBX domain profile.	IPR001012|IPR029071|IPR012336	UBX domain|Ubiquitin-related domain|Thioredoxin-like fold	GO:0005515
CladeA1	NCG02159	PF00076 RNA recognition motif. (a.k.a. RRM, RBD, or RNP domain)	-	PS50102 Eukaryotic RNA Recognition Motif (RRM) profile.	IPR000504|IPR034228	RNA recognition motif domain|Nop6, RNA recognition motif	GO:0003676
CladeA1	NCG02163	-	-	-	-	-	-
CladeA1	NCG02170	PF05730 CFEM domain	-	-	IPR008427	Extracellular membrane protein, CFEM domain	-
CladeA1	NCG02176	PF13640 2OG-Fe(II) oxygenase superfamily	-	PS51471 Fe(2+) 2-oxoglutarate dioxygenase domain profile.	IPR006620|IPR005123	Prolyl 4-hydroxylase, alpha subunit|Oxoglutarate/iron-dependent dioxygenase	GO:0005506 GO:0016491 GO:0016705 GO:0031418 GO:0055114
CladeA1	NCG02178	PF05183 RNA dependent RNA polymerase	-	-	IPR007855|IPR000504	RNA-dependent RNA polymerase, eukaryotic-type|RNA recognition motif domain	GO:0003676 GO:0003968
CladeA1	NCG02183	-	-	-	-	-	-
CladeA1	NCG02184	PF00704 Glycosyl hydrolases family 18	-	-	IPR001223|IPR017853	Glycoside hydrolase family 18, catalytic domain|Glycoside hydrolase superfamilyGO:0005975	-
CladeA1	NCG02189	-	-	-	-	-	-
CladeA1	NCG02192	-	-	-	-	-	-
CladeA1	NCG02194	PF05729 NACHT domain	-	PS50837 NACHT-NTPase domain profile.	IPR027417|IPR031348|IPR007111	P-loop containing nucleoside triphosphate hydrolase|Fungal N-terminal domain of STAND protein|NACHT nucleoside triphosphatase	-
CladeA1	NCG02197	PF03330 Lytic transglycolase	-	-	IPR009009	RlpA-like protein, double-psi beta-barrel domain	-
CladeA1	NCG02199	-	-	-	-	-	-
CladeA1	NCG02206	-	-	-	-	-	-
CladeA1	NCG02212	PF08881 CVNH domain	-	-	IPR011058	Cyanovirin-N	-
CladeA1	NCG02213	PF04646 Protein of unknown function, DUF604	-	-	IPR006740	Protein of unknown function DUF604	-
CladeA1	NCG02214	PF00172 Fungal Zn(2)-Cys(6) binuclear cluster domain	-	PS50048 Zn(2)-C6 fungal-type DNA-binding domain profile.	IPR001138|IPR007219	Zn(2)-C6 fungal-type DNA-binding domain|Transcription factor domain, fungi	GO:0000981 GO:0003677 GO:0005634 GO:0006351 GO:0006355 GO:0008270
CladeA1	NCG02216	PF03663 Glycosyl hydrolase family 76	-	-	IPR014480|IPR005198|IPR008928	Mannan endo-1,6-alpha-mannosidase|Glycoside hydrolase, family 76|Six-hairpin glycosidase-like	GO:0003824 GO:0008496 GO:0016052
CladeA1	NCG02218	PF09797 N-acetyltransferase B complex (NatB) non catalytic subunit	-	-	IPR011990|IPR019183	Tetratricopeptide-like helical domain|N-acetyltransferase B complex, non-catalytic subunitGO:0005515	-
CladeA1	NCG02222	-	-	-	-	-	-
CladeA1	NCG02225	PF12584 Trafficking protein particle complex subunit 10, TRAPPC10	-	-	IPR022233	TRAPP II complex, TRAPPC10	-
CladeA1	NCG02236	PF08208 DNA-directed RNA polymerase I subunit RPA34.5	-	-	IPR017859|IPR013240	Treacle-like, Treacher Collins Syndrome|DNA-directed RNA polymerase I, subunit RPA34.5	-
CladeA1	NCG02237	PF16575 mRNA cleavage and polyadenylation factor CLP1 P-loop	-	-	IPR027417|IPR032319	P-loop containing nucleoside triphosphate hydrolase|Polyribonucleotide 5'-hydroxyl-kinase Clp1, P-loop domain	-
CladeA1	NCG02238	PF07690 Major Facilitator Superfamily	-	PS50850 Major facilitator superfamily (MFS) profile.	IPR020846|IPR011701	Major facilitator superfamily domain|Major facilitator superfamily	GO:0016021 GO:0055085
CladeA1	NCG02241	PF11719 DNA replication and checkpoint protein	-	-	IPR021110	DNA replication/checkpoint protein	-
CladeA1	NCG02243	-	-	-	IPR015943	WD40/YVTN repeat-like-containing domain	GO:0005515
CladeA1	NCG02245	PF00069 Protein kinase domain	PS00108 Serine/Threonine protein kinases active-site signature.	PS50011 Protein kinase domain profile.	IPR000719|IPR008271|IPR017441|IPR011009	Protein kinase domain|Serine/threonine-protein kinase, active site|Protein kinase, ATP binding site|Protein kinase-like domain	GO:0004672 GO:0005524 GO:0006468
CladeA1	NCG02246	-	-	-	-	-	-
CladeA1	NCG02249	PF01853 MOZ/SAS family	-	PS51726 MYST-type histone acetyltransferase (HAT) domain profile.	IPR002717|IPR016181	Histone acetyltransferase domain, MYST-type|Acyl-CoA N-acyltransferase	GO:0006355 GO:0016747
CladeA1	NCG02251	-	-	-	-	-	-
CladeA1	NCG02259	PF11704 Vesicle coat protein involved in Golgi to plasma membrane transport	-	-	-	-	-
CladeA1	NCG02261	-	-	-	-	-	-
CladeA1	NCG02262	PF08641 Kinetochore protein Mis14 like	-	-	IPR013950	Kinetochore Mis14/Nsl1GO:0000070	GO:0000776
CladeA1	NCG02263	PF03765 CRAL/TRIO, N-terminal domain	-	PS50191 CRAL-TRIO lipid binding domain profile.	IPR001251|IPR011074|IPR004127|IPR001071	CRAL-TRIO lipid binding domain|CRAL/TRIO, N-terminal domain|Prefoldin alpha-like|Cellular retinaldehyde binding/alpha-tocopherol transport	GO:0005215 GO:0005622 GO:0006810
CladeA1	NCG02278	PF08030 Ferric reductase NAD binding domain	-	PS51384 Ferredoxin reductase-type FAD binding domain profile.	IPR013121|IPR017927|IPR013130	Ferric reductase, NAD binding domain|Ferredoxin reductase-type FAD-binding domain|Ferric reductase transmembrane component-like domain	GO:0016491 GO:0055114
CladeA1	NCG02294	PF09801 Integral membrane protein S linking to the trans Golgi network	-	-	IPR019185	Integral membrane protein SYS1-related	-
CladeA1	NCG02297	-	-	-	-	-	-
CladeA1	NCG02301	-	-	-	-	-	-
CladeA1	NCG02305	PF00348 Polyprenyl synthetase	PS00444 Polyprenyl synthases signature 2.	-	IPR033749|IPR008949|IPR000092	Polyprenyl synthetase, conserved site|Isoprenoid synthase domain|Polyprenyl synthetase	GO:0008299
CladeA1	NCG02308	-	-	-	-	-	-
CladeA1	NCG02309	-	-	-	-	-	-
CladeA1	NCG02320	-	-	-	-	-	-
CladeA1	NCG02322	PF01238 Phosphomannose isomerase type I	-	-	IPR001250|IPR011051|IPR016305|IPR014710	Mannose-6-phosphate isomerase, type I|RmlC-like cupin domain|Mannose-6-phosphate isomerase|RmlC-like jelly roll fold	GO:0004476 GO:0005975 GO:0008270 GO:0009298
CladeA1	NCG02324	-	-	-	-	-	-
CladeA1	NCG02326	PF00505 HMG (high mobility group) box	-	PS50118 HMG boxes A and B DNA-binding domains profile.	IPR009071	High mobility group box domain	-
CladeA1	NCG02327	-	-	-	-	-	-
CladeA1	NCG02331	-	-	-	-	-	-
CladeA1	NCG02343	PF06964 Alpha-L-arabinofuranosidase C-terminal domain	-	-	IPR010720|IPR008979|IPR017853	Alpha-L-arabinofuranosidase, C-terminal|Galactose-binding domain-like|Glycoside hydrolase superfamily	GO:0046373 GO:0046556
CladeA1	NCG02352	PF00153 Mitochondrial carrier protein	-	PS50920 Solute carrier (Solcar) repeat profile.	IPR023395|IPR018108	Mitochondrial carrier domain|Mitochondrial substrate/solute carrier	-
CladeA1	NCG02386	PF00172 Fungal Zn(2)-Cys(6) binuclear cluster domain	PS00463 Zn(2)-C6 fungal-type DNA-binding domain signature.	PS50048 Zn(2)-C6 fungal-type DNA-binding domain profile.	IPR001138|IPR021858	Zn(2)-C6 fungal-type DNA-binding domain|Fungal transcription factor	GO:0000981 GO:0005634 GO:0006355 GO:0008270
CladeA1	NCG02500	-	-	-	-	-	-
CladeA1	NCG02503	-	-	-	-	-	-
CladeA1	NCG02505	PF00289 Biotin carboxylase, N-terminal domain	PS00867 Carbamoyl-phosphate synthase subdomain signature 2.	PS50968 Biotinyl/lipoyl domain profile.	IPR005481|IPR005479|IPR000089|IPR013815|IPR005482|IPR011764|IPR005930|IPR016185|IPR000891|IPR003379|IPR011761|IPR013785|IPR011054|IPR001882|IPR011053	Biotin carboxylase-like, N-terminal domain|Carbamoyl-phosphate synthetase large subunit-like, ATP-binding domain|Biotin/lipoyl attachment|ATP-grasp fold, subdomain 1|Biotin carboxylase, C-terminal|Biotin carboxylation domain|Pyruvate carboxylase|Pre-ATP-grasp domain|Pyruvate carboxyltransferase|Carboxylase, conserved domain|ATP-grasp fold|Aldolase-type TIM barrel|Rudiment single hybrid motif|Biot…	GO:0003824 GO:0004075 GO:0004736 GO:0005524 GO:0006090 GO:0006094 GO:0009374 GO:0046872
CladeA1	NCG02510	PF01394 Clathrin propeller repeat	-	PS50236 Clathrin heavy-chain (CHCR) repeat profile.	IPR022365|IPR012331|IPR016024|IPR000547|IPR001473|IPR011990|IPR016341	Clathrin, heavy chain, propeller repeat|Clathrin, heavy chain, linker|Armadillo-type fold|Clathrin, heavy chain/VPS, 7-fold repeat|Clathrin, heavy chain, propeller, N-terminal|Tetratricopeptide-like helical domain|Clathrin, heavy chain	GO:0005198 GO:0005488 GO:0005515 GO:0006886 GO:0016192 GO:0030130 GO:0030132
CladeA1	NCG02517	-	-	-	-	-	-
CladeA1	NCG02522	PF07690 Major Facilitator Superfamily	-	PS50850 Major facilitator superfamily (MFS) profile.	IPR020846|IPR001958|IPR011701	Major facilitator superfamily domain|Tetracycline resistance protein TetA/multidrug resistance protein MdtG|Major facilitator superfamily	GO:0005215 GO:0016021 GO:0055085
CladeA1	NCG02540	PF13805 Eisosome component PIL1	-	-	IPR028245	Eisosome component PIL1/LSP1	-
CladeA1	NCG02558	PF00319 SRF-type transcription factor (DNA-binding and dimerisation domain)	PS00350 MADS-box domain signature.	PS50066 MADS-box domain profile.	IPR033896|IPR002100	MADS MEF2-like|Transcription factor, MADS-box	GO:0000165 GO:0000977 GO:0003677 GO:0045944 GO:0046983
CladeA1	NCG02574	-	-	-	-	-	-
CladeA1	NCG02575	-	-	-	-	-	-
CladeA1	NCG02584	-	-	-	-	-	-
CladeA1	NCG02586	PF07651 ANTH domain	-	PS50942 ENTH domain profile.	IPR013809|IPR014712|IPR011417|IPR008942	ENTH domain|Phosphoinositide-binding clathrin adaptor, domain 2|AP180 N-terminal homology (ANTH) domain|ENTH/VHS	GO:0005543 GO:0005545 GO:0030136 GO:0030276 GO:0048268
CladeA1	NCG02613	-	-	-	-	-	-
CladeA1	NCG02648	PF13489 Methyltransferase domain	-	-	IPR029063	S-adenosyl-L-methionine-dependent methyltransferase	-
CladeA1	NCG02652	-	-	-	IPR023393	START-like domain	-
CladeA1	NCG02654	PF07470 Glycosyl Hydrolase Family 88	-	-	IPR010905|IPR008928	Glycosyl hydrolase, family 88|Six-hairpin glycosidase-like	GO:0003824
CladeA1	NCG02664	-	-	-	-	-	-
CladeA1	NCG02672	-	-	-	-	-	-
CladeA1	NCG02676	PF08508 Fungal domain of unknown function (DUF1746)	-	-	IPR013715|IPR015943	Domain of unknown function DUF1746|WD40/YVTN repeat-like-containing domain	GO:0005515
CladeA1	NCG02679	PF00135 Carboxylesterase family	PS00122 Carboxylesterases type-B serine active site.	-	IPR019826|IPR029058|IPR019819|IPR002018	Carboxylesterase type B, active site|Alpha/Beta hydrolase fold|Carboxylesterase type B, conserved site|Carboxylesterase, type B	-
CladeA1	NCG02682	-	-	-	-	-	-
CladeA1	NCG02694	-	-	-	-	-	-
CladeA1	NCG02697	-	-	-	-	-	-
CladeA1	NCG02721	-	-	-	-	-	-
CladeA1	NCG02752	PF04082 Fungal specific transcription factor domain	PS00463 Zn(2)-C6 fungal-type DNA-binding domain signature.	PS50048 Zn(2)-C6 fungal-type DNA-binding domain profile.	IPR007219|IPR001138	Transcription factor domain, fungi|Zn(2)-C6 fungal-type DNA-binding domain	GO:0000981 GO:0003677 GO:0005634 GO:0006351 GO:0006355 GO:0008270
CladeA1	NCG02762	PF00520 Ion transport protein	-	PS50222 EF-hand calcium-binding domain profile.	IPR005821|IPR002048	Ion transport domain|EF-hand domain	GO:0005216 GO:0005509 GO:0006811 GO:0016020 GO:0055085
CladeA1	NCG02769	-	-	-	-	-	-
CladeA1	NCG02770	-	-	-	-	-	-
CladeA1	NCG02772	PF08445 FR47-like protein	-	-	IPR016181|IPR013653	Acyl-CoA N-acyltransferase|FR47-like	GO:0016747
CladeA1	NCG02774	-	-	-	-	-	-
CladeA1	NCG02778	PF01532 Glycosyl hydrolase family 47	-	-	IPR001382	Glycoside hydrolase family 47	GO:0004571 GO:0005509 GO:0016020
CladeA1	NCG02779	PF03987 Autophagocytosis associated protein, active-site domain	-	-	IPR007135	Autophagy-related protein 3	-
CladeA1	NCG02782	-	-	-	-	-	-
CladeA1	NCG02783	PF00324 Amino acid permease	PS00218 Amino acid permeases signature.	-	IPR004841|IPR004762|IPR004840	Amino acid permease/ SLC12A domain|Amino acid permease, fungi|Amino acid permease, conserved site	GO:0006810 GO:0006865 GO:0016020 GO:0016021 GO:0055085
CladeA1	NCG02787	PF04082 Fungal specific transcription factor domain	-	-	IPR007219	Transcription factor domain, fungi	GO:0003677 GO:0005634 GO:0006351 GO:0008270
CladeA1	NCG02788	PF10165 Guanine nucleotide exchange factor synembryn	-	-	IPR016024|IPR019318|IPR011989	Armadillo-type fold|Guanine nucleotide exchange factor, Ric8|Armadillo-like helicalGO:0005488	-
CladeA1	NCG02789	PF12231 Rap1-interacting factor 1 N terminal	-	-	IPR022031|IPR016024|IPR011989	Telomere-associated protein Rif1, N-terminal|Armadillo-type fold|Armadillo-like helical	GO:0005488
CladeA1	NCG02790	PF13813 Membrane bound O-acyl transferase family	-	-	IPR032805	Wax synthase domain	-
CladeA1	NCG02791	PF12009 Telomerase ribonucleoprotein complex - RNA binding domain	-	PS50878 Reverse transcriptase (RT) catalytic domain profile.	IPR003545|IPR021891|IPR000477	Telomerase reverse transcriptase|Telomerase ribonucleoprotein complex - RNA-binding domain|Reverse transcriptase domain	GO:0003677 GO:0003721 GO:0003964
CladeA1	NCG02793	-	-	-	-	-	-
CladeA1	NCG02794	PF00397 WW domain	PS01159 WW/rsp5/WWP domain signature.	PS50020 WW/rsp5/WWP domain profile.	IPR001202|IPR029052	WW domain|Metallo-dependent phosphatase-like	GO:0005515
CladeA1	NCG02795	PF00850 Histone deacetylase domain	-	-	IPR003084|IPR023801|IPR000286	Histone deacetylase|Histone deacetylase domain|Histone deacetylase superfamily	GO:0004407 GO:0016575
CladeA1	NCG02799	-	-	-	-	-	-
CladeA1	NCG02801	PF03073 TspO/MBR family	-	-	IPR004307	TspO/MBR-related proteinGO:0016021	-
CladeA1	NCG02805	PF00226 DnaJ domain	-	PS50076 dnaJ domain profile.	IPR001623|IPR007872	DnaJ domain|Zinc finger, DPH-type	-
CladeA1	NCG02808	PF13634 Nucleoporin FG repeat region	-	-	IPR025574|IPR007758	Nucleoporin FG repeat|Nucleoporin, NSP1-like, C-terminal	-
CladeA1	NCG02809	PF17104 Domain of unknown function (DUF5102)	-	-	IPR031355	Protein of unknown function DUF5102	-
CladeA1	NCG02843	-	-	-	-	-	-
CladeA1	NCG02846	PF10186 Vacuolar sorting 38 and autophagy-related subunit 14	-	-	IPR018791	UV radiation resistance protein/autophagy-related protein 14	GO:0010508
CladeA1	NCG02850	PF00107 Zinc-binding dehydrogenase	PS00059 Zinc-containing alcohol dehydrogenases signature.	-	IPR013149|IPR016040|IPR013154|IPR002328|IPR011032	Alcohol dehydrogenase, C-terminal|NAD(P)-binding domain|Alcohol dehydrogenase, N-terminal|Alcohol dehydrogenase, zinc-type, conserved site|GroES-like	GO:0008270 GO:0016491 GO:0055114
CladeA1	NCG02857	-	-	-	-	-	-
CladeA1	NCG02858	-	-	-	-	-	-
CladeA1	NCG02861	-	-	-	-	-	-
CladeA1	NCG02862	-	-	-	-	-	-
CladeA1	NCG02864	-	-	-	-	-	-
CladeA1	NCG02865	-	-	-	-	-	-
CladeA1	NCG02867	-	-	-	-	-	-
CladeA1	NCG02868	-	-	-	-	-	-
CladeA1	NCG02869	-	-	-	-	-	-
CladeA1	NCG02870	-	-	-	-	-	-
CladeA1	NCG02872	-	-	-	-	-	-
CladeA1	NCG02873	-	-	-	-	-	-
CladeA1	NCG02875	-	-	-	-	-	-
CladeA1	NCG02876	-	-	-	-	-	-
CladeA1	NCG02878	-	-	-	-	-	-
CladeA1	NCG02883	-	-	-	-	-	-
CladeA1	NCG02889	-	-	-	-	-	-
CladeA1	NCG02902	-	-	-	-	-	-
CladeA1	NCG02909	PF07335 Fungal chitosanase of glycosyl hydrolase group 75	-	PS51257 Prokaryotic membrane lipoprotein lipid attachment site profile.	IPR009939	Fungal chitosanase	-
CladeA1	NCG02913	PF00176 SNF2 family N-terminal domain	-	PS51194 Superfamilies 1 and 2 helicase C-terminal domain profile.	IPR000330|IPR027417|IPR001650|IPR014001	SNF2-related, N-terminal domain|P-loop containing nucleoside triphosphate hydrolase|Helicase, C-terminal|Helicase superfamily 1/2, ATP-binding domainGO:0005524	-
CladeA1	NCG02917	-	-	-	IPR029063	S-adenosyl-L-methionine-dependent methyltransferase	-
CladeA1	NCG02918	PF14765 Polyketide synthase dehydratase	PS00606 Beta-ketoacyl synthases active site.	PS50075 Acyl carrier protein phosphopantetheine domain profile.	IPR020807|IPR032821|IPR020841|IPR009081|IPR011032|IPR013968|IPR014030|IPR013154|IPR016040|IPR020843|IPR016039|IPR016035|IPR014031|IPR018201|IPR020801|IPR014043|IPR016036	Polyketide synthase, dehydratase domain|Ketoacyl-synthetase, C-terminal extension|Polyketide synthase, beta-ketoacyl synthase domain|Phosphopantetheine binding ACP domain|GroES-like|Polyketide synthase, ketoreductase domain|Beta-ketoacyl synthase, N-terminal|Alcohol dehydrogenase, N-terminal|NAD(P)-binding domain|Polyketide synthase, enoylreductase domain|Thiolase-like|Acyl transferase/acyl hydro…	GO:0003824 GO:0008152 GO:0016491 GO:0055114
CladeA1	NCG02923	PF00106 short chain dehydrogenase	-	-	IPR016040|IPR002347	NAD(P)-binding domain|Short-chain dehydrogenase/reductase SDR	-
CladeA1	NCG02924	PF12697 Alpha/beta hydrolase family	-	-	IPR000639|IPR029058|IPR000073	Epoxide hydrolase-like|Alpha/Beta hydrolase fold|Alpha/beta hydrolase fold-1GO:0003824	-
CladeA1	NCG02927	PF08031 Berberine and berberine like	-	PS51387 PCMH-type FAD-binding domain profile.	IPR016169|IPR012951|IPR006094|IPR016167|IPR016166	CO dehydrogenase flavoprotein-like, FAD-binding, subdomain 2|Berberine/berberine-like|FAD linked oxidase, N-terminal|FAD-binding, type 2, subdomain 1|FAD-binding, type 2GO:0003824	GO:0016491 GO:0016614 GO:0050660 GO:0055114
CladeA1	NCG02931	-	-	-	-	-	-
CladeA1	NCG02936	PF01619 Proline dehydrogenase	-	-	IPR002872|IPR029041	Proline dehydrogenase domain|FAD-linked oxidoreductase-like	-
CladeA1	NCG02944	-	-	-	-	-	-
CladeA1	NCG02945	-	-	-	-	-	-
CladeA1	NCG02948	PF03358 NADPH-dependent FMN reductase	-	PS50902 Flavodoxin-like domain profile.	IPR010089|IPR023631|IPR029039|IPR005025|IPR008254	Flavoprotein WrbA|Amidase signature domain|Flavoprotein-like domain|NADPH-dependent FMN reductase-like|Flavodoxin/nitric oxide synthase	GO:0003955 GO:0010181 GO:0016491
CladeA1	NCG02967	PF00023 Ankyrin repeat	-	PS50297 Ankyrin repeat region circular profile.	IPR020683|IPR002110	Ankyrin repeat-containing domain|Ankyrin repeat	GO:0005515
CladeA1	NCG02974	PF04124 Dor1-like family	-	-	IPR007255	Conserved oligomeric Golgi complex subunit 8GO:0017119	-
CladeA1	NCG02977	PF03798 TLC domain	-	PS50922 TLC domain profile.	IPR006634	TRAM/LAG1/CLN8 homology domainGO:0016021	-
CladeA1	NCG02989	-	PS00028 Zinc finger C2H2 type domain signature.	-	IPR013087	Zinc finger C2H2-type	GO:0003676
CladeA1	NCG02990	-	-	-	-	-	-
CladeA1	NCG02991	PF05225 helix-turn-helix, Psq domain	-	PS51253 CENPB-type HTH domain profile.	IPR006600|IPR007889|IPR009057	HTH CenpB-type DNA-binding domain|DNA binding HTH domain, Psq-type|Homeobox domain-like	GO:0003677
CladeA1	NCG02996	PF00149 Calcineurin-like phosphoesterase	-	-	IPR012358|IPR004843|IPR029052	Endopolyphosphatase, Ppn1p-related|Calcineurin-like phosphoesterase domain, ApaH type|Metallo-dependent phosphatase-like	GO:0000298 GO:0005773 GO:0016021 GO:0016787
CladeA1	NCG03010	PF00550 Phosphopantetheine attachment site	PS00455 Putative AMP-binding domain signature.	PS50075 Acyl carrier protein phosphopantetheine domain profile.	IPR014397|IPR009081|IPR020845|IPR016040|IPR013120|IPR000873|IPR010071|IPR020806|IPR010080	L-2-aminoadipate reductase|Phosphopantetheine binding ACP domain|AMP-binding, conserved site|NAD(P)-binding domain|Male sterility, NAD-binding|AMP-dependent synthetase/ligase|Amino acid adenylation domain|Polyketide synthase, phosphopantetheine-binding domain|Thioester reductase-like domain	GO:0003824 GO:0004043 GO:0008152 GO:0009085 GO:0031177
CladeA1	NCG03032	PF13489 Methyltransferase domain	-	-	IPR021829|IPR029063	Protein of unknown function DUF3419|S-adenosyl-L-methionine-dependent methyltransferase	-
CladeA1	NCG03034	-	-	-	-	-	-
CladeA1	NCG03049	PF00743 Flavin-binding monooxygenase-like	-	-	IPR000103|IPR023753|IPR020946	Pyridine nucleotide-disulphide oxidoreductase, class-II|FAD/NAD(P)-binding domain|Flavin monooxygenase-like	GO:0004499 GO:0016491 GO:0050660 GO:0050661 GO:0055114
CladeA1	NCG03058	PF11635 Mediator complex subunit 16	-	-	IPR017986|IPR021665|IPR015943	WD40-repeat-containing domain|Mediator complex, subunit Med16|WD40/YVTN repeat-like-containing domain	GO:0005515
CladeA1	NCG03085	-	-	-	-	-	-
CladeA1	NCG03106	-	-	-	-	-	-
CladeA1	NCG03109	-	-	-	-	-	-
CladeA1	NCG03110	PF00172 Fungal Zn(2)-Cys(6) binuclear cluster domain	PS00463 Zn(2)-C6 fungal-type DNA-binding domain signature.	PS50048 Zn(2)-C6 fungal-type DNA-binding domain profile.	IPR001138|IPR007219	Zn(2)-C6 fungal-type DNA-binding domain|Transcription factor domain, fungi	GO:0000981 GO:0003677 GO:0005634 GO:0006351 GO:0006355 GO:0008270
CladeA1	NCG03118	PF05222 Alanine dehydrogenase/PNT, N-terminal domain	-	-	IPR007698|IPR007886|IPR016040|IPR027281	Alanine dehydrogenase/pyridine nucleotide transhydrogenase, NAD(H)-binding domain|Alanine dehydrogenase/pyridine nucleotide transhydrogenase, N-terminal|NAD(P)-binding domain|Saccharopine dehydrogenase [NAD(+), L-lysine-forming]	GO:0004754 GO:0009085
CladeA1	NCG03121	PF00004 ATPase family associated with various cellular activities (AAA)	-	-	IPR003593|IPR011598|IPR027417|IPR003959	AAA+ ATPase domain|Myc-type, basic helix-loop-helix (bHLH) domain|P-loop containing nucleoside triphosphate hydrolase|ATPase, AAA-type, core	GO:0005524 GO:0046983
CladeA1	NCG03131	PF01266 FAD dependent oxidoreductase	PS00677 D-amino acid oxidases signature.	-	IPR006181|IPR023209|IPR006076	D-amino acid oxidase, conserved site|D-amino-acid oxidase|FAD dependent oxidoreductase	GO:0003884 GO:0016491 GO:0046416 GO:0055114 GO:0071949
CladeA1	NCG03138	PF02291 Transcription initiation factor IID, 31kD subunit	-	PS50237 HECT domain profile.	IPR003162|IPR009072|IPR000569	Transcription initiation factor TAFII31|Histone-fold|HECT domain	GO:0004842 GO:0006352 GO:0046982
CladeA1	NCG03140	-	-	-	-	-	-
CladeA1	NCG03162	-	-	-	-	-	-
CladeA1	NCG03164	PF00072 Response regulator receiver domain	-	PS50110 Response regulatory domain profile.	IPR001789|IPR000014|IPR003594|IPR011006|IPR003661|IPR004358|IPR005467|IPR029016	Signal transduction response regulator, receiver domain|PAS domain|Histidine kinase-like ATPase, C-terminal domain|CheY-like superfamily|Signal transduction histidine kinase, dimerisation/phosphoacceptor domain|Signal transduction histidine kinase-related protein, C-terminal|Histidine kinase domain|GAF domain-like	GO:0000155 GO:0000160 GO:0007165 GO:0016310 GO:0016772
CladeA1	NCG03169	PF01585 G-patch domain	PS01358 Zinc finger RanBP2-type signature.	PS50102 Eukaryotic RNA Recognition Motif (RRM) profile.	IPR000504|IPR000467|IPR013087|IPR001876	RNA recognition motif domain|G-patch domain|Zinc finger C2H2-type|Zinc finger, RanBP2-type	GO:0003676 GO:0008270
CladeA1	NCG03170	PF02391 MoaE protein	-	-	IPR003448|IPR028888	Molybdopterin biosynthesis MoaE|Molybdopterin synthase catalytic subunit, eukaryotes	GO:0005829 GO:0006777 GO:0019008 GO:0030366
CladeA1	NCG03172	-	-	-	-	-	-
CladeA1	NCG03179	-	-	-	IPR015422	Pyridoxal phosphate-dependent transferase, subdomain 2GO:0003824	-
CladeA1	NCG03180	-	-	-	-	-	-
CladeA1	NCG03182	-	-	-	-	-	-
CladeA1	NCG03211	-	-	-	-	-	-
CladeA1	NCG03235	PF00916 Sulfate permease family	PS01130 SLC26A transporters signature.	PS50801 STAS domain profile.	IPR001902|IPR011547|IPR018045|IPR002645	SLC26A/SulP transporter|SLC26A/SulP transporter domain|Sulphate anion transporter, conserved site|STAS domain	GO:0008271 GO:0008272 GO:0015116 GO:0016020 GO:0016021 GO:0055085
CladeA1	NCG03265	PF06839 GRF zinc finger	-	-	IPR010666	Zinc finger, GRF-type	GO:0008270
CladeA1	NCG03273	PF01424 R3H domain	PS01359 Zinc finger PHD-type signature.	PS51061 R3H domain profile.	IPR001374|IPR034077|IPR000967|IPR019786	R3H domain|FKBP12-associated protein 1, R3H domain|Zinc finger, NF-X1-type|Zinc finger, PHD-type, conserved site	GO:0003676 GO:0003700 GO:0005634 GO:0006355 GO:0008270
CladeA1	NCG03331	-	-	-	-	-	-
CladeA1	NCG03337	PF02544 3-oxo-5-alpha-steroid 4-dehydrogenase	PS00690 DEAH-box subfamily ATP-dependent helicases signature.	PS50244 Steroid 5-alpha reductase C-terminal domain profile.	IPR001104|IPR004589|IPR014001|IPR032284|IPR001650|IPR011545|IPR027417|IPR002464	3-oxo-5-alpha-steroid 4-dehydrogenase, C-terminal|DNA helicase, ATP-dependent, RecQ type|Helicase superfamily 1/2, ATP-binding domain|ATP-dependent DNA helicase RecQ, zinc-binding domain|Helicase, C-terminal|DEAD/DEAH box helicase domain|P-loop containing nucleoside triphosphate hydrolase|DNA/RNA helicase, ATP-dependent, DEAH-box type, conserved site	GO:0003676 GO:0005524 GO:0005737 GO:0006310 GO:0006629 GO:0008026 GO:0016021 GO:0016627
CladeA1	NCG03339	PF07992 Pyridine nucleotide-disulphide oxidoreductase	PS00076 Pyridine nucleotide-disulphide oxidoreductases class-I active site.	-	IPR023753|IPR016156|IPR012999|IPR004099|IPR006322	FAD/NAD(P)-binding domain|FAD/NAD-linked reductase, dimerisation domain|Pyridine nucleotide-disulphide oxidoreductase, class I, active site|Pyridine nucleotide-disulphide oxidoreductase, dimerisation domain|Glutathione reductase, eukaryote/bacterial	GO:0004362 GO:0006749 GO:0016491 GO:0016668 GO:0045454 GO:0050660 GO:0050661 GO:0055114
CladeA1	NCG03342	PF01535 PPR repeat	-	PS51375 Pentatricopeptide (PPR) repeat profile.	IPR002885	Pentatricopeptide repeat	-
CladeA1	NCG03346	PF00071 Ras family	-	PS51419 small GTPase Rab1 family profile.	IPR001806|IPR025390|IPR019413|IPR027417	Small GTPase superfamily|Domain of unknown function DUF2407 C-terminal|Domain of unknown function DUF2407 N-terminal|P-loop containing nucleoside triphosphate hydrolase	GO:0003924 GO:0005525
CladeA1	NCG03351	PF08631 Meiosis protein SPO22/ZIP4 like	-	-	IPR011990|IPR013940	Tetratricopeptide-like helical domain|Meiosis specific protein Spo22/ZIP4/TEX11GO:0005515	GO:0051321
CladeA1	NCG03355	PF00648 Calpain family cysteine protease	-	PS50203 Cysteine proteinase, calpain-type, catalytic domain profile.	IPR001300|IPR022682	Peptidase C2, calpain, catalytic domain|Peptidase C2, calpain, large subunit, domain III	GO:0004198 GO:0005622 GO:0006508
CladeA1	NCG03357	PF10408 Ubiquitin elongating factor core	-	PS51698 U-box domain profile.	IPR019474|IPR013083|IPR003613	Ubiquitin conjugation factor E4, core|Zinc finger, RING/FYVE/PHD-type|U box domain	GO:0000151 GO:0004842 GO:0006511 GO:0016567 GO:0034450
CladeA1	NCG03361	PF06320 GCN5-like protein 1 (GCN5L1)	-	-	IPR009395	Biogenesis of lysosome-related organelles complex 1 subunit 1	GO:0031083
CladeA1	NCG03365	PF04438 HIT zinc finger	-	PS51083 Zinc finger HIT-type profile.	IPR007529	Zinc finger, HIT-type	-
CladeA1	NCG03373	-	-	-	-	-	-
CladeA1	NCG03374	PF11807 Domain of unknown function (DUF3328)	-	-	IPR021765	Oxidase ustYa	-
CladeA1	NCG03375	-	-	-	-	-	-
CladeA1	NCG03376	-	-	-	IPR016040	NAD(P)-binding domain	-
CladeA1	NCG03378	-	-	-	-	-	-
CladeA1	NCG03382	-	-	-	-	-	-
CladeA1	NCG03385	-	-	-	-	-	-
CladeA1	NCG03386	PF10197 N-terminal domain of CBF1 interacting co-repressor CIR	-	-	IPR019339	CBF1-interacting co-repressor CIR, N-terminal domain	-
CladeA1	NCG03388	PF01145 SPFH domain / Band 7 family	-	-	IPR001972|IPR001107	Stomatin family|Band 7 domainGO:0016020	-
CladeA1	NCG03390	-	-	-	-	-	-
CladeA1	NCG03392	-	-	-	IPR032675	Leucine-rich repeat domain, L domain-like	-
CladeA1	NCG03397	-	-	PS50053 Ubiquitin domain profile.	IPR029071|IPR000626	Ubiquitin-related domain|Ubiquitin domain	GO:0005515
CladeA1	NCG03398	-	-	-	-	-	-
CladeA1	NCG03401	PF01920 Prefoldin subunit	-	-	IPR002777|IPR016661	Prefoldin beta-like|Prefoldin, subunit 4	GO:0006457 GO:0016272 GO:0051082
CladeA1	NCG03402	PF07690 Major Facilitator Superfamily	-	PS50850 Major facilitator superfamily (MFS) profile.	IPR011701|IPR020846	Major facilitator superfamily|Major facilitator superfamily domainGO:0016021	GO:0055085
CladeA1	NCG03403	-	-	-	-	-	-
CladeA1	NCG03405	-	-	-	-	-	-
CladeA1	NCG03408	PF12697 Alpha/beta hydrolase family	-	-	IPR029058|IPR000073	Alpha/Beta hydrolase fold|Alpha/beta hydrolase fold-1	-
CladeA1	NCG03409	PF00149 Calcineurin-like phosphoesterase	-	-	IPR004843|IPR029052|IPR007708	Calcineurin-like phosphoesterase domain, ApaH type|Metallo-dependent phosphatase-like|Lariat debranching enzyme, C-terminal	GO:0006397 GO:0016787 GO:0016788
CladeA1	NCG03412	-	-	-	-	-	-
CladeA1	NCG03413	-	-	-	-	-	-
CladeA1	NCG03414	-	-	-	-	-	-
CladeA1	NCG03417	PF00172 Fungal Zn(2)-Cys(6) binuclear cluster domain	PS00463 Zn(2)-C6 fungal-type DNA-binding domain signature.	PS50048 Zn(2)-C6 fungal-type DNA-binding domain profile.	IPR001138|IPR007219	Zn(2)-C6 fungal-type DNA-binding domain|Transcription factor domain, fungi	GO:0000981 GO:0003677 GO:0005634 GO:0006351 GO:0006355 GO:0008270
CladeA1	NCG03418	-	-	-	-	-	-
CladeA1	NCG03424	-	-	-	-	-	-
CladeA1	NCG03426	PF00782 Dual specificity phosphatase, catalytic domain	PS00383 Tyrosine specific protein phosphatases active site.	PS50056 Tyrosine specific protein phosphatases family profile.	IPR020422|IPR000387|IPR029021|IPR000340|IPR016130	Dual specificity protein phosphatase domain|Tyrosine specific protein phosphatases domain|Protein-tyrosine phosphatase-like|Dual specificity phosphatase, catalytic domain|Protein-tyrosine phosphatase, active site	GO:0004725 GO:0006470 GO:0008138 GO:0016311 GO:0016791
CladeA1	NCG03428	PF08881 CVNH domain	-	-	IPR011058	Cyanovirin-N	-
CladeA1	NCG03429	-	-	-	-	-	-
CladeA1	NCG03430	-	-	-	-	-	-
CladeA1	NCG03435	PF03467 Smg-4/UPF3 family	-	PS50102 Eukaryotic RNA Recognition Motif (RRM) profile.	IPR005120|IPR000504	Regulator of nonsense-mediated decay, UPF3|RNA recognition motif domain	GO:0003676
CladeA1	NCG03437	-	-	-	IPR016864	Uncharacterised conserved protein UCP028035	-
CladeA1	NCG03444	PF06985 Heterokaryon incompatibility protein (HET)	-	-	IPR010730	Heterokaryon incompatibility	-
CladeA1	NCG03446	-	-	-	-	-	-
CladeA1	NCG03448	-	-	-	-	-	-
CladeA1	NCG03449	-	-	-	-	-	-
CladeA1	NCG03452	-	-	-	-	-	-
CladeA1	NCG03456	-	-	-	-	-	-
CladeA1	NCG03461	PF12998 Inhibitor of growth proteins N-terminal histone-binding	PS01359 Zinc finger PHD-type signature.	PS50016 Zinc finger PHD-type profile.	IPR024610|IPR013083|IPR001965|IPR011011|IPR019787|IPR019786	Inhibitor of growth protein, N-terminal histone-binding|Zinc finger, RING/FYVE/PHD-type|Zinc finger, PHD-type|Zinc finger, FYVE/PHD-type|Zinc finger, PHD-finger|Zinc finger, PHD-type, conserved site	GO:0005515 GO:0008270
CladeA1	NCG03462	-	-	-	IPR032675	Leucine-rich repeat domain, L domain-like	-
CladeA1	NCG03464	PF02269 Transcription initiation factor IID, 18kD subunit	-	-	IPR003195|IPR009072	Transcription initiation factor IID, subunit 13|Histone-fold	GO:0006366 GO:0046982
CladeA1	NCG03468	PF07690 Major Facilitator Superfamily	-	PS50850 Major facilitator superfamily (MFS) profile.	IPR011701|IPR020846	Major facilitator superfamily|Major facilitator superfamily domainGO:0016021	GO:0055085
CladeA1	NCG03471	PF00892 EamA-like transporter family	-	-	IPR000620	EamA domain	GO:0016020 GO:0016021
CladeA1	NCG03473	-	-	-	-	-	-
CladeA1	NCG03474	-	-	-	-	-	-
CladeA1	NCG03476	-	-	-	-	-	-
CladeA1	NCG03477	PF13424 Tetratricopeptide repeat	-	-	IPR011991|IPR011990|IPR027417	Winged helix-turn-helix DNA-binding domain|Tetratricopeptide-like helical domain|P-loop containing nucleoside triphosphate hydrolase	GO:0005515
CladeA1	NCG03478	PF01048 Phosphorylase superfamily	-	-	IPR000845	Nucleoside phosphorylase domainGO:0003824	GO:0009116
CladeA1	NCG03479	PF11718 Pre-mRNA 3'-end-processing endonuclease polyadenylation factor C-term	-	-	IPR021718|IPR001279|IPR022712|IPR011108	Pre-mRNA 3'-end-processing endonuclease polyadenylation factor C-term|Metallo-beta-lactamase|Beta-Casp domain|Zn-dependent metallo-hydrolase, RNA specificity domain	-
CladeA1	NCG03480	PF05236 Transcription initiation factor TFIID component TAF4 family	-	-	IPR007900	Transcription initiation factor TFIID component TAF4	GO:0005669 GO:0006352
CladeA1	NCG03481	PF00505 HMG (high mobility group) box	-	PS50118 HMG boxes A and B DNA-binding domains profile.	IPR009071|IPR029017	High mobility group box domain|Enolase N-terminal domain-like	-
CladeA1	NCG03483	PF06068 TIP49 C-terminus	PS00845 CAP-Gly domain signature.	PS50245 CAP-Gly domain profile.	IPR027417|IPR000938|IPR010339|IPR022157|IPR003593	P-loop containing nucleoside triphosphate hydrolase|CAP Gly-rich domain|TIP49, C-terminal|Dynein associated protein|AAA+ ATPase domain	GO:0003678 GO:0005524
CladeA1	NCG03484	PF06985 Heterokaryon incompatibility protein (HET)	-	-	IPR010730	Heterokaryon incompatibility	-
CladeA1	NCG03489	PF04082 Fungal specific transcription factor domain	-	-	IPR007219|IPR001138	Transcription factor domain, fungi|Zn(2)-C6 fungal-type DNA-binding domain	GO:0000981 GO:0003677 GO:0005634 GO:0006351 GO:0006355 GO:0008270
CladeA1	NCG03490	-	-	-	-	-	-
CladeA1	NCG03492	PF00173 Cytochrome b5-like Heme/Steroid binding domain	PS00191 Cytochrome b5 family, heme-binding domain signature.	PS50255 Cytochrome b5 family, heme-binding domain profile.	IPR001199|IPR006694|IPR014430|IPR018506	Cytochrome b5-like heme/steroid binding domain|Fatty acid hydroxylase|Sterol desaturase Scs7|Cytochrome b5, heme-binding site	GO:0005506 GO:0006629 GO:0008610 GO:0016021 GO:0016491 GO:0020037 GO:0055114 GO:0080132
CladeA1	NCG03493	PF07217 Heterokaryon incompatibility protein Het-C	-	-	IPR010816	Heterokaryon incompatibility Het-C	-
CladeA1	NCG03495	PF00481 Protein phosphatase 2C	PS01032 PPM-type phosphatase domain signature.	PS51746 PPM-type phosphatase domain profile.	IPR001932|IPR000222	PPM-type phosphatase domain|PPM-type phosphatase, divalent cation binding	GO:0003824 GO:0043169
CladeA1	NCG03496	-	-	-	-	-	-
CladeA1	NCG03497	PF03239 Iron permease FTR1 family	-	-	IPR004923	Iron permease FTR1/Fip1/EfeU	GO:0005381 GO:0006827 GO:0016020 GO:0033573
CladeA1	NCG03498	PF00394 Multicopper oxidase	PS00080 Multicopper oxidases signature 2.	-	IPR002355|IPR008972|IPR033138|IPR001117|IPR011707|IPR011706	Multicopper oxidase, copper-binding site|Cupredoxin|Multicopper oxidases, conserved site|Multicopper oxidase, type 1|Multicopper oxidase, type 3|Multicopper oxidase, type 2	GO:0005507 GO:0016491 GO:0055114
CladeA1	NCG03499	-	-	-	-	-	-
CladeA1	NCG03505	PF13832 PHD-zinc-finger like domain	-	PS51805 Extended PHD (ePHD) domain profile.	IPR001965|IPR034732|IPR013083|IPR003349|IPR003347	Zinc finger, PHD-type|Extended PHD (ePHD) domain|Zinc finger, RING/FYVE/PHD-type|JmjN domain|JmjC domain	GO:0005515 GO:0008270
CladeA1	NCG03507	PF06985 Heterokaryon incompatibility protein (HET)	-	-	IPR010730	Heterokaryon incompatibility	-
CladeA1	NCG03513	-	-	-	IPR032675	Leucine-rich repeat domain, L domain-like	-
CladeA1	NCG03514	-	-	-	-	-	-
CladeA1	NCG03518	-	-	-	-	-	-
CladeA1	NCG03520	-	-	-	-	-	-
CladeA1	NCG03525	PF13561 Enoyl-(Acyl carrier protein) reductase	PS00061 Short-chain dehydrogenases/reductases family signature.	-	IPR020904|IPR016040|IPR002347	Short-chain dehydrogenase/reductase, conserved site|NAD(P)-binding domain|Short-chain dehydrogenase/reductase SDRGO:0016491	-
CladeA1	NCG03527	PF10343 Potential Queuosine, Q, salvage protein family	-	-	IPR019438	Potential Queuosine, Q, salvage protein family	-
CladeA1	NCG03529	PF05225 helix-turn-helix, Psq domain	-	PS50960 Psq-type HTH domain profile.	IPR007889|IPR009057	DNA binding HTH domain, Psq-type|Homeobox domain-like	GO:0003677
CladeA1	NCG03533	PF06985 Heterokaryon incompatibility protein (HET)	-	-	IPR010730	Heterokaryon incompatibility	-
CladeA1	NCG03538	PF01026 TatD related DNase	-	-	IPR001130|IPR032466	TatD family|Metal-dependent hydrolase	GO:0016788
CladeA1	NCG03542	PF00378 Enoyl-CoA hydratase/isomerase	-	-	IPR001753|IPR029045	Crotonase superfamily|ClpP/crotonase-like domain	GO:0003824 GO:0008152
CladeA1	NCG03544	-	-	-	-	-	-
CladeA1	NCG03545	PF12799 Leucine Rich repeats (2 copies)	-	PS51450 Leucine-rich repeat profile.	IPR025875|IPR001611|IPR003591|IPR032675	Leucine rich repeat 4|Leucine-rich repeat|Leucine-rich repeat, typical subtype|Leucine-rich repeat domain, L domain-like	GO:0005515
CladeA1	NCG03549	-	-	-	-	-	-
CladeA1	NCG03550	PF12090 Spt20 family	-	-	IPR021950	Transcription factor Spt20	GO:0000124 GO:0003712
CladeA1	NCG03551	-	-	-	IPR032675	Leucine-rich repeat domain, L domain-like	-
CladeA1	NCG03554	-	-	-	-	-	-
CladeA1	NCG03557	PF04112 Mak10 subunit, NatC N(alpha)-terminal acetyltransferase	-	-	IPR007244	NatC N(alpha)-terminal acetyltransferase, Mak10 subunit	-
CladeA1	NCG03564	PF00867 XPG I-region	-	PS50330 Ubiquitin-interacting motif (UIM) domain profile.	IPR006086|IPR006084|IPR006085|IPR003903|IPR020045|IPR029060	XPG-I domain|XPG/Rad2 endonuclease|XPG N-terminal|Ubiquitin interacting motif|5'-3' exonuclease, C-terminal domain|PIN domain-like	GO:0003677 GO:0003824 GO:0004518 GO:0006281
CladeA1	NCG03576	PF08569 Mo25-like	-	-	IPR013878|IPR011989|IPR016024	Mo25-like|Armadillo-like helical|Armadillo-type fold	GO:0005488
CladeA1	NCG03577	-	-	-	-	-	-
CladeA1	NCG03582	-	-	-	-	-	-
CladeA1	NCG03583	-	-	-	-	-	-
CladeA1	NCG03585	-	-	-	-	-	-
CladeA1	NCG03590	PF10199 Alpha and gamma adaptin binding protein p34	-	-	IPR011989	Armadillo-like helical	-
CladeA1	NCG03591	PF00005 ABC transporter	PS00211 ABC transporters family signature.	PS50929 ABC transporter integral membrane type-1 fused domain profile.	IPR003439|IPR003593|IPR011527|IPR017871|IPR027417	ABC transporter-like|AAA+ ATPase domain|ABC transporter type 1, transmembrane domain|ABC transporter, conserved site|P-loop containing nucleoside triphosphate hydrolase	GO:0005524 GO:0006810 GO:0016021 GO:0016887 GO:0042626 GO:0055085
CladeA1	NCG03596	PF00650 CRAL/TRIO domain	-	PS50191 CRAL-TRIO lipid binding domain profile.	IPR001251|IPR011074	CRAL-TRIO lipid binding domain|CRAL/TRIO, N-terminal domain	-
CladeA1	NCG03605	PF04909 Amidohydrolase	-	-	IPR032466|IPR006680	Metal-dependent hydrolase|Amidohydrolase-related	GO:0016787
CladeA1	NCG03607	PF00291 Pyridoxal-phosphate dependent enzyme	-	-	IPR001926	Tryptophan synthase beta subunit-like PLP-dependent enzyme	-
CladeA1	NCG03614	-	-	-	-	-	-
CladeA1	NCG03617	PF13419 Haloacid dehalogenase-like hydrolase	-	-	IPR023214|IPR006328|IPR006439	HAD-like domain|Haloacid dehalogenase, type II|HAD hydrolase, subfamily IA	GO:0008152 GO:0016787 GO:0019120
CladeA1	NCG03620	-	-	-	-	-	-
CladeA1	NCG03621	PF12814 Meiotic cell cortex C-terminal pleckstrin homology	-	-	IPR011993|IPR024774	PH domain-like|Pleckstrin homology domain, Mcp5-type	GO:0005515 GO:0005543 GO:0005938 GO:0032065
CladeA1	NCG03626	-	-	-	-	-	-
CladeA1	NCG03627	-	-	-	-	-	-
CladeA1	NCG03629	PF15630 CENP-S protein	-	-	IPR029003|IPR009072	CENP-S/Mhf1|Histone-foldGO:0046982	GO:0071821
CladeA1	NCG03631	-	-	PS50177 Nuclear transport factor 2 domain profile.	IPR018222|IPR032710	Nuclear transport factor 2, eukaryote|NTF2-like domain	-
CladeA1	NCG03640	-	-	-	-	-	-
CladeA1	NCG03644	-	-	-	-	-	-
CladeA1	NCG03647	PF12757 Eisosome protein 1	-	-	IPR011989|IPR024527	Armadillo-like helical|Eisosome protein 1	-
CladeA1	NCG03649	-	-	-	IPR006553|IPR032675|IPR013088	Leucine-rich repeat, cysteine-containing subtype|Leucine-rich repeat domain, L domain-like|Zinc finger, NHR/GATA-type	GO:0006355 GO:0008270
CladeA1	NCG03651	PF00390 Malic enzyme, N-terminal domain	-	-	IPR016040|IPR012301|IPR012302|IPR001891	NAD(P)-binding domain|Malic enzyme, N-terminal domain|Malic enzyme, NAD-binding|Malic oxidoreductase	GO:0004470 GO:0004471 GO:0006108 GO:0051287 GO:0055114
CladeA1	NCG03653	PF09597 IGR protein motif	-	-	IPR019083|IPR013761	IGR protein motif|Sterile alpha motif/pointed domain	-
CladeA1	NCG03654	-	PS00036 Basic-leucine zipper (bZIP) domain signature.	-	IPR004827	Basic-leucine zipper domain	GO:0003700 GO:0006355 GO:0043565
CladeA1	NCG03665	-	-	-	-	-	-
CladeA1	NCG03669	PF01728 FtsJ-like methyltransferase	-	-	IPR002877|IPR015507|IPR028589|IPR029063|IPR012920|IPR024576	Ribosomal RNA methyltransferase FtsJ domain|Ribosomal RNA large subunit methyltransferase E|AdoMet-dependent rRNA methyltransferase, Spb1|S-adenosyl-L-methionine-dependent methyltransferase|Ribosomal RNA methyltransferase, Spb1, C-terminal|Ribosomal RNA methyltransferase Spb1, domain of unknown function DUF3381	GO:0001510 GO:0005634 GO:0006364 GO:0008168 GO:0008649 GO:0031167 GO:0032259
CladeA1	NCG03670	PF13621 Cupin-like domain	-	PS51184 JmjC domain profile.	IPR003347	JmjC domain	-
CladeA1	NCG03673	-	-	-	-	-	-
CladeA1	NCG03675	PF12349 Sterol-sensing domain of SREBP cleavage-activation	PS00678 Trp-Asp (WD) repeats signature.	PS50082 Trp-Asp (WD) repeats profile.	IPR001680|IPR017986|IPR000731|IPR015943|IPR019775	WD40 repeat|WD40-repeat-containing domain|Sterol-sensing domain|WD40/YVTN repeat-like-containing domain|WD40 repeat, conserved site	GO:0005515
CladeA1	NCG03689	-	-	-	-	-	-
CladeA1	NCG03698	-	-	-	-	-	-
CladeA1	NCG03700	-	-	-	-	-	-
CladeA1	NCG03701	-	-	-	-	-	-
CladeA1	NCG03712	-	-	-	-	-	-
CladeA1	NCG03716	PF15370 Domain of unknown function (DUF4598)	-	-	IPR027921	Protein of unknown function DUF4598	-
CladeA1	NCG03719	PF05773 RWD domain	PS00518 Zinc finger RING-type signature.	PS50908 RWD domain profile.	IPR016135|IPR006575|IPR002867|IPR017907|IPR013083|IPR001841	Ubiquitin-conjugating enzyme/RWD-like|RWD domain|IBR domain|Zinc finger, RING-type, conserved site|Zinc finger, RING/FYVE/PHD-type|Zinc finger, RING-type	GO:0005515 GO:0008270
CladeA1	NCG03721	-	-	-	-	-	-
CladeA1	NCG03726	PF09428 Fungal protein of unknown function (DUF2011)	-	-	IPR018555	Protein of unknown function DUF2011	-
CladeA1	NCG03735	-	-	-	-	-	-
CladeA1	NCG03740	-	-	-	-	-	-
CladeA1	NCG03746	-	-	-	-	-	-
CladeA1	NCG03754	PF02765 Telomeric single stranded DNA binding POT1/CDC13	-	-	IPR012340|IPR011564	Nucleic acid-binding, OB-fold|Telomeric single stranded DNA binding POT1/Cdc13	GO:0000723 GO:0000784 GO:0003677
CladeA1	NCG03756	PF00155 Aminotransferase class I and II	-	-	IPR015422|IPR015421|IPR015424|IPR004839	Pyridoxal phosphate-dependent transferase, subdomain 2|Pyridoxal phosphate-dependent transferase, major region, subdomain 1|Pyridoxal phosphate-dependent transferase|Aminotransferase, class I/classII	GO:0003824 GO:0009058 GO:0030170
CladeA1	NCG03761	PF00291 Pyridoxal-phosphate dependent enzyme	PS00165 Serine/threonine dehydratases pyridoxal-phosphate attachment site.	-	IPR001926|IPR000634	Tryptophan synthase beta subunit-like PLP-dependent enzyme|Serine/threonine dehydratase, pyridoxal-phosphate-binding site	GO:0006520 GO:0030170
CladeA1	NCG03765	PF01612 3'-5' exonuclease	-	-	IPR012337|IPR002562	Ribonuclease H-like domain|3'-5' exonuclease domain	GO:0003676 GO:0006139 GO:0008408
CladeA1	NCG03767	PF08740 BCS1 N terminal	PS00674 AAA-protein family signature.	-	IPR003593|IPR014851|IPR027417|IPR003959|IPR003960	AAA+ ATPase domain|BCS1, N-terminal|P-loop containing nucleoside triphosphate hydrolase|ATPase, AAA-type, core|ATPase, AAA-type, conserved site	GO:0005524 GO:0034551
CladeA1	NCG03769	PF00956 Nucleosome assembly protein (NAP)	-	-	IPR011990|IPR002164	Tetratricopeptide-like helical domain|Nucleosome assembly protein (NAP)	GO:0005515 GO:0005634 GO:0006334
CladeA1	NCG03770	PF03663 Glycosyl hydrolase family 76	-	-	IPR008928|IPR005198|IPR014480	Six-hairpin glycosidase-like|Glycoside hydrolase, family 76|Mannan endo-1,6-alpha-mannosidase	GO:0003824 GO:0008496 GO:0016052
CladeA1	NCG03773	-	-	-	-	-	-
CladeA1	NCG03776	PF00005 ABC transporter	PS00211 ABC transporters family signature.	PS50929 ABC transporter integral membrane type-1 fused domain profile.	IPR011527|IPR003593|IPR003439|IPR017871|IPR027417	ABC transporter type 1, transmembrane domain|AAA+ ATPase domain|ABC transporter-like|ABC transporter, conserved site|P-loop containing nucleoside triphosphate hydrolase	GO:0005524 GO:0006810 GO:0016021 GO:0016887 GO:0042626 GO:0055085
CladeA1	NCG03778	PF01423 LSM domain	-	-	IPR001163|IPR010920|IPR027248	LSM domain, eukaryotic/archaea-type|LSM domain|Small nuclear ribonucleoprotein Sm D2	GO:0008380 GO:0030532
CladeA1	NCG03779	PF02733 Dak1 domain	-	PS51480 DhaL domain profile.	IPR004007|IPR004006	DhaL domain|DhaK domain	GO:0004371 GO:0006071
CladeA1	NCG03780	-	-	-	-	-	-
CladeA1	NCG03793	PF14027 Protein of unknown function (DUF4243)	-	-	IPR025337	Domain of unknown function DUF4243	-
CladeA1	NCG03796	PF10436 Mitochondrial branched-chain alpha-ketoacid dehydrogenase kinase	-	-	IPR003594|IPR018955	Histidine kinase-like ATPase, C-terminal domain|Branched-chain alpha-ketoacid dehydrogenase kinase/Pyruvate dehydrogenase kinase, N-terminal	-
CladeA1	NCG03802	PF06155 Protein of unknown function (DUF971)	-	-	IPR010376|IPR003819	Domain of unknown function DUF971|TauD/TfdA-like domain	GO:0016491 GO:0055114
CladeA1	NCG03805	-	-	-	-	-	-
CladeA1	NCG03811	PF12449 Protein of unknown function (DUF3684)	-	-	IPR022155|IPR019315|IPR003594	Protein of unknown function DUF3684|Kinase phosphorylation domain|Histidine kinase-like ATPase, C-terminal domain	-
CladeA1	NCG03814	PF00133 tRNA synthetases class I (I, L, M and V)	PS00178 Aminoacyl-transfer RNA synthetases class-I signature.	-	IPR002302|IPR002300|IPR015413|IPR009080|IPR014729|IPR025709|IPR009008|IPR013155|IPR001412	Leucine-tRNA ligase|Aminoacyl-tRNA synthetase, class Ia|Methionyl/Leucyl tRNA synthetase|Aminoacyl-tRNA synthetase, class Ia, anticodon-binding|Rossmann-like alpha/beta/alpha sandwich fold|Leucyl-tRNA synthetase, editing domain|Valyl/Leucyl/Isoleucyl-tRNA synthetase, editing domain|Methionyl/Valyl/Leucyl/Isoleucyl-tRNA synthetase, anticodon-binding|Aminoacyl-tRNA synthetase, class I, conserved si…	GO:0000166 GO:0002161 GO:0004812 GO:0004823 GO:0005524 GO:0006418 GO:0006429
CladeA1	NCG03815	PF00970 Oxidoreductase FAD-binding domain	-	PS51384 Ferredoxin reductase-type FAD binding domain profile.	IPR017927|IPR008333|IPR017938|IPR002293	Ferredoxin reductase-type FAD-binding domain|Oxidoreductase, FAD-binding domain|Riboflavin synthase-like beta-barrel|Amino acid/polyamine transporter I	GO:0003333 GO:0015171 GO:0016020 GO:0016491 GO:0055114
CladeA1	NCG03816	-	-	-	IPR029063	S-adenosyl-L-methionine-dependent methyltransferase	-
CladeA1	NCG03817	PF06999 Sucrase/ferredoxin-like	-	-	IPR012336|IPR009737	Thioredoxin-like fold|Thioredoxin-like ferredoxin	-
CladeA1	NCG03818	PF00702 haloacid dehalogenase-like hydrolase	PS00154 E1-E2 ATPases phosphorylation site.	-	IPR006539|IPR032631|IPR032630|IPR008250|IPR018303|IPR023299|IPR001757|IPR023214	P-type ATPase, subfamily IV|P-type ATPase, N-terminal|P-type ATPase, C-terminal|P-type ATPase, A domain|P-type ATPase, phosphorylation site|P-type ATPase, cytoplasmic domain N|P-type ATPase|HAD-like domain	GO:0000166 GO:0000287 GO:0004012 GO:0005524 GO:0015914 GO:0016021 GO:0046872
CladeA1	NCG03819	PF12931 Sec23-binding domain of Sec16	-	-	IPR024298|IPR024340|IPR011990|IPR011989	Ancestral coatomer element 1, Sec16/Sec31|Sec16, central conserved domain|Tetratricopeptide-like helical domain|Armadillo-like helical	GO:0005515
CladeA1	NCG03820	PF13639 Ring finger domain	-	PS50089 Zinc finger RING-type profile.	IPR001841|IPR013083|IPR007150	Zinc finger, RING-type|Zinc finger, RING/FYVE/PHD-type|Checkpoint protein Hus1/Mec3	GO:0000077 GO:0005515 GO:0008270 GO:0030896
CladeA1	NCG03822	PF09751 Nuclear protein Es2	-	-	IPR019148	Nuclear protein DGCR14	-
CladeA1	NCG03827	PF00380 Ribosomal protein S9/S16	PS00360 Ribosomal protein S9 signature.	-	IPR020574|IPR014721|IPR000754|IPR020568	Ribosomal protein S9, conserved site|Ribosomal protein S5 domain 2-type fold, subgroup|Ribosomal protein S9|Ribosomal protein S5 domain 2-type fold	GO:0003735 GO:0005840 GO:0006412
CladeA1	NCG03828	-	-	-	-	-	-
CladeA1	NCG03829	-	-	-	-	-	-
CladeA1	NCG03837	PF04739 5'-AMP-activated protein kinase beta subunit, interaction domain	-	-	IPR013783|IPR014756|IPR006828|IPR032640	Immunoglobulin-like fold|Immunoglobulin E-set|Association with the SNF1 complex (ASC) domain|AMP-activated protein kinase, glycogen-binding domain	GO:0005515
CladeA1	NCG03843	-	-	-	-	-	-
CladeA1	NCG03844	-	-	-	-	-	-
CladeA1	NCG03864	-	-	-	IPR011990	Tetratricopeptide-like helical domainGO:0005515	-
CladeA1	NCG03879	-	-	-	-	-	-
CladeA1	NCG03962	PF06333 Mediator complex subunit 13 C-terminal	-	-	IPR009401|IPR021643	Mediator complex, subunit Med13|Mediator complex, subunit Med13, N-terminal, metazoa/fungi	GO:0001104 GO:0006357 GO:0016592
CladeA1	NCG03983	-	-	-	-	-	-
CladeA1	NCG03985	PF02586 SOS response associated peptidase (SRAP)	-	-	IPR003738	SOS response associated peptidase (SRAP)	-
CladeA1	NCG03990	PF00076 RNA recognition motif. (a.k.a. RRM, RBD, or RNP domain)	-	PS50102 Eukaryotic RNA Recognition Motif (RRM) profile.	IPR000504|IPR034403	RNA recognition motif domain|Srp1, RNA recognition motif	GO:0003676
CladeA1	NCG03991	PF03062 MBOAT, membrane-bound O-acyltransferase family	-	-	IPR004299	Membrane bound O-acyl transferase, MBOAT	-
CladeA1	NCG03993	-	-	PS50297 Ankyrin repeat region circular profile.	IPR020683|IPR002110|IPR013083	Ankyrin repeat-containing domain|Ankyrin repeat|Zinc finger, RING/FYVE/PHD-type	GO:0005515
CladeA1	NCG03996	PF01341 Glycosyl hydrolases family 6	PS00655 Glycosyl hydrolases family 6 signature 1.	-	IPR001524|IPR016288	Glycoside hydrolase, family 6, conserved site|1, 4-beta cellobiohydrolaseGO:0004553	GO:0005975 GO:0030245
CladeA1	NCG04002	PF16282 SANT/Myb-like domain of DAMP1	-	-	IPR032563	DAMP1, SANT/Myb-like domain	-
CladeA1	NCG04006	-	-	-	-	-	-
CladeA1	NCG04008	PF03969 AFG1-like ATPase	-	-	IPR003593|IPR027417|IPR005654	AAA+ ATPase domain|P-loop containing nucleoside triphosphate hydrolase|ATPase, AFG1-like	GO:0005524
CladeA1	NCG04012	PF05686 Glycosyl transferase family 90	-	-	IPR006598	Lipopolysaccharide-modifying protein	-
CladeA1	NCG04013	PF00171 Aldehyde dehydrogenase family	-	-	IPR015590|IPR016161|IPR016162|IPR012394	Aldehyde dehydrogenase domain|Aldehyde/histidinol dehydrogenase|Aldehyde dehydrogenase N-terminal domain|Aldehyde dehydrogenase NAD(P)-dependent	GO:0004030 GO:0006081 GO:0008152 GO:0016491 GO:0055114
CladeA1	NCG04018	-	-	-	-	-	-
CladeA1	NCG04025	-	-	-	-	-	-
CladeA1	NCG04027	PF00840 Glycosyl hydrolase family 7	-	-	IPR001722|IPR013320	Glycoside hydrolase, family 7|Concanavalin A-like lectin/glucanase domain	GO:0004553 GO:0005975
CladeA1	NCG04031	-	-	-	-	-	-
CladeA1	NCG04037	PF01793 Glycolipid 2-alpha-mannosyltransferase	-	-	IPR029044|IPR002685	Nucleotide-diphospho-sugar transferases|Glycosyl transferase, family 15	GO:0000030 GO:0006486 GO:0016020
CladeA1	NCG04041	PF00271 Helicase conserved C-terminal domain	PS00039 DEAD-box subfamily ATP-dependent helicases signature.	PS51192 Superfamilies 1 and 2 helicase ATP-binding type-1 domain profile.	IPR027417|IPR014001|IPR000629|IPR001650|IPR011545|IPR014014	P-loop containing nucleoside triphosphate hydrolase|Helicase superfamily 1/2, ATP-binding domain|ATP-dependent RNA helicase DEAD-box, conserved site|Helicase, C-terminal|DEAD/DEAH box helicase domain|RNA helicase, DEAD-box type, Q motif	GO:0003676 GO:0005524
CladeA1	NCG04045	PF05648 Peroxisomal biogenesis factor 11 (PEX11)	-	-	IPR008733	Peroxisomal biogenesis factor 11	GO:0005779 GO:0016559
CladeA1	NCG04047	PF05022 SRP40, C-terminal domain	-	-	IPR007718	SRP40, C-terminal	-
CladeA1	NCG04062	-	-	-	-	-	-
CladeA1	NCG04064	-	-	-	IPR029058	Alpha/Beta hydrolase fold	-
CladeA1	NCG04065	PF07885 Ion channel	-	-	IPR003280|IPR013099	Two pore domain potassium channel|Potassium channel domainGO:0005267	GO:0016020 GO:0071805
CladeA1	NCG04066	-	-	-	IPR011041|IPR011042	Soluble quinoprotein glucose/sorbosone dehydrogenase|Six-bladed beta-propeller, TolB-likeGO:0003824	-
CladeA1	NCG04079	PF08914 Rap1 Myb domain	-	PS50172 BRCT domain profile.	IPR001357|IPR009057|IPR015010	BRCT domain|Homeobox domain-like|Rap1 Myb domain	GO:0003677
CladeA1	NCG04083	-	-	-	-	-	-
CladeA1	NCG04086	PF00795 Carbon-nitrogen hydrolase	-	PS50263 Carbon-nitrogen hydrolase domain profile.	IPR003010	Carbon-nitrogen hydrolase	GO:0006807 GO:0016810
CladeA1	NCG04087	PF09229 Activator of Hsp90 ATPase, N-terminal	-	-	IPR015310|IPR023393|IPR013538	Activator of Hsp90 ATPase, N-terminal|START-like domain|Activator of Hsp90 ATPase homologue 1-like	GO:0001671 GO:0006950 GO:0051087
CladeA1	NCG04089	PF00067 Cytochrome P450	PS00086 Cytochrome P450 cysteine heme-iron ligand signature.	-	IPR001128|IPR017972|IPR002401	Cytochrome P450|Cytochrome P450, conserved site|Cytochrome P450, E-class, group I	GO:0005506 GO:0016705 GO:0020037 GO:0055114
CladeA1	NCG04101	PF00400 WD domain, G-beta repeat	-	PS50082 Trp-Asp (WD) repeats profile.	IPR001680|IPR017986|IPR015943|IPR006595	WD40 repeat|WD40-repeat-containing domain|WD40/YVTN repeat-like-containing domain|CTLH, C-terminal LisH motif	GO:0005515
CladeA1	NCG04103	-	-	-	-	-	-
CladeA1	NCG04109	PF00043 Glutathione S-transferase, C-terminal domain	-	PS50404 Soluble glutathione S-transferase N-terminal domain profile.	IPR004046|IPR004045|IPR010987|IPR012336	Glutathione S-transferase, C-terminal|Glutathione S-transferase, N-terminal|Glutathione S-transferase, C-terminal-like|Thioredoxin-like fold	GO:0005515
CladeA1	NCG04112	-	-	-	IPR029063	S-adenosyl-L-methionine-dependent methyltransferase	-
CladeA1	NCG04116	PF04818 RNA polymerase II-binding domain.	-	PS51391 CID domain profile.	IPR006569|IPR008942|IPR006903	CID domain|ENTH/VHS|RNA polymerase II-binding domain	-
CladeA1	NCG04117	PF00005 ABC transporter	PS00211 ABC transporters family signature.	PS50893 ATP-binding cassette, ABC transporter-type domain profile.	IPR003439|IPR027417|IPR017871|IPR003593|IPR011527	ABC transporter-like|P-loop containing nucleoside triphosphate hydrolase|ABC transporter, conserved site|AAA+ ATPase domain|ABC transporter type 1, transmembrane domain	GO:0005524 GO:0006810 GO:0016021 GO:0016887 GO:0042626 GO:0055085
CladeA1	NCG04118	PF00696 Amino acid kinase family	PS00324 Aspartokinase signature.	PS51671 ACT domain profile.	IPR001341|IPR001048|IPR027795|IPR018042|IPR002912	Aspartate kinase domain|Aspartate/glutamate/uridylate kinase|GATS-like ACT domain|Aspartate kinase, conserved site|ACT domain	GO:0004072 GO:0008152 GO:0008652 GO:0016597
CladeA1	NCG04121	PF02883 Adaptin C-terminal domain	-	PS50180 Gamma-adaptin ear (GAE) domain profile.	IPR011989|IPR017107|IPR008152|IPR013041|IPR016024|IPR002553|IPR008153	Armadillo-like helical|Adaptor protein complex AP-1, gamma subunit|Clathrin adaptor, alpha/beta/gamma-adaptin, appendage, Ig-like subdomain|Coatomer/clathrin adaptor appendage, Ig-like subdomain|Armadillo-type fold|Clathrin/coatomer adaptor, adaptin-like, N-terminal|Gamma-adaptin ear (GAE) domain	GO:0005488 GO:0005794 GO:0006886 GO:0008565 GO:0015031 GO:0016192 GO:0030117 GO:0030131
CladeA1	NCG04122	PF11937 Protein of unknown function (DUF3455)	-	-	IPR021851	Protein of unknown function DUF3455	-
CladeA1	NCG04128	-	-	-	-	-	-
CladeA1	NCG04130	PF01019 Gamma-glutamyltranspeptidase	-	-	IPR000101|IPR029055	Gamma-glutamyltranspeptidase|Nucleophile aminohydrolases, N-terminalGO:0006751	GO:0036374
CladeA1	NCG04132	PF00583 Acetyltransferase (GNAT) family	-	-	IPR016181|IPR000182	Acyl-CoA N-acyltransferase|GNAT domain	GO:0008080
CladeA1	NCG04135	PF10280 Mediator complex protein	-	-	IPR015943|IPR019404	WD40/YVTN repeat-like-containing domain|Mediator complex, subunit Med11	GO:0001104 GO:0005515 GO:0006357 GO:0016592
CladeA1	NCG04139	PF01613 Flavin reductase like domain	-	-	IPR012349|IPR002563	FMN-binding split barrel|Flavin reductase like domain	GO:0010181 GO:0016491 GO:0055114
CladeA1	NCG04146	-	-	-	-	-	-
CladeA1	NCG04148	-	-	-	-	-	-
CladeA1	NCG04149	PF10396 GTP-binding protein TrmE N-terminus	-	-	IPR018948|IPR004520|IPR025867|IPR006073|IPR031168|IPR027417|IPR005225	GTP-binding protein TrmE, N-terminal|tRNA modification GTPase MnmE|MnmE, helical domain|GTP binding domain|TrmE-type guanine nucleotide-binding domain|P-loop containing nucleoside triphosphate hydrolase|Small GTP-binding protein domain	GO:0003924 GO:0005525 GO:0005622 GO:0006400
CladeA1	NCG04152	-	-	-	-	-	-
CladeA1	NCG04162	-	-	-	-	-	-
CladeA1	NCG04163	-	-	-	-	-	-
CladeA1	NCG04167	PF13632 Glycosyl transferase family group 2	-	-	IPR001173|IPR029044	Glycosyltransferase 2-like|Nucleotide-diphospho-sugar transferases	-
CladeA1	NCG04170	PF14295 PAN domain	-	PS51212 WSC domain profile.	IPR013783|IPR002889|IPR011047|IPR011004|IPR003609	Immunoglobulin-like fold|Carbohydrate-binding WSC|Quinoprotein alcohol dehydrogenase-like superfamily|Trimeric LpxA-like|PAN/Apple domain	-
CladeA1	NCG04176	PF00400 WD domain, G-beta repeat	-	PS50082 Trp-Asp (WD) repeats profile.	IPR001680|IPR015943|IPR017986|IPR020472	WD40 repeat|WD40/YVTN repeat-like-containing domain|WD40-repeat-containing domain|G-protein beta WD-40 repeat	GO:0005515
CladeA1	NCG04180	PF00153 Mitochondrial carrier protein	-	PS50920 Solute carrier (Solcar) repeat profile.	IPR018108|IPR023395	Mitochondrial substrate/solute carrier|Mitochondrial carrier domain	-
CladeA1	NCG04190	PF04048 Sec8 exocyst complex component specific domain	-	-	IPR007191	Sec8 exocyst complex component specific domainGO:0000145	GO:0006904 GO:0015031
CladeA1	NCG04191	PF08652 RAI1 like PD-(D/E)XK nuclease	-	-	IPR013961	RAI1-like	-
CladeA1	NCG04194	-	-	-	-	-	-
CladeA1	NCG04195	PF02133 Permease for cytosine/purines, uracil, thiamine, allantoin	-	-	IPR001248|IPR026030	Purine-cytosine permease|Purine-cytosine permease Fcy2/21/22GO:0005215	GO:0016020 GO:0016021 GO:0055085
CladeA1	NCG04197	PF12585 Protein of unknown function (DUF3759)	-	-	IPR022234	Protein of unknown function DUF3759	-
CladeA1	NCG04203	PF01055 Glycosyl hydrolases family 31	-	-	IPR017853|IPR011013|IPR000322|IPR025887	Glycoside hydrolase superfamily|Galactose mutarotase-like domain|Glycoside hydrolase family 31|Glycoside hydrolase family 31, N-terminal domain	GO:0003824 GO:0004553 GO:0005975 GO:0030246
CladeA1	NCG04206	PF10306 Hypothetical protein FLILHELTA	-	-	IPR018811	MIOREX complex component 11	-
CladeA1	NCG04208	-	-	-	-	-	-
CladeA1	NCG04209	-	-	-	-	-	-
CladeA1	NCG04219	PF11885 Protein of unknown function (DUF3405)	-	-	IPR021822	Protein of unknown function DUF3405	-
CladeA1	NCG04222	-	-	-	-	-	-
CladeA1	NCG04225	PF12824 Mitochondrial ribosomal protein subunit L20	-	-	IPR024388	Ribosomal protein L20, mitochondrial	-
CladeA1	NCG04226	-	-	-	-	-	-
CladeA1	NCG04227	-	-	-	-	-	-
CladeA1	NCG04228	PF05721 Phytanoyl-CoA dioxygenase (PhyH)	-	-	IPR008775	Phytanoyl-CoA dioxygenase	-
CladeA1	NCG04229	PF14773 Helicase-associated putative binding domain, C-terminal	-	PS51192 Superfamilies 1 and 2 helicase ATP-binding type-1 domain profile.	IPR027417|IPR001650|IPR029256|IPR000330|IPR014001	P-loop containing nucleoside triphosphate hydrolase|Helicase, C-terminal|Helicase-associated putative binding domain|SNF2-related, N-terminal domain|Helicase superfamily 1/2, ATP-binding domain	GO:0005524
CladeA1	NCG04231	PF00441 Acyl-CoA dehydrogenase, C-terminal domain	-	-	IPR009075|IPR009100	Acyl-CoA dehydrogenase/oxidase C-terminal|Acyl-CoA dehydrogenase/oxidase, N-terminal and middle domain	GO:0008152 GO:0016627 GO:0055114
CladeA1	NCG04232	-	-	-	-	-	-
CladeA1	NCG04233	PF13519 von Willebrand factor type A domain	-	PS51158 Alpha-type protein kinase domain profile.	IPR004166|IPR002035|IPR011009	MHCK/EF2 kinase|von Willebrand factor, type A|Protein kinase-like domain	GO:0004674 GO:0005524 GO:0006468
CladeA1	NCG04234	PF00067 Cytochrome P450	PS00086 Cytochrome P450 cysteine heme-iron ligand signature.	-	IPR001128|IPR017972|IPR002401	Cytochrome P450|Cytochrome P450, conserved site|Cytochrome P450, E-class, group I	GO:0005506 GO:0016705 GO:0020037 GO:0055114
CladeA1	NCG04235	-	-	-	-	-	-
CladeA1	NCG04237	PF02441 Flavoprotein	-	-	IPR003382	FlavoproteinGO:0003824	-
CladeA1	NCG04255	PF00498 FHA domain	-	PS50006 Forkhead-associated (FHA) domain profile.	IPR000253|IPR008984	Forkhead-associated (FHA) domain|SMAD/FHA domain	GO:0005515
CladeA1	NCG04260	PF13640 2OG-Fe(II) oxygenase superfamily	-	-	IPR006620|IPR005123	Prolyl 4-hydroxylase, alpha subunit|Oxoglutarate/iron-dependent dioxygenase	GO:0005506 GO:0016491 GO:0016705 GO:0031418 GO:0055114
CladeA1	NCG04261	PF01753 MYND finger	-	PS50865 Zinc finger MYND-type profile.	IPR002893	Zinc finger, MYND-type	-
CladeA1	NCG04265	PF08244 Glycosyl hydrolases family 32 C terminal	-	-	IPR023296|IPR013320|IPR001362|IPR013189|IPR013148|IPR008979	Glycosyl hydrolase, five-bladed beta-propellor domain|Concanavalin A-like lectin/glucanase domain|Glycoside hydrolase, family 32|Glycosyl hydrolase family 32, C-terminal|Glycosyl hydrolase family 32, N-terminal|Galactose-binding domain-like	GO:0004553 GO:0005975
CladeA1	NCG04269	PF00026 Eukaryotic aspartyl protease	-	PS51767 Peptidase family A1 domain profile.	IPR034163|IPR001461|IPR021109|IPR033121	Aspergillopepsin-like catalytic domain|Aspartic peptidase A1 family|Aspartic peptidase domain|Peptidase family A1 domain	GO:0004190 GO:0006508
CladeA1	NCG04273	PF00076 RNA recognition motif. (a.k.a. RRM, RBD, or RNP domain)	-	PS50102 Eukaryotic RNA Recognition Motif (RRM) profile.	IPR034226|IPR000504	Nop13/Rnp24, RNA recognition motif 2|RNA recognition motif domain	GO:0003676
CladeA1	NCG04278	-	-	-	-	-	-
CladeA1	NCG04280	PF00694 Aconitase C-terminal domain	PS01244 Aconitase family signature 2.	-	IPR015931|IPR018136|IPR015932|IPR001030|IPR015928|IPR000573|IPR006248	Aconitase/3-isopropylmalate dehydratase large subunit, alpha/beta/alpha, subdomain 1/3|Aconitase family, 4Fe-4S cluster binding site|Aconitase/3-isopropylmalate dehydratase large subunit, alpha/beta/alpha, subdomain 2|Aconitase/3-isopropylmalate dehydratase large subunit, alpha/beta/alpha domain|Aconitase/3-isopropylmalate dehydratase, swivel|Aconitase A/isopropylmalate dehydratase small subunit,…	GO:0003994 GO:0006099 GO:0008152 GO:0051539
CladeA1	NCG04283	-	-	-	-	-	-
CladeA1	NCG04285	-	-	-	-	-	-
CladeA1	NCG04291	-	-	-	-	-	-
CladeA1	NCG04293	PF07970 Endoplasmic reticulum vesicle transporter	-	-	IPR012936	Endoplasmic reticulum vesicle transporter, C-terminal	-
CladeA1	NCG04295	PF00172 Fungal Zn(2)-Cys(6) binuclear cluster domain	-	PS50048 Zn(2)-C6 fungal-type DNA-binding domain profile.	IPR001138|IPR007219	Zn(2)-C6 fungal-type DNA-binding domain|Transcription factor domain, fungi	GO:0000981 GO:0003677 GO:0005634 GO:0006351 GO:0006355 GO:0008270
CladeA1	NCG04297	-	-	-	-	-	-
CladeA1	NCG04298	PF01487 Type I 3-dehydroquinase	-	-	IPR001381|IPR013785	3-dehydroquinate dehydratase type I|Aldolase-type TIM barrel	GO:0003824 GO:0003855
CladeA1	NCG04299	-	-	-	-	-	-
CladeA1	NCG04300	-	-	-	-	-	-
CladeA1	NCG04305	PF00226 DnaJ domain	-	PS50076 dnaJ domain profile.	IPR001623	DnaJ domain	-
CladeA1	NCG04308	-	-	-	-	-	-
CladeA1	NCG04313	PF00551 Formyl transferase	-	-	IPR002376	Formyl transferase, N-terminal	GO:0009058 GO:0016742
CladeA1	NCG04314	-	-	-	-	-	-
CladeA1	NCG04321	PF09444 MRC1-like domain	-	-	IPR018564	DNA replication checkpoint mediator, MRC1 domain	-
CladeA1	NCG04322	PF07690 Major Facilitator Superfamily	PS00217 Sugar transport proteins signature 2.	PS50850 Major facilitator superfamily (MFS) profile.	IPR020846|IPR011701|IPR005829	Major facilitator superfamily domain|Major facilitator superfamily|Sugar transporter, conserved site	GO:0005215 GO:0016021 GO:0055085
CladeA1	NCG04330	-	-	-	-	-	-
CladeA1	NCG04332	PF13419 Haloacid dehalogenase-like hydrolase	-	-	IPR023214|IPR023198	HAD-like domain|Phosphoglycolate phosphatase, domain 2	-
CladeA1	NCG04333	PF00443 Ubiquitin carboxyl-terminal hydrolase	PS00972 Ubiquitin specific protease (USP) domain signature 1.	PS50235 Ubiquitin specific protease (USP) domain profile.	IPR028889|IPR001394|IPR018200	Ubiquitin specific protease domain|Peptidase C19, ubiquitin carboxyl-terminal hydrolase|Ubiquitin specific protease, conserved site	GO:0006511 GO:0016579 GO:0036459
CladeA1	NCG04346	-	-	-	IPR011989	Armadillo-like helical	-
CladeA1	NCG04348	PF04950 40S ribosome biogenesis protein Tsr1 and BMS1 C-terminal	-	PS51714 Bms1-type guanine nucleotide-binding (G) domain profile.	IPR007034|IPR030387|IPR012948|IPR027417	Ribosome biogenesis protein BMS1/TSR1, C-terminal|Bms1/Tsr1-type G domain|AARP2CN|P-loop containing nucleoside triphosphate hydrolase	GO:0005634 GO:0042254
CladeA1	NCG04351	-	-	-	-	-	-
CladeA1	NCG04356	-	-	-	-	-	-
CladeA1	NCG04357	-	-	-	-	-	-
CladeA1	NCG04365	-	-	-	IPR032675	Leucine-rich repeat domain, L domain-like	-
CladeA1	NCG04367	-	-	-	-	-	-
CladeA1	NCG04394	PF02737 3-hydroxyacyl-CoA dehydrogenase, NAD binding domain	-	-	IPR016040|IPR006176|IPR006108|IPR013328|IPR008927	NAD(P)-binding domain|3-hydroxyacyl-CoA dehydrogenase, NAD binding|3-hydroxyacyl-CoA dehydrogenase, C-terminal|6-phosphogluconate dehydrogenase, domain 2|6-phosphogluconate dehydrogenase C-terminal domain-like	GO:0003857 GO:0006631 GO:0016491 GO:0055114
CladeA1	NCG04396	PF00012 Hsp70 protein	-	-	IPR013126	Heat shock protein 70 family	-
CladeA1	NCG04397	-	-	-	-	-	-
CladeA1	NCG04407	PF01170 Putative RNA methylase family UPF0020	PS00092 N-6 Adenine-specific DNA methylases signature.	PS51627 tRNA methyltransferase 11 (TRM11) (EC 2.1.1.-) family profile.	IPR029063|IPR016691|IPR002052|IPR000241	S-adenosyl-L-methionine-dependent methyltransferase|tRNA guanosine-2'-O-methyltransferase, TRM11|DNA methylase, N-6 adenine-specific, conserved site|Putative RNA methylase domain	GO:0003676 GO:0008168 GO:0032259
CladeA1	NCG04417	-	-	-	IPR000504	RNA recognition motif domainGO:0003676	-
CladeA1	NCG04424	PF00176 SNF2 family N-terminal domain	-	PS51192 Superfamilies 1 and 2 helicase ATP-binding type-1 domain profile.	IPR001650|IPR014001|IPR000330|IPR027417	Helicase, C-terminal|Helicase superfamily 1/2, ATP-binding domain|SNF2-related, N-terminal domain|P-loop containing nucleoside triphosphate hydrolase	GO:0005524
CladeA1	NCG04435	PF00324 Amino acid permease	PS00218 Amino acid permeases signature.	-	IPR004840|IPR004841	Amino acid permease, conserved site|Amino acid permease/ SLC12A domain	GO:0006810 GO:0006865 GO:0016020 GO:0016021 GO:0055085
CladeA1	NCG04437	-	-	-	IPR011333	SKP1/BTB/POZ domain	-
CladeA1	NCG04445	PF00271 Helicase conserved C-terminal domain	-	PS51194 Superfamilies 1 and 2 helicase C-terminal domain profile.	IPR001650|IPR027417	Helicase, C-terminal|P-loop containing nucleoside triphosphate hydrolase	-
CladeA1	NCG04464	-	-	-	-	-	-
CladeA1	NCG04468	PF00324 Amino acid permease	-	-	IPR004841	Amino acid permease/ SLC12A domainGO:0006810	GO:0016020 GO:0055085
CladeA1	NCG04472	PF00271 Helicase conserved C-terminal domain	-	PS51192 Superfamilies 1 and 2 helicase ATP-binding type-1 domain profile.	IPR001650|IPR014001|IPR011545|IPR027417	Helicase, C-terminal|Helicase superfamily 1/2, ATP-binding domain|DEAD/DEAH box helicase domain|P-loop containing nucleoside triphosphate hydrolase	GO:0003676 GO:0005524
CladeA1	NCG04477	PF12311 Protein of unknown function (DUF3632)	-	-	IPR022085	Protein of unknown function DUF3632	-
CladeA1	NCG04481	PF03969 AFG1-like ATPase	-	-	IPR027417|IPR005654	P-loop containing nucleoside triphosphate hydrolase|ATPase, AFG1-like	GO:0005524
CladeA1	NCG04484	-	-	-	-	-	-
CladeA1	NCG04487	-	-	-	-	-	-
CladeA1	NCG04491	-	-	-	-	-	-
CladeA1	NCG04497	PF06687 SUR7/PalI family	-	-	IPR009571	Membrane protein SUR7/Rim9-like, fungi	GO:0005886
CladeA1	NCG04501	-	-	-	-	-	-
CladeA1	NCG04506	-	-	-	-	-	-
CladeA1	NCG04532	PF00149 Calcineurin-like phosphoesterase	-	-	IPR029052|IPR004843	Metallo-dependent phosphatase-like|Calcineurin-like phosphoesterase domain, ApaH type	GO:0016787
CladeA1	NCG04533	PF14564 Membrane binding	-	-	IPR029283|IPR015059	Calcium-dependent cell adhesion molecule 1, membrane-binding domain|Calcium-dependent cell adhesion molecule, N-terminal	GO:0016020 GO:0016337
CladeA1	NCG04539	PF01070 FMN-dependent dehydrogenase	-	PS51349 FMN-dependent alpha-hydroxy acid dehydrogenase domain profile.	IPR013785|IPR000262|IPR012133	Aldolase-type TIM barrel|FMN-dependent dehydrogenase|Alpha-hydroxy acid dehydrogenase, FMN-dependent	GO:0003824 GO:0010181 GO:0016491 GO:0055114
CladeA1	NCG04540	PF12937 F-box-like	PS00678 Trp-Asp (WD) repeats signature.	PS50082 Trp-Asp (WD) repeats profile.	IPR001680|IPR001810|IPR020472|IPR017986|IPR015943|IPR019775	WD40 repeat|F-box domain|G-protein beta WD-40 repeat|WD40-repeat-containing domain|WD40/YVTN repeat-like-containing domain|WD40 repeat, conserved site	GO:0005515
CladeA1	NCG04542	-	-	-	-	-	-
CladeA1	NCG04547	-	-	-	-	-	-
CladeA1	NCG04549	PF12597 Protein of unknown function (DUF3767)	-	-	IPR016529|IPR022533	Cytochrome oxidase biogenesis protein, Cox20 subunit|Cox20/FAM36A	-
CladeA1	NCG04554	PF00704 Glycosyl hydrolases family 18	PS01095 Chitinases family 18 active site.	-	IPR001223|IPR029070|IPR011583|IPR017853|IPR001579	Glycoside hydrolase family 18, catalytic domain|Chitinase insertion domain|Chitinase II|Glycoside hydrolase superfamily|Glycoside hydrolase, chitinase active site	GO:0004553 GO:0005975 GO:0008061
CladeA1	NCG04557	-	-	-	-	-	-
CladeA1	NCG04560	-	-	-	-	-	-
CladeA1	NCG04568	PF07690 Major Facilitator Superfamily	-	PS50850 Major facilitator superfamily (MFS) profile.	IPR020846|IPR011701	Major facilitator superfamily domain|Major facilitator superfamily	GO:0016021 GO:0055085
CladeA1	NCG04569	PF01968 Hydantoinase/oxoprolinase	-	-	IPR002821|IPR008040|IPR003692	Hydantoinase/oxoprolinase|Hydantoinaseoxoprolinase, N-terminal|Hydantoinase B/oxoprolinase	GO:0003824 GO:0016787
CladeA1	NCG04570	PF11559 Afadin- and alpha -actinin-Binding	-	-	IPR015943|IPR021622	WD40/YVTN repeat-like-containing domain|Afadin/alpha-actinin-bindingGO:0005515	-
CladeA1	NCG04573	-	-	-	-	-	-
CladeA1	NCG04574	-	-	-	-	-	-
CladeA1	NCG04575	PF00111 2Fe-2S iron-sulfur cluster binding domain	-	PS51340 MOSC domain profile.	IPR001041|IPR012675|IPR005163|IPR005302|IPR017927|IPR017938|IPR011037|IPR001433	2Fe-2S ferredoxin-type iron-sulfur binding domain|Beta-grasp domain|3-alpha domain|Molybdenum cofactor sulfurase, C-terminal|Ferredoxin reductase-type FAD-binding domain|Riboflavin synthase-like beta-barrel|Pyruvate kinase-like, insert domain|Oxidoreductase FAD/NAD(P)-binding	GO:0003824 GO:0009055 GO:0016491 GO:0030151 GO:0030170 GO:0051536 GO:0055114
CladeA1	NCG04576	PF00646 F-box domain	-	PS50181 F-box domain profile.	IPR001810	F-box domain	GO:0005515
CladeA1	NCG04577	-	-	-	-	-	-
CladeA1	NCG04583	PF13302 Acetyltransferase (GNAT) domain	-	PS51186 Gcn5-related N-acetyltransferase (GNAT) domain profile.	IPR000182|IPR016181	GNAT domain|Acyl-CoA N-acyltransferase	GO:0008080
CladeA1	NCG04586	-	-	-	-	-	-
CladeA1	NCG04589	PF06985 Heterokaryon incompatibility protein (HET)	-	-	IPR010730	Heterokaryon incompatibility	-
CladeA1	NCG04591	PF01494 FAD binding domain	-	-	IPR023753|IPR002938	FAD/NAD(P)-binding domain|FAD-binding domainGO:0016491	GO:0055114 GO:0071949
CladeA1	NCG04592	PF00106 short chain dehydrogenase	-	-	IPR016040|IPR002347	NAD(P)-binding domain|Short-chain dehydrogenase/reductase SDR	-
CladeA1	NCG04593	PF07732 Multicopper oxidase	PS00080 Multicopper oxidases signature 2.	-	IPR008972|IPR011707|IPR011706|IPR002355|IPR001117|IPR033138	Cupredoxin|Multicopper oxidase, type 3|Multicopper oxidase, type 2|Multicopper oxidase, copper-binding site|Multicopper oxidase, type 1|Multicopper oxidases, conserved site	GO:0005507 GO:0016491 GO:0055114
CladeA1	NCG04595	PF00069 Protein kinase domain	PS00109 Tyrosine protein kinases specific active-site signature.	PS50011 Protein kinase domain profile.	IPR011009|IPR022495|IPR008266|IPR000719	Protein kinase-like domain|Serine/threonine-protein kinase Bud32|Tyrosine-protein kinase, active site|Protein kinase domain	GO:0004672 GO:0004674 GO:0005524 GO:0006468
CladeA1	NCG04601	PF00481 Protein phosphatase 2C	PS01032 PPM-type phosphatase domain signature.	PS51746 PPM-type phosphatase domain profile.	IPR015919|IPR000222|IPR001932|IPR006644|IPR013783	Cadherin-like|PPM-type phosphatase, divalent cation binding|PPM-type phosphatase domain|Dystroglycan-type cadherin-like|Immunoglobulin-like fold	GO:0003824 GO:0005509 GO:0016020 GO:0043169
CladeA1	NCG04605	-	-	-	-	-	-
CladeA1	NCG04607	-	-	-	-	-	-
CladeA1	NCG04608	PF11374 Protein of unknown function (DUF3176)	-	-	IPR021514	Protein of unknown function DUF3176	-
CladeA1	NCG04612	PF00069 Protein kinase domain	PS00107 Protein kinases ATP-binding region signature.	PS50011 Protein kinase domain profile.	IPR017441|IPR000719|IPR011009|IPR008271	Protein kinase, ATP binding site|Protein kinase domain|Protein kinase-like domain|Serine/threonine-protein kinase, active site	GO:0004672 GO:0005524 GO:0006468
CladeA1	NCG04613	PF13419 Haloacid dehalogenase-like hydrolase	-	-	IPR023214	HAD-like domain	-
CladeA1	NCG04614	PF13515 Fusaric acid resistance protein-like	-	-	-	-	-
CladeA1	NCG04616	-	-	-	-	-	-
CladeA1	NCG04617	-	-	PS50158 Zinc finger CCHC-type profile.	IPR001878	Zinc finger, CCHC-type	GO:0003676 GO:0008270
CladeA1	NCG04619	-	-	PS50157 Zinc finger C2H2 type domain profile.	IPR013087	Zinc finger C2H2-type	GO:0003676
CladeA1	NCG04620	-	-	-	-	-	-
CladeA1	NCG04621	PF00305 Lipoxygenase	-	PS51393 Lipoxygenase iron-binding catalytic domain profile.	IPR013819	Lipoxygenase, C-terminal	GO:0016702 GO:0046872 GO:0055114
CladeA1	NCG04623	PF13364 Beta-galactosidase jelly roll domain	-	-	IPR025300|IPR025972|IPR018954|IPR008979|IPR031330|IPR001944|IPR017853	Beta-galactosidase jelly roll domain|Beta-galactosidase, domain 3|Beta-galactosidase, domain 2|Galactose-binding domain-like|Glycoside hydrolase 35, catalytic domain|Glycoside hydrolase, family 35|Glycoside hydrolase superfamily	GO:0004553 GO:0005975
CladeA1	NCG04626	PF05462 Slime mold cyclic AMP receptor	-	PS50261 G-protein coupled receptors family 2 profile 2.	IPR017981	GPCR, family 2-like	GO:0004888 GO:0007166 GO:0016020
CladeA1	NCG04627	-	-	-	-	-	-
CladeA1	NCG04628	-	PS00028 Zinc finger C2H2 type domain signature.	PS50157 Zinc finger C2H2 type domain profile.	IPR013087	Zinc finger C2H2-type	GO:0003676
CladeA1	NCG04630	-	-	-	-	-	-
CladeA1	NCG04631	-	-	-	-	-	-
CladeA1	NCG04632	-	-	-	-	-	-
CladeA1	NCG04633	PF13639 Ring finger domain	-	PS50089 Zinc finger RING-type profile.	IPR001841|IPR013083	Zinc finger, RING-type|Zinc finger, RING/FYVE/PHD-type	GO:0005515 GO:0008270
CladeA1	NCG04634	PF05368 NmrA-like family	-	-	IPR008030|IPR016040	NmrA-like domain|NAD(P)-binding domain	-
CladeA1	NCG04638	-	-	-	-	-	-
CladeA1	NCG04641	PF01266 FAD dependent oxidoreductase	-	-	IPR006076|IPR023753	FAD dependent oxidoreductase|FAD/NAD(P)-binding domain	GO:0016491 GO:0055114
CladeA1	NCG04642	PF00962 Adenosine/AMP deaminase	-	-	IPR001365|IPR032466	Adenosine/AMP deaminase domain|Metal-dependent hydrolase	GO:0019239
CladeA1	NCG04643	PF12222 Peptide N-acetyl-beta-D-glucosaminyl asparaginase amidase A	-	-	IPR021102	Peptide-N4-(N-acetyl-beta-glucosaminyl)asparagine amidase A	-
CladeA1	NCG04645	PF01987 Mitochondrial biogenesis AIM24	-	-	IPR002838|IPR016031	Mitochondrial biogenesis protein AIM24|Tryptophan RNA-binding attenuator protein-like domain	-
CladeA1	NCG04646	PF04104 Eukaryotic and archaeal DNA primase, large subunit	-	-	IPR016558|IPR007238	DNA primase, large subunit, eukaryotic|DNA primase large subunit, eukaryotic/archaealGO:0003896	GO:0006269 GO:0016779
CladeA1	NCG04647	PF08242 Methyltransferase domain	-	-	IPR029063|IPR026113|IPR013217	S-adenosyl-L-methionine-dependent methyltransferase|Methyltransferase-like|Methyltransferase type 12	-
CladeA1	NCG04648	PF00795 Carbon-nitrogen hydrolase	-	PS50263 Carbon-nitrogen hydrolase domain profile.	IPR003010|IPR014729|IPR003694|IPR022310|IPR014445	Carbon-nitrogen hydrolase|Rossmann-like alpha/beta/alpha sandwich fold|NAD(+) synthetase|NAD/GMP synthase|Glutamine-dependent NAD(+) synthetase	GO:0003952 GO:0005524 GO:0006807 GO:0009435 GO:0016810
CladeA1	NCG04649	PF03364 Polyketide cyclase / dehydrase and lipid transport	-	-	IPR005031|IPR023393	Coenzyme Q-binding protein COQ10, START domain|START-like domain	-
CladeA1	NCG04654	PF01702 Queuine tRNA-ribosyltransferase	-	-	IPR002616|IPR028592	tRNA-guanine(15) transglycosylase-like|Queuine tRNA-ribosyltransferase accessory subunit QTRTD1	GO:0006400 GO:0008479 GO:0016763
CladeA1	NCG04658	-	-	-	-	-	-
CladeA1	NCG04662	PF04106 Autophagy protein Apg5	-	-	IPR007239	Autophagy-related protein 5	GO:0005737 GO:0006914
CladeA1	NCG04674	PF13802 Galactose mutarotase-like	PS00707 Glycosyl hydrolases family 31 signature 2.	-	IPR025887|IPR017853|IPR011013|IPR031727|IPR030459|IPR030458|IPR000322	Glycoside hydrolase family 31, N-terminal domain|Glycoside hydrolase superfamily|Galactose mutarotase-like domain|Galactose mutarotase, N-terminal barrel|Glycosyl hydrolases family 31, conserved site|Glycosyl hydrolases family 31, active site|Glycoside hydrolase family 31	GO:0003824 GO:0004553 GO:0005975 GO:0030246
CladeA1	NCG04689	-	-	-	-	-	-
CladeA1	NCG04691	PF03659 Glycosyl hydrolase family 71	-	-	IPR005197|IPR024079	Glycoside hydrolase family 71|Metallopeptidase, catalytic domainGO:0008237	GO:0016787
CladeA1	NCG04692	-	-	-	-	-	-
CladeA1	NCG04694	PF06985 Heterokaryon incompatibility protein (HET)	-	-	IPR010730	Heterokaryon incompatibility	-
CladeA1	NCG04695	PF13847 Methyltransferase domain	-	-	IPR025714|IPR029063	Methyltransferase domain|S-adenosyl-L-methionine-dependent methyltransferase	-
CladeA1	NCG04698	PF01564 Spermine/spermidine synthase	-	-	IPR029063	S-adenosyl-L-methionine-dependent methyltransferase	-
CladeA1	NCG04700	-	-	-	-	-	-
CladeA1	NCG04701	-	-	-	-	-	-
CladeA1	NCG04705	-	-	-	-	-	-
CladeA1	NCG04706	-	-	-	-	-	-
CladeA1	NCG04708	-	-	-	-	-	-
CladeA1	NCG04713	PF05495 CHY zinc finger	-	PS51266 Zinc finger CHY-type profile.	IPR016135|IPR008913	Ubiquitin-conjugating enzyme/RWD-like|Zinc finger, CHY-type	GO:0008270
CladeA1	NCG04721	PF04734 Neutral/alkaline non-lysosomal ceramidase, N-terminal	-	-	IPR031329|IPR031331	Neutral/alkaline non-lysosomal ceramidase, N-terminal|Neutral/alkaline non-lysosomal ceramidase, C-terminal	-
CladeA1	NCG04723	-	-	-	-	-	-
CladeA1	NCG04725	PF07969 Amidohydrolase family	-	-	IPR013108|IPR032466|IPR011059	Amidohydrolase 3|Metal-dependent hydrolase|Metal-dependent hydrolase, composite domain	GO:0016810
CladeA1	NCG04726	PF00933 Glycosyl hydrolase family 3 N terminal domain	-	-	IPR001764|IPR017853|IPR002772|IPR016181	Glycoside hydrolase, family 3, N-terminal|Glycoside hydrolase superfamily|Glycoside hydrolase family 3 C-terminal domain|Acyl-CoA N-acyltransferase	GO:0004553 GO:0005975
CladeA1	NCG04729	PF05224 NDT80 / PhoG like DNA-binding family	-	PS51517 NDT80 DNA-binding domain profile.	IPR008967|IPR024061	p53-like transcription factor, DNA-binding|NDT80 DNA-binding domain	GO:0003677 GO:0003700 GO:0006355
CladeA1	NCG04730	PF02171 Piwi domain	-	PS50822 Piwi domain profile.	IPR003165|IPR032472|IPR014811|IPR012337|IPR003100|IPR032474	Piwi domain|Argonaute linker 2 domain|Argonaute, linker 1 domain|Ribonuclease H-like domain|PAZ domain|Protein argonaute, N-terminal	GO:0003676 GO:0005515
CladeA1	NCG04733	PF00580 UvrD/REP helicase N-terminal domain	-	PS51198 UvrD-like DNA helicase ATP-binding domain profile.	IPR027417|IPR034739|IPR014017|IPR014016	P-loop containing nucleoside triphosphate hydrolase|UvrD/AddA helicase, N-terminal|UvrD-like DNA helicase, C-terminal|UvrD-like helicase, ATP-binding domain	GO:0005524 GO:0016787
CladeA1	NCG04734	PF06985 Heterokaryon incompatibility protein (HET)	-	-	IPR010730	Heterokaryon incompatibility	-
CladeA1	NCG04737	PF02146 Sir2 family	-	PS50305 Sirtuin catalytic domain profile.	IPR029035|IPR026590|IPR006311|IPR003000	DHS-like NAD/FAD-binding domain|Sirtuin family, catalytic core domain|Twin-arginine translocation pathway, signal sequence|Sirtuin family	GO:0070403
CladeA1	NCG04740	PF09468 Ydr279p protein family (RNase H2 complex component)	-	-	IPR019024	Ribonuclease H2, subunit B	GO:0005634
CladeA1	NCG04743	PF03133 Tubulin-tyrosine ligase family	-	PS51221 TTL domain profile.	IPR002828|IPR004344|IPR013815	Survival protein SurE-like phosphatase/nucleotidase|Tubulin-tyrosine ligase/Tubulin polyglutamylase|ATP-grasp fold, subdomain 1	GO:0003824 GO:0005524 GO:0006464 GO:0016787
CladeA1	NCG04746	-	-	-	-	-	-
CladeA1	NCG04750	PF11817 Foie gras liver health family 1	-	-	IPR021773|IPR012880	Foie gras liver health family 1|Gryzun, putative trafficking through Golgi	-
CladeA1	NCG04774	-	-	-	-	-	-
CladeA1	NCG04775	PF10294 Lysine methyltransferase	-	PS51560 Nicotinamide N-methyltransferase (EC 2.1.1.1) family profile.	IPR025784|IPR029063|IPR019410	Nicotinamide N-methyltransferase, putative|S-adenosyl-L-methionine-dependent methyltransferase|Lysine methyltransferase	-
CladeA1	NCG04776	-	-	-	-	-	-
CladeA1	NCG04785	PF12937 F-box-like	-	PS50181 F-box domain profile.	IPR015943|IPR001810	WD40/YVTN repeat-like-containing domain|F-box domain	GO:0005515
CladeA1	NCG04786	PF00271 Helicase conserved C-terminal domain	-	PS51194 Superfamilies 1 and 2 helicase C-terminal domain profile.	IPR001650|IPR000330|IPR014001|IPR027417	Helicase, C-terminal|SNF2-related, N-terminal domain|Helicase superfamily 1/2, ATP-binding domain|P-loop containing nucleoside triphosphate hydrolase	GO:0005524
CladeA1	NCG04787	PF08164 Apoptosis-antagonizing transcription factor, C-terminal	-	-	IPR012617|IPR025160	Apoptosis-antagonizing transcription factor, C-terminal|AATF leucine zipper-containing domain	GO:0005634
CladeA1	NCG04788	PF10609 NUBPL iron-transfer P-loop NTPase	-	-	IPR019591|IPR027417|IPR033756	Mrp/NBP35 ATP-binding protein|P-loop containing nucleoside triphosphate hydrolase|Flagellum site-determining protein YlxH/ Fe-S cluster assembling factor NBP35	-
CladeA1	NCG04791	PF00106 short chain dehydrogenase	PS00061 Short-chain dehydrogenases/reductases family signature.	-	IPR002347|IPR020904|IPR016040	Short-chain dehydrogenase/reductase SDR|Short-chain dehydrogenase/reductase, conserved site|NAD(P)-binding domain	GO:0016491
CladeA1	NCG04794	PF09465 Lamin-B receptor of TUDOR domain	-	-	IPR019023|IPR002999	Lamin-B receptor of TUDOR domain|Tudor domain	-
CladeA1	NCG04808	-	-	-	-	-	-
CladeA1	NCG04812	-	-	PS50011 Protein kinase domain profile.	IPR011009|IPR000719	Protein kinase-like domain|Protein kinase domain	GO:0004672 GO:0005524 GO:0006468
CladeA1	NCG04825	-	-	PS50280 SET domain profile.	IPR001214	SET domain	GO:0005515
CladeA1	NCG04827	PF00172 Fungal Zn(2)-Cys(6) binuclear cluster domain	PS00463 Zn(2)-C6 fungal-type DNA-binding domain signature.	PS50048 Zn(2)-C6 fungal-type DNA-binding domain profile.	IPR001138|IPR015943	Zn(2)-C6 fungal-type DNA-binding domain|WD40/YVTN repeat-like-containing domain	GO:0000981 GO:0005515 GO:0005634 GO:0006355 GO:0008270
CladeA1	NCG04835	PF06985 Heterokaryon incompatibility protein (HET)	-	-	IPR010730	Heterokaryon incompatibility	-
CladeA1	NCG04841	PF03127 GAT domain	-	PS50179 VHS domain profile.	IPR004152|IPR002014|IPR001452|IPR003903|IPR008942	GAT domain|VHS domain|SH3 domain|Ubiquitin interacting motif|ENTH/VHS	GO:0005515 GO:0005622 GO:0006886
CladeA1	NCG04843	-	-	-	-	-	-
CladeA1	NCG04845	PF05721 Phytanoyl-CoA dioxygenase (PhyH)	-	-	IPR008775	Phytanoyl-CoA dioxygenase	-
CladeA1	NCG04852	-	-	-	-	-	-
CladeA1	NCG04855	PF06221 Putative zinc finger motif, C2HC5-type	-	-	IPR009349	Zinc finger, C2HC5-type	GO:0005634 GO:0006355 GO:0008270
CladeA1	NCG04857	PF02826 D-isomer specific 2-hydroxyacid dehydrogenase, NAD binding domain	PS00065 D-isomer specific 2-hydroxyacid dehydrogenases NAD-binding signature.	-	IPR029752|IPR006140|IPR016040	D-isomer specific 2-hydroxyacid dehydrogenase, NAD-binding domain conserved site 1|D-isomer specific 2-hydroxyacid dehydrogenase, NAD-binding domain|NAD(P)-binding domain	GO:0051287 GO:0055114
CladeA1	NCG04861	PF12796 Ankyrin repeats (3 copies)	-	PS50088 Ankyrin repeat profile.	IPR020683|IPR001810|IPR002110	Ankyrin repeat-containing domain|F-box domain|Ankyrin repeat	GO:0005515
CladeA1	NCG04862	PF00106 short chain dehydrogenase	-	-	IPR016040|IPR002347	NAD(P)-binding domain|Short-chain dehydrogenase/reductase SDR	-
CladeA1	NCG04866	PF00172 Fungal Zn(2)-Cys(6) binuclear cluster domain	PS00463 Zn(2)-C6 fungal-type DNA-binding domain signature.	PS50048 Zn(2)-C6 fungal-type DNA-binding domain profile.	IPR001138|IPR007219	Zn(2)-C6 fungal-type DNA-binding domain|Transcription factor domain, fungi	GO:0000981 GO:0003677 GO:0005634 GO:0006351 GO:0006355 GO:0008270
CladeA1	NCG04867	-	-	-	-	-	-
CladeA1	NCG04869	-	-	-	-	-	-
CladeA1	NCG04871	-	-	-	-	-	-
CladeA1	NCG04873	-	-	-	-	-	-
CladeA1	NCG04875	-	-	-	-	-	-
CladeA1	NCG04876	-	-	-	-	-	-
CladeA1	NCG04877	-	-	PS50097 BTB domain profile.	IPR000210|IPR011333	BTB/POZ domain|SKP1/BTB/POZ domain	GO:0005515
CladeA1	NCG04881	PF17100 N-terminal domain of NWD NACHT-NTPase	-	PS50088 Ankyrin repeat profile.	IPR002110|IPR020683|IPR031359|IPR027417	Ankyrin repeat|Ankyrin repeat-containing domain|NWD NACHT-NTPase, N-terminal|P-loop containing nucleoside triphosphate hydrolase	GO:0005515
CladeA1	NCG04882	-	-	-	-	-	-
CladeA1	NCG04883	PF00704 Glycosyl hydrolases family 18	PS01095 Chitinases family 18 active site.	-	IPR017853|IPR001579|IPR001223|IPR029070|IPR011583	Glycoside hydrolase superfamily|Glycoside hydrolase, chitinase active site|Glycoside hydrolase family 18, catalytic domain|Chitinase insertion domain|Chitinase II	GO:0004553 GO:0005975 GO:0008061
CladeA1	NCG04885	PF01055 Glycosyl hydrolases family 31	-	-	IPR000322|IPR017853	Glycoside hydrolase family 31|Glycoside hydrolase superfamily	GO:0004553 GO:0005975
CladeA1	NCG04886	PF07690 Major Facilitator Superfamily	-	PS50850 Major facilitator superfamily (MFS) profile.	IPR020846|IPR011701	Major facilitator superfamily domain|Major facilitator superfamily	GO:0016021 GO:0055085
CladeA1	NCG04889	-	-	-	-	-	-
CladeA1	NCG04890	-	-	-	-	-	-
CladeA1	NCG04891	-	-	-	-	-	-
CladeA1	NCG04892	-	-	-	-	-	-
CladeA1	NCG04894	-	-	-	-	-	-
CladeA1	NCG04896	-	-	-	-	-	-
CladeA1	NCG04897	-	-	-	IPR012337	Ribonuclease H-like domain	GO:0003676
CladeA1	NCG04900	-	-	-	-	-	-
CladeA1	NCG04901	-	-	-	-	-	-
CladeA1	NCG04902	PF00999 Sodium/hydrogen exchanger family	-	-	IPR006153	Cation/H+ exchanger	GO:0006812 GO:0015299 GO:0016021 GO:0055085
CladeA1	NCG04903	PF09286 Pro-kumamolisin, activation domain	-	PS51695 Sedolisin domain profile.	IPR015366|IPR030400|IPR000209|IPR009020	Peptidase S53, activation domain|Sedolisin domain|Peptidase S8/S53 domain|Protease propeptides/proteinase inhibitor I9	GO:0004252 GO:0006508 GO:0008236
CladeA1	NCG04907	PF13489 Methyltransferase domain	-	-	IPR029063	S-adenosyl-L-methionine-dependent methyltransferase	-
CladeA1	NCG04908	PF13483 Beta-lactamase superfamily domain	-	-	IPR001279	Metallo-beta-lactamase	-
CladeA1	NCG04910	PF13489 Methyltransferase domain	-	-	IPR029063	S-adenosyl-L-methionine-dependent methyltransferase	-
CladeA1	NCG04911	-	-	-	-	-	-
CladeA1	NCG04914	-	-	-	-	-	-
CladeA1	NCG04916	-	-	-	-	-	-
CladeA1	NCG04917	PF13489 Methyltransferase domain	-	-	IPR029063	S-adenosyl-L-methionine-dependent methyltransferase	-
CladeA1	NCG04918	-	-	-	-	-	-
CladeA1	NCG04919	-	-	-	-	-	-
CladeA1	NCG04925	-	-	-	-	-	-
CladeA1	NCG04926	-	-	-	-	-	-
CladeA1	NCG04927	PF08528 Whi5 like	-	-	IPR013734	Transcription factor Nrm1/Whi5	-
CladeA1	NCG04928	PF11807 Domain of unknown function (DUF3328)	-	-	IPR021765	Oxidase ustYa	-
CladeA1	NCG04934	-	-	-	-	-	-
CladeA1	NCG04938	PF00732 GMC oxidoreductase	PS00624 GMC oxidoreductases signature 2.	-	IPR000172|IPR012132|IPR023753|IPR007867	Glucose-methanol-choline oxidoreductase, N-terminal|Glucose-methanol-choline oxidoreductase|FAD/NAD(P)-binding domain|Glucose-methanol-choline oxidoreductase, C-terminal	GO:0016491 GO:0016614 GO:0050660 GO:0055114
CladeA1	NCG04943	PF12352 Snare region anchored in the vesicle membrane C-terminus	-	-	-	-	-
CladeA1	NCG04947	PF12708 Pectate lyase superfamily protein	-	-	IPR011050|IPR012334|IPR024535	Pectin lyase fold/virulence factor|Pectin lyase fold|Pectate lyase superfamily protein	-
CladeA1	NCG04951	-	-	-	-	-	-
CladeA1	NCG04952	PF00933 Glycosyl hydrolase family 3 N terminal domain	-	-	IPR001764|IPR002772|IPR026891|IPR017853|IPR013783	Glycoside hydrolase, family 3, N-terminal|Glycoside hydrolase family 3 C-terminal domain|Fibronectin type III-like domain|Glycoside hydrolase superfamily|Immunoglobulin-like fold	GO:0004553 GO:0005975
CladeA1	NCG04955	-	-	-	-	-	-
CladeA1	NCG04983	PF04116 Fatty acid hydroxylase superfamily	-	-	IPR006694	Fatty acid hydroxylase	GO:0005506 GO:0008610 GO:0016491 GO:0055114
CladeA1	NCG04991	PF03169 OPT oligopeptide transporter protein	-	-	IPR004813	Oligopeptide transporter, OPT superfamilyGO:0055085	-
CladeA1	NCG04998	-	-	-	-	-	-
CladeA1	NCG05009	PF12838 4Fe-4S dicluster domain	PS00198 4Fe-4S ferredoxin-type iron-sulfur binding region signature.	PS51379 4Fe-4S ferredoxin-type iron-sulfur binding domain profile.	IPR017896|IPR017900|IPR010226	4Fe-4S ferredoxin-type, iron-sulphur binding domain|4Fe-4S ferredoxin, iron-sulphur binding, conserved site|NADH-quinone oxidoreductase, chain I	GO:0016020 GO:0016651 GO:0051539 GO:0055114
CladeA1	NCG05015	-	-	-	-	-	-
CladeA1	NCG05016	PF13365 Trypsin-like peptidase domain	PS00134 Serine proteases, trypsin family, histidine active site.	-	IPR009003|IPR018114	Peptidase S1, PA clan|Serine proteases, trypsin family, histidine active site	GO:0004252 GO:0006508
CladeA1	NCG05018	-	-	-	-	-	-
CladeA1	NCG05019	-	-	-	IPR012337	Ribonuclease H-like domain	GO:0003676
CladeA1	NCG05022	PF00096 Zinc finger, C2H2 type	PS00028 Zinc finger C2H2 type domain signature.	PS50157 Zinc finger C2H2 type domain profile.	IPR013087	Zinc finger C2H2-type	GO:0003676
CladeA1	NCG05024	-	-	-	IPR013087	Zinc finger C2H2-type	GO:0003676
CladeA1	NCG05025	-	-	PS50157 Zinc finger C2H2 type domain profile.	IPR013087|IPR013083	Zinc finger C2H2-type|Zinc finger, RING/FYVE/PHD-type	GO:0003676
CladeA1	NCG05027	PF01987 Mitochondrial biogenesis AIM24	-	-	IPR002838|IPR016031	Mitochondrial biogenesis protein AIM24|Tryptophan RNA-binding attenuator protein-like domain	-
CladeA1	NCG05029	PF00005 ABC transporter	PS00211 ABC transporters family signature.	PS50893 ATP-binding cassette, ABC transporter-type domain profile.	IPR003439|IPR027417|IPR011527|IPR017871|IPR003593	ABC transporter-like|P-loop containing nucleoside triphosphate hydrolase|ABC transporter type 1, transmembrane domain|ABC transporter, conserved site|AAA+ ATPase domain	GO:0005524 GO:0006810 GO:0016021 GO:0016887 GO:0042626 GO:0055085
CladeA1	NCG05030	-	-	-	-	-	-
CladeA1	NCG05031	-	-	-	-	-	-
CladeA1	NCG05034	-	-	-	-	-	-
CladeA1	NCG05035	-	-	-	IPR013087	Zinc finger C2H2-type	GO:0003676
CladeA1	NCG05036	-	-	-	IPR012337|IPR013520	Ribonuclease H-like domain|Exonuclease, RNase T/DNA polymerase III	GO:0003676
CladeA1	NCG05037	PF00701 Dihydrodipicolinate synthetase family	-	-	IPR013785|IPR002220	Aldolase-type TIM barrel|DapA-like	GO:0003824 GO:0008152 GO:0016829
CladeA1	NCG05039	PF00891 O-methyltransferase	-	PS51683 SAM-dependent O-methyltransferase class II-type profile.	IPR029063|IPR001077|IPR016461|IPR011991	S-adenosyl-L-methionine-dependent methyltransferase|O-methyltransferase, family 2|O-methyltransferase COMT-type|Winged helix-turn-helix DNA-binding domain	GO:0008168 GO:0008171
CladeA1	NCG05040	-	-	-	IPR011057	Mss4-like	-
CladeA1	NCG05042	PF07732 Multicopper oxidase	-	-	IPR008972|IPR011707|IPR011706	Cupredoxin|Multicopper oxidase, type 3|Multicopper oxidase, type 2	GO:0005507 GO:0016491 GO:0055114
CladeA1	NCG05043	-	-	-	-	-	-
CladeA1	NCG05044	PF00651 BTB/POZ domain	-	PS50097 BTB domain profile.	IPR000210|IPR011333	BTB/POZ domain|SKP1/BTB/POZ domain	GO:0005515
CladeA1	NCG05045	PF07690 Major Facilitator Superfamily	-	-	IPR020846|IPR011701	Major facilitator superfamily domain|Major facilitator superfamily	GO:0016021 GO:0055085
CladeA1	NCG05047	PF00173 Cytochrome b5-like Heme/Steroid binding domain	PS00191 Cytochrome b5 family, heme-binding domain signature.	PS50255 Cytochrome b5 family, heme-binding domain profile.	IPR001199|IPR018506	Cytochrome b5-like heme/steroid binding domain|Cytochrome b5, heme-binding site	GO:0020037
CladeA1	NCG05048	-	-	-	-	-	-
CladeA1	NCG05050	PF02826 D-isomer specific 2-hydroxyacid dehydrogenase, NAD binding domain	PS00065 D-isomer specific 2-hydroxyacid dehydrogenases NAD-binding signature.	-	IPR029752|IPR029021|IPR016040|IPR006140	D-isomer specific 2-hydroxyacid dehydrogenase, NAD-binding domain conserved site 1|Protein-tyrosine phosphatase-like|NAD(P)-binding domain|D-isomer specific 2-hydroxyacid dehydrogenase, NAD-binding domain	GO:0051287 GO:0055114
CladeA1	NCG05051	PF00172 Fungal Zn(2)-Cys(6) binuclear cluster domain	PS00463 Zn(2)-C6 fungal-type DNA-binding domain signature.	PS50048 Zn(2)-C6 fungal-type DNA-binding domain profile.	IPR001138|IPR007219	Zn(2)-C6 fungal-type DNA-binding domain|Transcription factor domain, fungi	GO:0000981 GO:0003677 GO:0005634 GO:0006351 GO:0006355 GO:0008270
CladeA1	NCG05052	-	-	-	-	-	-
CladeA1	NCG05054	-	-	-	-	-	-
CladeA1	NCG05056	-	-	-	-	-	-
CladeA1	NCG05058	-	-	-	-	-	-
CladeA1	NCG05059	PF01494 FAD binding domain	-	-	IPR002938|IPR023753	FAD-binding domain|FAD/NAD(P)-binding domain	GO:0016491 GO:0055114 GO:0071949
CladeA1	NCG05061	-	-	-	-	-	-
CladeA1	NCG05062	PF14441 OTT_1508-like deaminase	-	-	IPR027796	OTT_1508-like deaminase	-
CladeA1	NCG05067	PF10392 Golgi transport complex subunit 5	-	-	IPR019465	Conserved oligomeric Golgi complex subunit 5	GO:0006891 GO:0017119
CladeA1	NCG05068	PF04479 RTA1 like protein	-	-	IPR007568	RTA-like protein	GO:0006950 GO:0016021
CladeA1	NCG05074	-	-	-	-	-	-
CladeA1	NCG05078	PF01135 Protein-L-isoaspartate(D-aspartate) O-methyltransferase (PCMT)	-	-	IPR029063	S-adenosyl-L-methionine-dependent methyltransferase	-
CladeA1	NCG05084	-	-	-	-	-	-
CladeA1	NCG05086	-	-	-	-	-	-
CladeA1	NCG05092	-	-	-	-	-	-
CladeA1	NCG05093	PF01053 Cys/Met metabolism PLP-dependent enzyme	-	-	IPR015422|IPR000277|IPR015421|IPR015424	Pyridoxal phosphate-dependent transferase, subdomain 2|Cys/Met metabolism, pyridoxal phosphate-dependent enzyme|Pyridoxal phosphate-dependent transferase, major region, subdomain 1|Pyridoxal phosphate-dependent transferase	GO:0003824 GO:0030170
CladeA1	NCG05096	-	-	-	-	-	-
CladeA1	NCG05097	-	-	-	IPR012337	Ribonuclease H-like domain	GO:0003676
CladeA1	NCG05098	PF02666 Phosphatidylserine decarboxylase	-	-	IPR003817|IPR022237	Phosphatidylserine decarboxylase-related|Phophatidylserine decarboxylaseGO:0004609	GO:0008654
CladeA1	NCG05099	-	-	-	-	-	-
CladeA1	NCG05101	-	-	-	-	-	-
CladeA1	NCG05102	-	-	PS50879 RNase H domain profile.	IPR012337|IPR002156	Ribonuclease H-like domain|Ribonuclease H domain	GO:0003676 GO:0004523
CladeA1	NCG05106	-	-	-	IPR012337	Ribonuclease H-like domain	GO:0003676
CladeA1	NCG05107	-	-	-	-	-	-
CladeA1	NCG05108	PF00075 RNase H	-	PS50879 RNase H domain profile.	IPR012337|IPR002156	Ribonuclease H-like domain|Ribonuclease H domain	GO:0003676 GO:0004523
CladeA1	NCG05112	-	-	-	-	-	-
CladeA1	NCG05114	-	-	-	-	-	-
CladeA1	NCG05115	PF06985 Heterokaryon incompatibility protein (HET)	-	-	IPR010730	Heterokaryon incompatibility	-
CladeA1	NCG05117	PF08216 Catenin-beta-like, Arm-motif containing nuclear	-	-	IPR016024|IPR011989|IPR013180	Armadillo-type fold|Armadillo-like helical|Beta-catenin-like protein 1, N-terminal	GO:0005488
CladeA1	NCG05121	PF00734 Fungal cellulose binding domain	PS00562 CBM1 (carbohydrate binding type-1) domain signature.	PS51164 CBM1 (carbohydrate binding type-1) domain profile.	IPR000254|IPR009009|IPR000334	Cellulose-binding domain, fungal|RlpA-like protein, double-psi beta-barrel domain|Glycoside hydrolase, family 45	GO:0004553 GO:0005576 GO:0005975 GO:0008810 GO:0030248
CladeA1	NCG05123	PF05686 Glycosyl transferase family 90	-	-	IPR006598	Lipopolysaccharide-modifying protein	-
CladeA1	NCG05128	PF00067 Cytochrome P450	-	-	IPR001128|IPR002403	Cytochrome P450|Cytochrome P450, E-class, group IVGO:0004497	GO:0005506 GO:0016705 GO:0020037 GO:0055114
CladeA1	NCG05129	PF04715 Anthranilate synthase component I, N terminal region	-	-	IPR006805|IPR005801|IPR019999|IPR015890	Anthranilate synthase component I, N-terminal|ADC synthase|Anthranilate synthase component I-like|Chorismate-utilising enzyme, C-terminal	GO:0009058
CladeA1	NCG05131	-	-	-	-	-	-
CladeA1	NCG05132	PF00534 Glycosyl transferases group 1	-	-	IPR001296	Glycosyl transferase, family 1	-
CladeA1	NCG05134	-	-	-	-	-	-
CladeA1	NCG05135	PF12138 Spherulation-specific family 4	-	-	IPR021986	Spherulation-specific family 4	-
CladeA1	NCG05137	-	-	-	IPR011330	Glycoside hydrolase/deacetylase, beta/alpha-barrelGO:0003824	GO:0005975
CladeA1	NCG05138	PF01755 Glycosyltransferase family 25 (LPS biosynthesis protein)	-	-	IPR002654	Glycosyl transferase, family 25	-
CladeA1	NCG05142	-	-	-	-	-	-
CladeA1	NCG05143	PF13668 Ferritin-like domain	-	-	IPR012347	Ferritin-related	-
CladeA1	NCG05146	-	-	PS50011 Protein kinase domain profile.	IPR011009|IPR000719	Protein kinase-like domain|Protein kinase domain	GO:0004672 GO:0005524 GO:0006468
CladeA1	NCG05147	-	-	-	-	-	-
CladeA1	NCG05150	-	-	-	-	-	-
CladeA1	NCG05153	PF00132 Bacterial transferase hexapeptide (six repeats)	PS00101 Hexapeptide-repeat containing-transferases signature.	-	IPR018357|IPR015943|IPR001451|IPR011004	Hexapeptide transferase, conserved site|WD40/YVTN repeat-like-containing domain|Hexapeptide repeat|Trimeric LpxA-like	GO:0005515 GO:0016740
CladeA1	NCG05155	-	-	-	-	-	-
CladeA1	NCG05193	-	-	-	-	-	-
CladeA1	NCG05195	PF03357 Snf7	-	-	IPR005024	Snf7 family	GO:0007034
CladeA1	NCG05197	-	-	-	-	-	-
CladeA1	NCG05201	PF07885 Ion channel	-	-	IPR003280|IPR013099	Two pore domain potassium channel|Potassium channel domain	GO:0005267 GO:0016020 GO:0071805
CladeA1	NCG05206	PF00503 G-protein alpha subunit	-	-	IPR001019|IPR002975|IPR011025|IPR027417	Guanine nucleotide binding protein (G-protein), alpha subunit|Fungal G-protein, alpha subunit|G protein alpha subunit, helical insertion|P-loop containing nucleoside triphosphate hydrolase	GO:0001664 GO:0003924 GO:0004871 GO:0005525 GO:0005834 GO:0007165 GO:0007186 GO:0019001 GO:0031683
CladeA1	NCG05207	PF07690 Major Facilitator Superfamily	-	PS50850 Major facilitator superfamily (MFS) profile.	IPR020846|IPR011701	Major facilitator superfamily domain|Major facilitator superfamily	GO:0016021 GO:0055085
CladeA1	NCG05210	PF13923 Zinc finger, C3HC4 type (RING finger)	PS00518 Zinc finger RING-type signature.	PS50800 SAP motif profile.	IPR003034|IPR006642|IPR004580|IPR017907|IPR001841|IPR013083	SAP domain|Zinc finger, Rad18-type putative|DNA repair protein, Rad18|Zinc finger, RING-type, conserved site|Zinc finger, RING-type|Zinc finger, RING/FYVE/PHD-type	GO:0003677 GO:0003684 GO:0005515 GO:0005634 GO:0006281 GO:0008270
CladeA1	NCG05211	PF03941 Inner centromere protein, ARK binding region	-	-	IPR005635	Inner centromere protein, ARK-binding domain	-
CladeA1	NCG05212	PF01522 Polysaccharide deacetylase	-	PS51677 NodB homology domain profile.	IPR011330|IPR002509	Glycoside hydrolase/deacetylase, beta/alpha-barrel|NodB homology domain	GO:0003824 GO:0005975 GO:0016810
CladeA1	NCG05213	PF12739 ER-Golgi trafficking TRAPP I complex 85 kDa subunit	-	-	IPR024420|IPR011990	TRAPP III complex, Trs85|Tetratricopeptide-like helical domain	GO:0005515
CladeA1	NCG05214	PF08615 Ribonuclease H2 non-catalytic subunit (Ylr154p-like)	-	-	IPR013924	Ribonuclease H2, subunit CGO:0006401	GO:0032299
CladeA1	NCG05216	PF02353 Mycolic acid cyclopropane synthetase	-	-	IPR029063	S-adenosyl-L-methionine-dependent methyltransferase	-
CladeA1	NCG05217	PF00929 Exonuclease	-	-	IPR013520|IPR012337	Exonuclease, RNase T/DNA polymerase III|Ribonuclease H-like domain	GO:0003676
CladeA1	NCG05219	-	-	-	-	-	-
CladeA1	NCG05221	PF04800 ETC complex I subunit conserved region	-	-	IPR006885	NADH dehydrogenase ubiquinone Fe-S protein 4, mitochondrial	GO:0016651 GO:0022900
CladeA1	NCG05226	PF00005 ABC transporter	-	PS50893 ATP-binding cassette, ABC transporter-type domain profile.	IPR027417|IPR003439|IPR003593	P-loop containing nucleoside triphosphate hydrolase|ABC transporter-like|AAA+ ATPase domain	GO:0005524 GO:0016887
CladeA1	NCG05227	PF05348 Proteasome maturation factor UMP1	-	-	-	-	-
CladeA1	NCG05229	-	-	-	-	-	-
CladeA1	NCG05231	PF06417 Protein of unknown function (DUF1077)	-	-	IPR009445	Protein of unknown function DUF1077, TMEM85	-
CladeA1	NCG05238	PF08552 Inositolphosphorylceramide synthase subunit Kei1	PS00365 Nitrite and sulfite reductases iron-sulfur/siroheme-binding site.	PS50902 Flavodoxin-like domain profile.	IPR008254|IPR013862|IPR009014|IPR029039|IPR005117|IPR029061|IPR006066|IPR011786|IPR006067|IPR001094|IPR002880	Flavodoxin/nitric oxide synthase|Protein of unknown function DUF1753, Golgi|Transketolase C-terminal/Pyruvate-ferredoxin oxidoreductase domain II|Flavoprotein-like domain|Nitrite/Sulfite reductase ferredoxin-like domain|Thiamin diphosphate-binding fold|Nitrite/sulphite reductase iron-sulphur/sirohaem-binding site|Sulphite reductase (NADPH) hemoprotein, beta subunit|Nitrite/sulphite reductase 4Fe-…	GO:0003824 GO:0004783 GO:0008152 GO:0008652 GO:0009337 GO:0010181 GO:0016491 GO:0020037 GO:0050661 GO:0051536 GO:0051539 GO:0055114
CladeA1	NCG05239	PF08407 Chitin synthase N-terminal	-	-	IPR013616|IPR004834|IPR029044	Chitin synthase N-terminal|Fungal chitin synthase|Nucleotide-diphospho-sugar transferases	GO:0004100 GO:0006031
CladeA1	NCG05240	PF13867 Sin3 binding region of histone deacetylase complex subunit SAP30	-	-	IPR025718	Histone deacetylase complex subunit SAP30, Sin3 binding domainGO:0005515	-
CladeA1	NCG05243	PF00646 F-box domain	-	PS50181 F-box domain profile.	IPR001810	F-box domain	GO:0005515
CladeA1	NCG05244	PF03061 Thioesterase superfamily	-	-	IPR006683|IPR029069	Thioesterase domain|HotDog domain	-
CladeA1	NCG05245	PF04757 Pex2 / Pex12 amino terminal region	-	-	IPR006845	Pex, N-terminal	-
CladeA1	NCG05253	PF12813 XPG domain containing	-	-	IPR029060	PIN domain-like	-
CladeA1	NCG05255	-	-	-	IPR015943	WD40/YVTN repeat-like-containing domain	GO:0005515
CladeA1	NCG05256	-	-	-	-	-	-
CladeA1	NCG05257	PF05920 Homeobox KN domain	PS00028 Zinc finger C2H2 type domain signature.	PS51253 CENPB-type HTH domain profile.	IPR006600|IPR009057|IPR001356|IPR013087|IPR008422	HTH CenpB-type DNA-binding domain|Homeobox domain-like|Homeobox domain|Zinc finger C2H2-type|Homeobox KN domain	GO:0003676 GO:0003677 GO:0006355
CladeA1	NCG05260	PF00069 Protein kinase domain	-	PS50011 Protein kinase domain profile.	IPR000719|IPR011009	Protein kinase domain|Protein kinase-like domain	GO:0004672 GO:0005524 GO:0006468
CladeA1	NCG05265	-	-	-	-	-	-
CladeA1	NCG05266	PF00013 KH domain	-	PS50084 Type-1 KH domain profile.	IPR004087|IPR004088	K Homology domain|K Homology domain, type 1	GO:0003676 GO:0003723
CladeA1	NCG05271	PF10433 Mono-functional DNA-alkylating methyl methanesulfonate N-term	-	-	IPR015943	WD40/YVTN repeat-like-containing domain	GO:0005515
CladeA1	NCG05272	PF00566 Rab-GTPase-TBC domain	-	PS50086 TBC/rab GAP domain profile.	IPR000195	Rab-GTPase-TBC domain	-
CladeA1	NCG05277	-	-	-	-	-	-
CladeA1	NCG05279	PF00581 Rhodanese-like domain	-	PS50206 Rhodanese domain profile.	IPR001763	Rhodanese-like domain	-
CladeA1	NCG05280	PF08655 DASH complex subunit Ask1	-	-	IPR013964|IPR012423	DASH complex subunit Ask1|Chromatin modification-related protein Eaf7/MRGBP	GO:0005634 GO:0006355 GO:0008608 GO:0042729 GO:0043189 GO:0072686
CladeA1	NCG05282	PF04130 Spc97 / Spc98 family	-	-	IPR007259	Gamma-tubulin complex component protein	GO:0000226 GO:0000922 GO:0005815 GO:0007020 GO:0043015
CladeA1	NCG05284	-	-	-	-	-	-
CladeA1	NCG05292	PF00627 UBA/TS-N domain	PS00141 Eukaryotic and viral aspartyl proteases active site.	PS50030 Ubiquitin-associated domain (UBA) profile.	IPR021109|IPR015940|IPR001969|IPR019103|IPR000626|IPR009060|IPR029071	Aspartic peptidase domain|Ubiquitin-associated domain|Aspartic peptidase, active site|Aspartic peptidase, DDI1-type|Ubiquitin domain|UBA-like|Ubiquitin-related domain	GO:0004190 GO:0005515 GO:0006508
CladeA1	NCG05293	PF05148 Hypothetical methyltransferase	-	-	IPR007823|IPR029063	Ribosomal RNA processing protein 8|S-adenosyl-L-methionine-dependent methyltransferase	GO:0005730 GO:0008168
CladeA1	NCG05294	PF00172 Fungal Zn(2)-Cys(6) binuclear cluster domain	PS00463 Zn(2)-C6 fungal-type DNA-binding domain signature.	PS50048 Zn(2)-C6 fungal-type DNA-binding domain profile.	IPR001138|IPR021858	Zn(2)-C6 fungal-type DNA-binding domain|Fungal transcription factor	GO:0000981 GO:0005634 GO:0006355 GO:0008270
CladeA1	NCG05298	PF03404 Mo-co oxidoreductase dimerisation domain	PS00191 Cytochrome b5 family, heme-binding domain signature.	PS50255 Cytochrome b5 family, heme-binding domain profile.	IPR008335|IPR005066|IPR001199|IPR001834|IPR000572|IPR017938|IPR008333|IPR018506|IPR022407|IPR017927|IPR014756|IPR001433	Eukaryotic molybdopterin oxidoreductase|Moybdenum cofactor oxidoreductase, dimerisation|Cytochrome b5-like heme/steroid binding domain|NADH:cytochrome b5 reductase (CBR)|Oxidoreductase, molybdopterin-binding domain|Riboflavin synthase-like beta-barrel|Oxidoreductase, FAD-binding domain|Cytochrome b5, heme-binding site|Oxidoreductase, molybdopterin binding site|Ferredoxin reductase-type FAD-bindin…	GO:0016491 GO:0020037 GO:0030151 GO:0042128 GO:0043546 GO:0055114
CladeA1	NCG05300	PF00400 WD domain, G-beta repeat	-	PS50082 Trp-Asp (WD) repeats profile.	IPR001680|IPR017986|IPR015943	WD40 repeat|WD40-repeat-containing domain|WD40/YVTN repeat-like-containing domainGO:0005515	-
CladeA1	NCG05306	PF12766 Pyridoxamine 5'-phosphate oxidase	-	-	IPR012349|IPR024624	FMN-binding split barrel|Pyridoxamine 5'-phosphate oxidase, Alr4036 family, FMN-binding domainGO:0010181	GO:0016491 GO:0055114
CladeA1	NCG05307	-	-	-	-	-	-
CladeA1	NCG05308	PF00172 Fungal Zn(2)-Cys(6) binuclear cluster domain	-	PS50048 Zn(2)-C6 fungal-type DNA-binding domain profile.	IPR001138|IPR007219	Zn(2)-C6 fungal-type DNA-binding domain|Transcription factor domain, fungi	GO:0000981 GO:0003677 GO:0005634 GO:0006351 GO:0006355 GO:0008270
CladeA1	NCG05309	PF01026 TatD related DNase	-	-	IPR032466|IPR001130	Metal-dependent hydrolase|TatD family	GO:0016788
CladeA1	NCG05311	-	-	-	-	-	-
CladeA1	NCG05312	PF08286 Spc24 subunit of Ndc80	-	-	IPR013252	Kinetochore-Ndc80 subunit Spc24	-
CladeA1	NCG05315	-	-	-	-	-	-
CladeA1	NCG05316	PF12796 Ankyrin repeats (3 copies)	-	PS50088 Ankyrin repeat profile.	IPR020683|IPR002110	Ankyrin repeat-containing domain|Ankyrin repeat	GO:0005515
CladeA1	NCG05317	PF00704 Glycosyl hydrolases family 18	PS01095 Chitinases family 18 active site.	PS51782 LysM domain profile.	IPR018392|IPR001002|IPR001223|IPR017853|IPR029226|IPR001579|IPR029070|IPR011583	LysM domain|Chitin-binding, type 1|Glycoside hydrolase family 18, catalytic domain|Glycoside hydrolase superfamily|Ecp2 effector protein|Glycoside hydrolase, chitinase active site|Chitinase insertion domain|Chitinase II	GO:0004553 GO:0005975 GO:0008061
CladeA1	NCG05318	-	-	-	-	-	-
CladeA1	NCG05319	PF01476 LysM domain	-	PS51782 LysM domain profile.	IPR018392	LysM domain	-
CladeA1	NCG05321	-	-	-	-	-	-
CladeA1	NCG05346	-	-	-	-	-	-
CladeA1	NCG05349	-	-	-	-	-	-
CladeA1	NCG05356	-	-	-	-	-	-
CladeA1	NCG05364	PF00581 Rhodanese-like domain	PS00383 Tyrosine specific protein phosphatases active site.	PS50055 PTP type protein phosphatase family profile.	IPR001763|IPR000242|IPR000387|IPR003595|IPR029021|IPR016130	Rhodanese-like domain|PTP type protein phosphatase|Tyrosine specific protein phosphatases domain|Protein-tyrosine phosphatase, catalytic|Protein-tyrosine phosphatase-like|Protein-tyrosine phosphatase, active site	GO:0004725 GO:0006470 GO:0016311 GO:0016791
CladeA1	NCG05368	-	-	-	-	-	-
CladeA1	NCG05370	-	-	-	-	-	-
CladeA1	NCG05375	-	-	-	IPR017986|IPR015943	WD40-repeat-containing domain|WD40/YVTN repeat-like-containing domain	GO:0005515
CladeA1	NCG05379	-	-	-	-	-	-
CladeA1	NCG05381	-	-	-	-	-	-
CladeA1	NCG05382	-	-	-	-	-	-
CladeA1	NCG05385	PF13589 Histidine kinase-, DNA gyrase B-, and HSP90-like ATPase	-	-	IPR014790|IPR003594	MutL, C-terminal, dimerisation|Histidine kinase-like ATPase, C-terminal domain	GO:0005524 GO:0006298
CladeA1	NCG05388	-	-	-	-	-	-
CladeA1	NCG05389	PF02902 Ulp1 protease family, C-terminal catalytic domain	-	PS50600 Ubiquitin-like protease family profile.	IPR003653	Ulp1 protease family, C-terminal catalytic domainGO:0006508	GO:0008234
CladeA1	NCG05390	PF00153 Mitochondrial carrier protein	-	PS50920 Solute carrier (Solcar) repeat profile.	IPR018108|IPR023395	Mitochondrial substrate/solute carrier|Mitochondrial carrier domain	-
CladeA1	NCG05392	PF04072 Leucine carboxyl methyltransferase	-	PS51184 JmjC domain profile.	IPR029063|IPR007213|IPR011701|IPR020846|IPR003347|IPR011043|IPR015916	S-adenosyl-L-methionine-dependent methyltransferase|Methyltransferase Ppm1/Ppm2/Tcmp|Major facilitator superfamily|Major facilitator superfamily domain|JmjC domain|Galactose oxidase/kelch, beta-propeller|Galactose oxidase, beta-propeller	GO:0008168 GO:0016021 GO:0032259 GO:0055085
CladeA1	NCG05393	-	-	-	IPR001810	F-box domainGO:0005515	-
CladeA1	NCG05394	PF07690 Major Facilitator Superfamily	-	PS50850 Major facilitator superfamily (MFS) profile.	IPR020846|IPR011701	Major facilitator superfamily domain|Major facilitator superfamily	GO:0016021 GO:0055085
CladeA1	NCG05395	-	-	-	-	-	-
CladeA1	NCG05404	-	-	-	-	-	-
CladeA1	NCG05411	PF04082 Fungal specific transcription factor domain	PS00463 Zn(2)-C6 fungal-type DNA-binding domain signature.	PS50048 Zn(2)-C6 fungal-type DNA-binding domain profile.	IPR001138|IPR007219	Zn(2)-C6 fungal-type DNA-binding domain|Transcription factor domain, fungi	GO:0000981 GO:0003677 GO:0005634 GO:0006351 GO:0006355 GO:0008270
CladeA1	NCG05414	PF11951 Fungal specific transcription factor domain	-	PS50048 Zn(2)-C6 fungal-type DNA-binding domain profile.	IPR021858|IPR001138	Fungal transcription factor|Zn(2)-C6 fungal-type DNA-binding domain	GO:0000981 GO:0005634 GO:0006355 GO:0008270
CladeA1	NCG05417	-	-	-	-	-	-
CladeA1	NCG05421	-	-	PS51733 Biotinyl protein ligase (BPL) and lipoyl protein ligase (LPL) catalytic domain profile.	IPR004143	Biotinyl protein ligase (BPL) and lipoyl protein ligase (LPL), catalytic domain	GO:0006464
CladeA1	NCG05423	PF08567 TFIIH p62 subunit, N-terminal domain	-	PS50858 BSD domain profile.	IPR013876|IPR005607|IPR011993	TFIIH p62 subunit, N-terminal|BSD domain|PH domain-like	-
CladeA1	NCG05437	-	-	-	-	-	-
CladeA1	NCG05452	PF04037 Domain of unknown function (DUF382)	-	-	IPR006568|IPR007180|IPR011989	PSP, proline-rich|Domain of unknown function DUF382|Armadillo-like helical	GO:0005634
CladeA1	NCG05458	PF09462 Mus7/MMS22 family	-	-	IPR019021	E3 ubiquitin-protein ligase substrate receptor Mms22	GO:0005634 GO:0006281 GO:0006974 GO:0031297
CladeA1	NCG05460	PF09733 VEFS-Box of polycomb protein	PS01359 Zinc finger PHD-type signature.	PS50016 Zinc finger PHD-type profile.	IPR019787|IPR001965|IPR011011|IPR019135|IPR013083|IPR019786	Zinc finger, PHD-finger|Zinc finger, PHD-type|Zinc finger, FYVE/PHD-type|Polycomb protein, VEFS-Box|Zinc finger, RING/FYVE/PHD-type|Zinc finger, PHD-type, conserved siteGO:0005515	GO:0008270
CladeA1	NCG05467	-	-	-	-	-	-
CladeA1	NCG05469	-	-	-	-	-	-
CladeA1	NCG05470	-	-	-	-	-	-
CladeA1	NCG05494	-	-	-	-	-	-
CladeA1	NCG05503	-	-	-	-	-	-
CladeA1	NCG05510	-	-	-	-	-	-
CladeA1	NCG05511	PF00383 Cytidine and deoxycytidylate deaminase zinc-binding region	-	-	IPR016193|IPR002125	Cytidine deaminase-like|Cytidine and deoxycytidylate deaminases, zinc-binding	GO:0003824 GO:0008270
CladeA1	NCG05522	PF03061 Thioesterase superfamily	-	-	IPR006683|IPR003736|IPR029069	Thioesterase domain|Phenylacetic acid degradation-related domain|HotDog domain	-
CladeA1	NCG05527	-	-	-	-	-	-
CladeA1	NCG05530	PF00385 Chromo (CHRromatin Organisation MOdifier) domain	-	PS50013 Chromo and chromo shadow domain profile.	IPR023780|IPR016197|IPR000953	Chromo domain|Chromo domain-like|Chromo/chromo shadow domain	-
CladeA1	NCG05531	-	-	-	-	-	-
CladeA1	NCG05543	-	-	-	-	-	-
CladeA1	NCG05555	PF14624 VWA / Hh protein intein-like	-	PS50234 VWFA domain profile.	IPR002035|IPR032838	von Willebrand factor, type A|VWA-Hint protein, Vwaint domain	-
CladeA1	NCG05556	-	-	-	-	-	-
CladeA1	NCG05557	PF00350 Dynamin family	-	-	IPR027417|IPR022812	P-loop containing nucleoside triphosphate hydrolase|Dynamin superfamily	-
CladeA1	NCG05565	-	-	-	-	-	-
CladeA1	NCG05571	-	-	-	-	-	-
CladeA1	NCG05572	-	-	-	-	-	-
CladeA1	NCG05577	PF01915 Glycosyl hydrolase family 3 C-terminal domain	PS00775 Glycosyl hydrolases family 3 active site.	-	IPR002772|IPR017853|IPR001764|IPR019800|IPR026891|IPR013783	Glycoside hydrolase family 3 C-terminal domain|Glycoside hydrolase superfamily|Glycoside hydrolase, family 3, N-terminal|Glycoside hydrolase, family 3, active site|Fibronectin type III-like domain|Immunoglobulin-like fold	GO:0004553 GO:0005975
CladeA1	NCG05580	PF07690 Major Facilitator Superfamily	-	PS50850 Major facilitator superfamily (MFS) profile.	IPR020846|IPR011701	Major facilitator superfamily domain|Major facilitator superfamily	GO:0016021 GO:0055085
CladeA1	NCG05584	PF01828 Peptidase A4 family	-	PS50287 SRCR domain profile.	IPR000250|IPR001190|IPR013320	Peptidase G1|SRCR domain|Concanavalin A-like lectin/glucanase domain	GO:0004190 GO:0005044 GO:0006508 GO:0016020
CladeA1	NCG05594	PF00248 Aldo/keto reductase family	-	-	IPR023210	NADP-dependent oxidoreductase domain	-
CladeA1	NCG05596	-	-	PS50850 Major facilitator superfamily (MFS) profile.	IPR020846	Major facilitator superfamily domain	-
CladeA1	NCG05597	PF00083 Sugar (and other) transporter	PS00217 Sugar transport proteins signature 2.	PS50850 Major facilitator superfamily (MFS) profile.	IPR020846|IPR003663|IPR005828|IPR005829	Major facilitator superfamily domain|Sugar/inositol transporter|Major facilitator, sugar transporter-like|Sugar transporter, conserved site	GO:0005215 GO:0016020 GO:0016021 GO:0022857 GO:0022891 GO:0055085
CladeA1	NCG05600	PF03109 ABC1 family	-	-	IPR004147|IPR011009	UbiB domain|Protein kinase-like domain	-
CladeA1	NCG05603	-	-	-	-	-	-
CladeA1	NCG05611	-	PS00354 HMG-I and HMG-Y DNA-binding domain (A+T-hook).	-	IPR000637	HMG-I/HMG-Y, DNA-binding, conserved site	GO:0006355
CladeA1	NCG05612	PF12511 Protein of unknown function (DUF3716)	-	-	IPR022190|IPR013087	Protein of unknown function DUF3716|Zinc finger C2H2-type	GO:0003676
CladeA1	NCG05616	PF13847 Methyltransferase domain	-	-	IPR029063|IPR025714	S-adenosyl-L-methionine-dependent methyltransferase|Methyltransferase domain	-
CladeA1	NCG05617	-	-	-	-	-	-
CladeA1	NCG05618	PF00188 Cysteine-rich secretory protein family	PS01009 CRISP family signature 1.	-	IPR014044|IPR001283|IPR002413|IPR018244	CAP domain|Cysteine-rich secretory protein, allergen V5/Tpx-1-related|Ves allergen|Allergen V5/Tpx-1-related, conserved site	GO:0005576
CladeA1	NCG05621	-	-	PS50089 Zinc finger RING-type profile.	IPR013083|IPR001841	Zinc finger, RING/FYVE/PHD-type|Zinc finger, RING-type	GO:0005515 GO:0008270
CladeA1	NCG05626	-	-	PS51257 Prokaryotic membrane lipoprotein lipid attachment site profile.	IPR011042	Six-bladed beta-propeller, TolB-like	-
CladeA1	NCG05628	-	-	-	-	-	-
CladeA1	NCG05631	-	-	-	-	-	-
CladeA1	NCG05633	PF16200 C-terminal region of band_7	-	-	IPR001107|IPR032435|IPR001972	Band 7 domain|Band 7, C-terminal extension|Stomatin family	GO:0016020
CladeA1	NCG05634	PF12783 Guanine nucleotide exchange factor in Golgi transport N-terminal	-	-	IPR011989|IPR032691|IPR016024|IPR032817|IPR032629	Armadillo-like helical|Guanine nucleotide exchange factor, N-terminal|Armadillo-type fold|Mon2, C-terminal|Mon2, dimerisation and cyclophilin-binding domain	GO:0005488
CladeA1	NCG05635	PF02178 AT hook motif	-	-	IPR017956|IPR008011	AT hook, DNA-binding motif|Complex 1 LYR protein	GO:0003677
CladeA1	NCG05637	-	-	-	-	-	-
CladeA1	NCG05639	-	-	-	-	-	-
CladeA1	NCG05641	PF15891 Nucleoside 2-deoxyribosyltransferase like	-	-	-	-	-
CladeA1	NCG05643	PF01494 FAD binding domain	-	-	IPR023753|IPR002938	FAD/NAD(P)-binding domain|FAD-binding domain	GO:0016491 GO:0055114 GO:0071949
CladeA1	NCG05648	-	-	-	-	-	-
CladeA1	NCG05655	PF00069 Protein kinase domain	PS00107 Protein kinases ATP-binding region signature.	PS50011 Protein kinase domain profile.	IPR017441|IPR011009|IPR000719|IPR008266	Protein kinase, ATP binding site|Protein kinase-like domain|Protein kinase domain|Tyrosine-protein kinase, active site	GO:0004672 GO:0005524 GO:0006468
CladeA1	NCG05658	PF00069 Protein kinase domain	PS00109 Tyrosine protein kinases specific active-site signature.	PS50011 Protein kinase domain profile.	IPR000719|IPR008266|IPR011009|IPR017441	Protein kinase domain|Tyrosine-protein kinase, active site|Protein kinase-like domain|Protein kinase, ATP binding site	GO:0004672 GO:0005524 GO:0006468
CladeA1	NCG05659	-	-	-	-	-	-
CladeA1	NCG05660	-	-	-	-	-	-
CladeA1	NCG05668	-	-	-	-	-	-
CladeA1	NCG05669	-	-	-	-	-	-
CladeA1	NCG05673	-	-	-	-	-	-
CladeA1	NCG05674	-	-	-	-	-	-
CladeA1	NCG05676	-	-	-	-	-	-
CladeA1	NCG05677	-	-	-	-	-	-
CladeA1	NCG05679	-	-	-	-	-	-
CladeA1	NCG05683	PF00920 Dehydratase family	PS00886 Dihydroxy-acid and 6-phosphogluconate dehydratases signature 1.	-	IPR015928|IPR004404|IPR000581|IPR020558	Aconitase/3-isopropylmalate dehydratase, swivel|Dihydroxy-acid dehydratase|Dihydroxy-acid/6-phosphogluconate dehydratase|Dihydroxy-acid/6-phosphogluconate dehydratase, conserved site	GO:0003824 GO:0004160 GO:0008152 GO:0009082
CladeA1	NCG05685	PF00249 Myb-like DNA-binding domain	-	PS51294 Myb-type HTH DNA-binding domain profile.	IPR009057|IPR017930|IPR017877|IPR001005	Homeobox domain-like|Myb domain|Myb-like domain|SANT/Myb domainGO:0003677	-
CladeA1	NCG05686	PF00722 Glycosyl hydrolases family 16	-	PS51762 Glycosyl hydrolases family 16 (GH16) domain profile.	IPR000757|IPR017168|IPR013320|IPR001002	Glycoside hydrolase family 16|Glycoside hydrolase, family 16, CRH1, predicted|Concanavalin A-like lectin/glucanase domain|Chitin-binding, type 1	GO:0004553 GO:0005618 GO:0005975 GO:0008061 GO:0016798 GO:0071555
CladeA1	NCG05687	PF14420 Clr5 domain	-	-	IPR025676	Clr5 domain	-
CladeA1	NCG05688	PF15377 Domain of unknown function (DUF4604)	-	-	IPR027911	Domain of unknown function DUF4604	-
CladeA1	NCG05689	PF01215 Cytochrome c oxidase subunit Vb	-	PS51359 Cytochrome c oxidase subunit Vb, zinc binding domain profile.	IPR002124	Cytochrome c oxidase, subunit Vb	GO:0004129 GO:0005740
CladeA1	NCG05691	-	-	-	-	-	-
CladeA1	NCG05692	PF09349 OHCU decarboxylase	-	-	IPR018020	Oxo-4-hydroxy-4-carboxy-5-ureidoimidazoline decarboxylase	-
CladeA1	NCG05693	PF01031 Dynamin central region	-	PS51718 Dynamin-type guanine nucleotide-binding (G) domain profile.	IPR027417|IPR022812|IPR001401|IPR030381|IPR000375|IPR020850	P-loop containing nucleoside triphosphate hydrolase|Dynamin superfamily|Dynamin, GTPase domain|Dynamin-type guanine nucleotide-binding (G) domain|Dynamin central domain|GTPase effector domain	GO:0003924 GO:0005525
CladeA1	NCG05694	PF09994 Uncharacterized alpha/beta hydrolase domain (DUF2235)	-	-	IPR029058|IPR018712	Alpha/Beta hydrolase fold|Domain of unknown function DUF2235	-
CladeA1	NCG05695	-	-	-	-	-	-
CladeA1	NCG05697	-	PS00518 Zinc finger RING-type signature.	-	IPR017907	Zinc finger, RING-type, conserved site	-
CladeA1	NCG05699	-	-	PS50103 Zinc finger C3H1-type profile.	IPR000571	Zinc finger, CCCH-type	GO:0046872
CladeA1	NCG05700	PF09488 Mannosyl-3-phosphoglycerate synthase (osmo_MPGsynth)	-	-	IPR012812|IPR029044	Mannosyl-3-phosphoglycerate synthase|Nucleotide-diphospho-sugar transferasesGO:0005737	GO:0050504 GO:0051479
CladeA1	NCG05705	-	-	-	-	-	-
CladeA1	NCG05707	-	-	-	-	-	-
CladeA1	NCG05708	PF01738 Dienelactone hydrolase family	-	-	IPR023753|IPR002925|IPR002938|IPR029058|IPR012941|IPR012336|IPR020946	FAD/NAD(P)-binding domain|Dienelactone hydrolase|FAD-binding domain|Alpha/Beta hydrolase fold|Phenol hydroxylase, C-terminal dimerisation domain|Thioredoxin-like fold|Flavin monooxygenase-like	GO:0004499 GO:0016491 GO:0016787 GO:0050660 GO:0050661 GO:0055114 GO:0071949
CladeA1	NCG05710	PF00226 DnaJ domain	PS00636 Nt-dnaJ domain signature.	PS50076 dnaJ domain profile.	IPR001623|IPR018253	DnaJ domain|DnaJ domain, conserved site	-
CladeA1	NCG05711	-	-	-	-	-	-
CladeA1	NCG05712	-	-	-	-	-	-
CladeA1	NCG05713	-	-	-	-	-	-
CladeA1	NCG05715	PF00787 PX domain	-	PS50195 PX domain profile.	IPR001683	Phox homologous domain	GO:0035091
CladeA1	NCG05718	PF12511 Protein of unknown function (DUF3716)	-	-	IPR022190	Protein of unknown function DUF3716	-
CladeA1	NCG05721	PF02752 Arrestin (or S-antigen), C-terminal domain	-	-	IPR011022	Arrestin C-terminal-like domain	-
CladeA1	NCG05728	-	-	-	-	-	-
CladeA1	NCG05732	-	-	-	-	-	-
CladeA1	NCG05735	PF07690 Major Facilitator Superfamily	-	PS50850 Major facilitator superfamily (MFS) profile.	IPR011701|IPR020846	Major facilitator superfamily|Major facilitator superfamily domainGO:0016021	GO:0055085
CladeA1	NCG05749	-	-	-	-	-	-
CladeA1	NCG05750	PF00075 RNase H	-	PS50879 RNase H domain profile.	IPR012337|IPR002156|IPR011320|IPR009027	Ribonuclease H-like domain|Ribonuclease H domain|Ribonuclease H1, N-terminal|Ribosomal protein L9/RNase H1, N-terminal	GO:0003676 GO:0004523
CladeA1	NCG05752	PF01231 Indoleamine 2,3-dioxygenase	PS00876 Indoleamine 2,3-dioxygenase signature 1.	-	IPR000898	Indoleamine 2,3-dioxygenaseGO:0020037	-
CladeA1	NCG05754	-	-	-	-	-	-
CladeA1	NCG05756	PF02868 Thermolysin metallopeptidase, alpha-helical domain	-	-	IPR023612|IPR001570|IPR013856	Peptidase M4|Peptidase M4, C-terminal|Peptidase M4 domain	GO:0004222 GO:0006508
CladeA1	NCG05758	PF02116 Fungal pheromone mating factor STE2 GPCR	-	-	IPR000366	GPCR fungal pheromone mating factor, STE2	GO:0004932 GO:0007186 GO:0016020
CladeA1	NCG05759	-	-	-	IPR029058	Alpha/Beta hydrolase fold	-
CladeA1	NCG05760	-	-	-	-	-	-
CladeA1	NCG05761	PF11807 Domain of unknown function (DUF3328)	-	-	IPR021765	Oxidase ustYa	-
CladeA1	NCG05762	PF00264 Common central domain of tyrosinase	PS00497 Tyrosinase CuA-binding region signature.	-	IPR008922|IPR002227	Uncharacterised domain, di-copper centre|Tyrosinase copper-binding domain	GO:0008152 GO:0016491
CladeA1	NCG05763	-	-	-	-	-	-
CladeA1	NCG05764	PF13489 Methyltransferase domain	-	-	IPR029063	S-adenosyl-L-methionine-dependent methyltransferase	-
CladeA1	NCG05766	PF11807 Domain of unknown function (DUF3328)	-	-	IPR021765	Oxidase ustYa	-
CladeA1	NCG05768	-	-	-	-	-	-
CladeA1	NCG05769	-	-	-	-	-	-
CladeA1	NCG05771	PF17110 Subunit 11 of the general transcription factor TFIIH	-	-	IPR031349	General transcription factor TFIIH, subunit Tfb6	-
CladeA1	NCG05773	-	-	-	IPR029058	Alpha/Beta hydrolase fold	-
CladeA1	NCG05775	PF01490 Transmembrane amino acid transporter protein	-	-	IPR013057	Amino acid transporter, transmembrane domain	-
CladeA1	NCG05779	-	-	-	-	-	-
CladeA1	NCG05783	PF04506 Rft protein	-	-	IPR007594	RFT1	GO:0005319 GO:0006869 GO:0016021
CladeA1	NCG05785	PF06011 Transient receptor potential (TRP) ion channel	-	-	IPR010308|IPR032800	TRP-like family|ML-like domain	-
CladeA1	NCG05786	-	-	-	-	-	-
CladeA1	NCG05790	PF00512 His Kinase A (phospho-acceptor) domain	-	PS50046 Phytochrome chromophore attachment site domain profile.	IPR003661|IPR016132|IPR003594|IPR029016|IPR013515|IPR011006|IPR005467|IPR001294|IPR003018|IPR000014|IPR001789	Signal transduction histidine kinase, dimerisation/phosphoacceptor domain|Phytochrome chromophore attachment domain|Histidine kinase-like ATPase, C-terminal domain|GAF domain-like|Phytochrome, central region|CheY-like superfamily|Histidine kinase domain|Phytochrome|GAF domain|PAS domain|Signal transduction response regulator, receiver domain	GO:0000155 GO:0000160 GO:0005515 GO:0006355 GO:0007165 GO:0009584 GO:0018298
CladeA1	NCG05791	-	-	PS50896 LIS1 homology (LisH) motif profile.	IPR006594|IPR011990	LIS1 homology motif|Tetratricopeptide-like helical domain	GO:0005515
CladeA1	NCG05794	-	-	-	-	-	-
CladeA1	NCG05798	-	-	-	-	-	-
CladeA1	NCG05801	PF11374 Protein of unknown function (DUF3176)	-	-	IPR021514	Protein of unknown function DUF3176	-
CladeA1	NCG05802	PF07717 Oligonucleotide/oligosaccharide-binding (OB)-fold	-	PS51194 Superfamilies 1 and 2 helicase C-terminal domain profile.	IPR007502|IPR027417|IPR011709|IPR001650|IPR011545|IPR014001	Helicase-associated domain|P-loop containing nucleoside triphosphate hydrolase|Domain of unknown function DUF1605|Helicase, C-terminal|DEAD/DEAH box helicase domain|Helicase superfamily 1/2, ATP-binding domain	GO:0003676 GO:0004386 GO:0005524
CladeA1	NCG05804	PF01280 Ribosomal protein L19e	PS00526 Ribosomal protein L19e signature.	-	IPR023638|IPR000196|IPR015972|IPR033935|IPR015974|IPR015973	Ribosomal protein L19/L19e conserved site|Ribosomal protein L19/L19e|Ribosomal protein L19/L19e, domain 1|Ribosomal protein L19, eukaryotic|Ribosomal protein L19/L19e, domain 3|Ribosomal protein L19/L19e, domain 2	GO:0003735 GO:0005622 GO:0005840 GO:0006412 GO:0022625
CladeA1	NCG05807	PF00857 Isochorismatase family	-	PS51471 Fe(2+) 2-oxoglutarate dioxygenase domain profile.	IPR000868|IPR027450|IPR005123	Isochorismatase-like|Alpha-ketoglutarate-dependent dioxygenase AlkB-like|Oxoglutarate/iron-dependent dioxygenase	GO:0003824 GO:0008152 GO:0016491 GO:0055114
CladeA1	NCG05808	PF13855 Leucine rich repeat	PS00107 Protein kinases ATP-binding region signature.	PS51450 Leucine-rich repeat profile.	IPR001611|IPR017441|IPR032675|IPR001245|IPR011009|IPR003591|IPR000719	Leucine-rich repeat|Protein kinase, ATP binding site|Leucine-rich repeat domain, L domain-like|Serine-threonine/tyrosine-protein kinase, catalytic domain|Protein kinase-like domain|Leucine-rich repeat, typical subtype|Protein kinase domain	GO:0004672 GO:0005515 GO:0005524 GO:0006468
CladeA1	NCG05809	PF07524 Bromodomain associated	-	-	IPR006565|IPR019473	Bromodomain associated domain|Transcription factor TFIID, subunit 8, C-terminal	-
CladeA1	NCG05812	-	-	-	-	-	-
CladeA1	NCG05813	PF00237 Ribosomal protein L22p/L17e	-	-	IPR001063	Ribosomal protein L22/L17	GO:0003735 GO:0005840 GO:0006412
CladeA1	NCG05818	PF13242 HAD-hyrolase-like	-	-	IPR006353|IPR006357|IPR023214	HAD-superfamily hydrolase, subfamily IIA, CECR5|HAD-superfamily hydrolase, subfamily IIA|HAD-like domain	-
CladeA1	NCG05819	PF06824 Protein of unknown function (DUF1237)	-	-	IPR008313|IPR008928	Metal-independent alpha-mannosidase|Six-hairpin glycosidase-like	GO:0003824
CladeA1	NCG05820	-	-	-	-	-	-
CladeA1	NCG05821	PF06500 Alpha/beta hydrolase of unknown function (DUF1100)	-	-	IPR029058|IPR010520	Alpha/Beta hydrolase fold|UPF0255 family	-
CladeA1	NCG05822	-	-	-	IPR029063	S-adenosyl-L-methionine-dependent methyltransferase	-
CladeA1	NCG05823	-	-	-	-	-	-
CladeA1	NCG05827	-	-	-	-	-	-
CladeA1	NCG05828	PF07969 Amidohydrolase family	-	-	IPR011059|IPR032466|IPR013108	Metal-dependent hydrolase, composite domain|Metal-dependent hydrolase|Amidohydrolase 3	GO:0016810
CladeA1	NCG05832	PF13489 Methyltransferase domain	-	-	IPR029063	S-adenosyl-L-methionine-dependent methyltransferase	-
CladeA1	NCG05833	PF12796 Ankyrin repeats (3 copies)	-	PS50088 Ankyrin repeat profile.	IPR020683|IPR002523|IPR002110	Ankyrin repeat-containing domain|Mg2+ transporter protein, CorA-like/Zinc transport protein ZntB|Ankyrin repeat	GO:0005515 GO:0016020 GO:0030001 GO:0046873 GO:0055085
CladeA1	NCG05835	-	-	PS51767 Peptidase family A1 domain profile.	IPR033121|IPR021109	Peptidase family A1 domain|Aspartic peptidase domain	-
CladeA1	NCG05836	PF01532 Glycosyl hydrolase family 47	-	-	IPR001382	Glycoside hydrolase family 47GO:0004571	GO:0005509 GO:0016020
CladeA1	NCG05840	PF06985 Heterokaryon incompatibility protein (HET)	-	-	IPR010730	Heterokaryon incompatibility	-
CladeA1	NCG05841	PF13489 Methyltransferase domain	-	-	IPR029063	S-adenosyl-L-methionine-dependent methyltransferase	-
CladeA1	NCG05842	PF13489 Methyltransferase domain	-	-	IPR029063	S-adenosyl-L-methionine-dependent methyltransferase	-
CladeA1	NCG05844	-	-	-	-	-	-
CladeA1	NCG05845	-	-	-	-	-	-
CladeA1	NCG05846	PF07350 Protein of unknown function (DUF1479)	-	-	IPR010856|IPR027443	Protein of unknown function DUF1479|Isopenicillin N synthase-like	-
CladeA1	NCG05850	PF07992 Pyridine nucleotide-disulphide oxidoreductase	-	PS51296 Rieske [2Fe-2S] iron-sulfur domain profile.	IPR001128|IPR023753|IPR016156|IPR017941	Cytochrome P450|FAD/NAD(P)-binding domain|FAD/NAD-linked reductase, dimerisation domain|Rieske [2Fe-2S] iron-sulphur domain	GO:0005506 GO:0016491 GO:0016705 GO:0020037 GO:0050660 GO:0051537 GO:0055114
CladeA1	NCG05851	PF13193 AMP-binding enzyme C-terminal domain	PS00455 Putative AMP-binding domain signature.	-	IPR025110|IPR000873|IPR020845	AMP-binding enzyme C-terminal domain|AMP-dependent synthetase/ligase|AMP-binding, conserved site	GO:0003824 GO:0008152
CladeA1	NCG05856	PF12796 Ankyrin repeats (3 copies)	-	PS50088 Ankyrin repeat profile.	IPR002110|IPR020683	Ankyrin repeat|Ankyrin repeat-containing domain	GO:0005515
CladeA1	NCG05859	PF09994 Uncharacterized alpha/beta hydrolase domain (DUF2235)	-	-	IPR018712|IPR029058	Domain of unknown function DUF2235|Alpha/Beta hydrolase fold	-
CladeA1	NCG05860	-	-	-	-	-	-
CladeA1	NCG05861	PF13087 AAA domain	-	-	IPR027417	P-loop containing nucleoside triphosphate hydrolase	-
CladeA1	NCG05864	-	-	-	-	-	-
CladeA1	NCG05866	-	-	-	-	-	-
CladeA1	NCG05869	-	-	-	-	-	-
CladeA1	NCG05870	PF14441 OTT_1508-like deaminase	-	-	IPR027796	OTT_1508-like deaminase	-
CladeA1	NCG05872	-	-	-	-	-	-
CladeA1	NCG05873	PF00128 Alpha amylase, catalytic domain	-	-	IPR006047|IPR017853	Glycosyl hydrolase, family 13, catalytic domain|Glycoside hydrolase superfamily	GO:0003824 GO:0005975
CladeA1	NCG05875	-	-	-	-	-	-
CladeA1	NCG05877	-	-	-	-	-	-
CladeA1	NCG05880	-	-	-	-	-	-
CladeA1	NCG05881	PF04366 Las17-binding protein actin regulator	-	-	IPR007461	Ysc84 actin-binding domain	-
CladeA1	NCG05883	PF07690 Major Facilitator Superfamily	-	-	IPR020846|IPR011701|IPR016215|IPR011251	Major facilitator superfamily domain|Major facilitator superfamily|Nitrilotriacetate monooxygenase component A/pristinamycin IIA synthase subunit A|Luciferase-like domain	GO:0004497 GO:0016021 GO:0016705 GO:0055085 GO:0055114
CladeA1	NCG05891	PF01388 ARID/BRIGHT DNA binding domain	-	PS51011 ARID domain profile.	IPR001606	ARID DNA-binding domain	GO:0003677
CladeA1	NCG05892	-	-	-	-	-	-
CladeA1	NCG05893	PF01878 EVE domain	-	-	IPR002740|IPR015947	EVE domain|PUA-like domain	-
CladeA1	NCG05895	PF10277 Frag1/DRAM/Sfk1 family	-	-	IPR005135|IPR019402	Endonuclease/exonuclease/phosphatase|Frag1/DRAM/Sfk1	-
CladeA1	NCG05906	-	-	-	IPR011333	SKP1/BTB/POZ domain	-
CladeA1	NCG05910	-	-	-	-	-	-
CladeA1	NCG05911	-	-	-	-	-	-
CladeA1	NCG05912	-	-	-	-	-	-
CladeA1	NCG05920	-	-	-	-	-	-
CladeA1	NCG05921	PF00651 BTB/POZ domain	-	-	IPR000210|IPR011333	BTB/POZ domain|SKP1/BTB/POZ domainGO:0005515	-
CladeA1	NCG05922	-	-	-	-	-	-
CladeA1	NCG05923	PF16010 Cytochrome domain of cellobiose dehydrogenase	PS00623 GMC oxidoreductases signature 1.	-	IPR015920|IPR023753|IPR007867|IPR000172	Cellobiose dehydrogenase, cytochrome domain|FAD/NAD(P)-binding domain|Glucose-methanol-choline oxidoreductase, C-terminal|Glucose-methanol-choline oxidoreductase, N-terminal	GO:0016491 GO:0016614 GO:0050660 GO:0055114
CladeA1	NCG05925	PF13489 Methyltransferase domain	-	-	IPR029063	S-adenosyl-L-methionine-dependent methyltransferase	-
CladeA1	NCG05928	PF01926 50S ribosome-binding GTPase	-	-	IPR027417|IPR006073	P-loop containing nucleoside triphosphate hydrolase|GTP binding domain	GO:0005525
CladeA1	NCG05931	PF00144 Beta-lactamase	-	-	IPR012338|IPR001466	Beta-lactamase/transpeptidase-like|Beta-lactamase-related	-
CladeA1	NCG05932	-	-	PS51257 Prokaryotic membrane lipoprotein lipid attachment site profile.	-	-	-
CladeA1	NCG05933	PF01593 Flavin containing amine oxidoreductase	-	-	IPR023753|IPR002937	FAD/NAD(P)-binding domain|Amine oxidase	GO:0016491 GO:0055114
CladeA1	NCG05935	PF01822 WSC domain	-	PS51212 WSC domain profile.	IPR002889	Carbohydrate-binding WSC	-
CladeA1	NCG05940	-	-	-	-	-	-
CladeA1	NCG05943	PF00628 PHD-finger	PS01359 Zinc finger PHD-type signature.	PS51321 TFIIS central domain profile.	IPR019787|IPR003618|IPR019786|IPR013083|IPR001965|IPR011011|IPR012921	Zinc finger, PHD-finger|Transcription elongation factor S-II, central domain|Zinc finger, PHD-type, conserved site|Zinc finger, RING/FYVE/PHD-type|Zinc finger, PHD-type|Zinc finger, FYVE/PHD-type|Spen paralogue and orthologue SPOC, C-terminal	GO:0005515 GO:0006351 GO:0008270
CladeA1	NCG05949	-	-	-	-	-	-
CladeA1	NCG05951	-	-	-	-	-	-
CladeA1	NCG05952	-	-	-	-	-	-
CladeA1	NCG05953	PF05705 Eukaryotic protein of unknown function (DUF829)	-	-	IPR008547	Protein of unknown function DUF829, TMEM53	-
CladeA1	NCG05954	-	-	-	-	-	-
CladeA1	NCG05956	PF02836 Glycosyl hydrolases family 2, TIM barrel domain	-	-	IPR006103|IPR013783|IPR011013|IPR004199|IPR008979|IPR017853|IPR014718|IPR006102|IPR006104|IPR006101|IPR032312	Glycoside hydrolase family 2, catalytic domain|Immunoglobulin-like fold|Galactose mutarotase-like domain|Beta galactosidase small chain/ domain 5|Galactose-binding domain-like|Glycoside hydrolase superfamily|Glycoside hydrolase-type carbohydrate-binding|Glycoside hydrolase, family 2, immunoglobulin-like beta-sandwich|Glycosyl hydrolases family 2, sugar binding domain|Glycoside hydrolase, family 2…	GO:0003824 GO:0004553 GO:0004565 GO:0005975 GO:0009341 GO:0030246
CladeA1	NCG05958	-	-	-	-	-	-
CladeA1	NCG05960	PF04188 Mannosyltransferase (PIG-V)	-	-	IPR007315	GPI mannosyltransferase 2	GO:0004584 GO:0006506
CladeA1	NCG05961	PF04502 Family of unknown function (DUF572)	-	-	IPR007590	CWC16 protein	-
CladeA1	NCG05965	-	-	-	IPR023296	Glycosyl hydrolase, five-bladed beta-propellor domain	-
CladeA1	NCG05967	PF00067 Cytochrome P450	PS00086 Cytochrome P450 cysteine heme-iron ligand signature.	-	IPR001128|IPR002403|IPR017972	Cytochrome P450|Cytochrome P450, E-class, group IV|Cytochrome P450, conserved site	GO:0004497 GO:0005506 GO:0016705 GO:0020037 GO:0055114
CladeA1	NCG05971	PF00557 Metallopeptidase family M24	-	-	IPR007865|IPR029149|IPR000994|IPR028980	Aminopeptidase P, N-terminal|Creatinase/Aminopeptidase P/Spt16, N-terminal|Peptidase M24|Creatinase/Aminopeptidase P, N-terminal	GO:0004177 GO:0030145
CladeA1	NCG05973	PF02146 Sir2 family	-	PS50305 Sirtuin catalytic domain profile.	IPR029035|IPR027546|IPR026590|IPR003000	DHS-like NAD/FAD-binding domain|Sirtuin, class III|Sirtuin family, catalytic core domain|Sirtuin family	GO:0036054 GO:0036055 GO:0070403
CladeA1	NCG05976	-	-	-	-	-	-
CladeA1	NCG05978	PF00264 Common central domain of tyrosinase	PS00498 Tyrosinase and hemocyanins CuB-binding region signature.	-	IPR008922|IPR002227	Uncharacterised domain, di-copper centre|Tyrosinase copper-binding domain	GO:0008152 GO:0016491
CladeA1	NCG05990	PF07690 Major Facilitator Superfamily	-	-	IPR020846|IPR011701	Major facilitator superfamily domain|Major facilitator superfamily	GO:0016021 GO:0055085
CladeA1	NCG05992	-	-	-	IPR012340	Nucleic acid-binding, OB-fold	-
CladeA1	NCG06041	PF00884 Sulfatase	PS00523 Sulfatases signature 1.	-	IPR024607|IPR012083|IPR011989|IPR000917|IPR017849|IPR017850	Sulfatase, conserved site|Arylsulfatase|Armadillo-like helical|Sulfatase, N-terminal|Alkaline phosphatase-like, alpha/beta/alpha|Alkaline-phosphatase-like, core domain	GO:0003824 GO:0004065 GO:0008152 GO:0008484 GO:0018958
CladeA1	NCG06050	-	-	-	-	-	-
CladeA1	NCG06064	-	-	-	-	-	-
CladeA1	NCG06072	PF14420 Clr5 domain	-	-	IPR025676	Clr5 domain	-
CladeA1	NCG06074	-	-	-	-	-	-
CladeA1	NCG06081	-	-	-	-	-	-
CladeA1	NCG06082	-	-	-	-	-	-
CladeA1	NCG06090	PF04935 Surfeit locus protein 6	-	-	IPR029190|IPR029188	Ribosomal RNA-processing protein 14/surfeit locus protein 6, C-terminal domain|Ribosomal RNA-processing protein 14, N-terminal	-
CladeA1	NCG06095	PF04516 CP2 transcription factor	-	-	IPR007604	CP2 transcription factor	-
CladeA1	NCG06108	PF01784 NIF3 (NGG1p interacting factor 3)	-	-	IPR002678	GTP cyclohydrolase 1 type 2/Nif3	-
CladeA1	NCG06119	PF00856 SET domain	-	PS50280 SET domain profile.	IPR001214	SET domainGO:0005515	-
CladeA1	NCG06128	-	-	-	-	-	-
CladeA1	NCG06133	-	-	-	-	-	-
CladeA1	NCG06137	PF00067 Cytochrome P450	PS00086 Cytochrome P450 cysteine heme-iron ligand signature.	-	IPR001128|IPR002397|IPR017972	Cytochrome P450|Cytochrome P450, B-class|Cytochrome P450, conserved site	GO:0005506 GO:0016705 GO:0020037 GO:0055114
CladeA1	NCG06146	-	-	-	-	-	-
CladeA1	NCG06147	-	-	-	-	-	-
CladeA1	NCG06161	-	-	-	-	-	-
CladeA1	NCG06164	-	-	-	-	-	-
CladeA1	NCG06169	-	-	-	-	-	-
CladeA1	NCG06175	PF04882 Peroxin-3	-	-	IPR006966	Peroxin-3GO:0005779	GO:0007031
CladeA1	NCG06177	PF00069 Protein kinase domain	PS00107 Protein kinases ATP-binding region signature.	PS50011 Protein kinase domain profile.	IPR011009|IPR000719|IPR017441|IPR015943|IPR008271	Protein kinase-like domain|Protein kinase domain|Protein kinase, ATP binding site|WD40/YVTN repeat-like-containing domain|Serine/threonine-protein kinase, active site	GO:0004672 GO:0005515 GO:0005524 GO:0006468
CladeA1	NCG06180	-	-	-	IPR011598|IPR015943|IPR029069	Myc-type, basic helix-loop-helix (bHLH) domain|WD40/YVTN repeat-like-containing domain|HotDog domain	GO:0005515 GO:0046983
CladeA1	NCG06190	PF00271 Helicase conserved C-terminal domain	-	PS51192 Superfamilies 1 and 2 helicase ATP-binding type-1 domain profile.	IPR027417|IPR014001|IPR001650|IPR000330	P-loop containing nucleoside triphosphate hydrolase|Helicase superfamily 1/2, ATP-binding domain|Helicase, C-terminal|SNF2-related, N-terminal domain	GO:0005524
CladeA1	NCG06191	PF03199 Eukaryotic glutathione synthase	-	-	IPR005615|IPR004887|IPR014042|IPR014709|IPR016185|IPR014049	Glutathione synthase|Glutathione synthase, substrate-binding, eukaryotic|Glutathione synthase, alpha-helical, eukaryotic|Glutathione synthase domain|Pre-ATP-grasp domain|Glutathione synthase, N-terminal, eukaryotic	GO:0004363 GO:0005524 GO:0006750 GO:0016874
CladeA1	NCG06196	-	-	-	-	-	-
CladeA1	NCG06199	PF00076 RNA recognition motif. (a.k.a. RRM, RBD, or RNP domain)	-	PS50302 Pumilio RNA-binding repeat profile.	IPR000504|IPR001313|IPR033133|IPR016024|IPR015943|IPR011989	RNA recognition motif domain|Pumilio RNA-binding repeat|Pumilio homology domain|Armadillo-type fold|WD40/YVTN repeat-like-containing domain|Armadillo-like helical	GO:0003676 GO:0003723 GO:0005488 GO:0005515
CladeA1	NCG06200	PF07946 Protein of unknown function (DUF1682)	-	-	IPR012879	Protein of unknown function DUF1682	-
CladeA1	NCG06212	PF04051 Transport protein particle (TRAPP) component	-	-	IPR007194|IPR024096	Transport protein particle (TRAPP) component|NO signalling/Golgi transport ligand-binding domain	-
CladeA1	NCG06215	PF01663 Type I phosphodiesterase / nucleotide pyrophosphatase	-	-	IPR002591|IPR017849|IPR017850	Type I phosphodiesterase/nucleotide pyrophosphatase/phosphate transferase|Alkaline phosphatase-like, alpha/beta/alpha|Alkaline-phosphatase-like, core domainGO:0003824	GO:0008152
CladeA1	NCG06216	PF12719 Nuclear condensing complex subunits, C-term domain	-	-	IPR016024|IPR025977|IPR011989	Armadillo-type fold|Nuclear condensin complex subunit 3, C-terminal domain|Armadillo-like helical	GO:0005488
CladeA1	NCG06222	PF06087 Tyrosyl-DNA phosphodiesterase	-	PS50035 Phospholipase D phosphodiesterase active site profile.	IPR010347|IPR001736|IPR027415	Tyrosyl-DNA phosphodiesterase I|Phospholipase D/Transphosphatidylase|Tyrosyl-DNA phosphodiesterase C-terminal domain	GO:0003824 GO:0005634 GO:0006281 GO:0008081
CladeA1	NCG06228	-	-	-	IPR023214|IPR006439|IPR023943	HAD-like domain|HAD hydrolase, subfamily IA|Enolase-phosphatase E1	GO:0000287 GO:0008152 GO:0016787 GO:0019509 GO:0043874
CladeA1	NCG06229	-	-	-	-	-	-
CladeA1	NCG06230	PF00069 Protein kinase domain	PS00108 Serine/Threonine protein kinases active-site signature.	PS50011 Protein kinase domain profile.	IPR000719|IPR011009|IPR008271	Protein kinase domain|Protein kinase-like domain|Serine/threonine-protein kinase, active site	GO:0004672 GO:0005524 GO:0006468
CladeA1	NCG06231	PF01490 Transmembrane amino acid transporter protein	-	-	IPR013057	Amino acid transporter, transmembrane domain	-
CladeA1	NCG06233	PF00628 PHD-finger	PS01359 Zinc finger PHD-type signature.	-	IPR019787|IPR001965|IPR011011|IPR019786|IPR013083	Zinc finger, PHD-finger|Zinc finger, PHD-type|Zinc finger, FYVE/PHD-type|Zinc finger, PHD-type, conserved site|Zinc finger, RING/FYVE/PHD-type	GO:0005515 GO:0008270
CladeA1	NCG06234	-	-	-	-	-	-
CladeA1	NCG06239	-	-	-	-	-	-
CladeA1	NCG06243	PF09745 Coiled-coil domain-containing protein 55 (DUF2040)	-	-	IPR018612	Domain of unknown function DUF2040	-
CladeA1	NCG06245	PF00168 C2 domain	-	PS50007 Phosphatidylinositol-specific phospholipase X-box domain profile.	IPR000909|IPR000008|IPR017946|IPR001711|IPR001192	Phosphatidylinositol-specific phospholipase C, X domain|C2 domain|PLC-like phosphodiesterase, TIM beta/alpha-barrel domain|Phospholipase C, phosphatidylinositol-specific, Y domain|Phosphoinositide phospholipase C family	GO:0004435 GO:0005515 GO:0006629 GO:0007165 GO:0008081 GO:0035556
CladeA1	NCG06246	PF00271 Helicase conserved C-terminal domain	-	PS51192 Superfamilies 1 and 2 helicase ATP-binding type-1 domain profile.	IPR014001|IPR001650|IPR014014|IPR011545|IPR027417	Helicase superfamily 1/2, ATP-binding domain|Helicase, C-terminal|RNA helicase, DEAD-box type, Q motif|DEAD/DEAH box helicase domain|P-loop containing nucleoside triphosphate hydrolase	GO:0003676 GO:0005524
CladeA1	NCG06247	-	-	-	IPR014756|IPR013783	Immunoglobulin E-set|Immunoglobulin-like fold	-
CladeA1	NCG06253	-	-	-	-	-	-
CladeA1	NCG06254	PF01885 RNA 2'-phosphotransferase, Tpt1 / KptA family	-	-	IPR002745	Phosphotransferase KptA/Tpt1GO:0006388	GO:0016772
CladeA1	NCG06255	-	-	-	-	-	-
CladeA1	NCG06256	PF00300 Histidine phosphatase superfamily (branch 1)	-	-	IPR029033|IPR013078	Histidine phosphatase superfamily|Histidine phosphatase superfamily, clade-1	-
CladeA1	NCG06257	PF00566 Rab-GTPase-TBC domain	-	PS50086 TBC/rab GAP domain profile.	IPR000195	Rab-GTPase-TBC domain	-
CladeA1	NCG06258	-	-	-	-	-	-
CladeA1	NCG06262	PF02537 CrcB-like protein, Camphor Resistance (CrcB)	-	-	IPR003691	Putative fluoride ion transporter CrcB	GO:0016021
CladeA1	NCG06263	-	-	-	-	-	-
CladeA1	NCG06269	PF00498 FHA domain	-	PS50006 Forkhead-associated (FHA) domain profile.	IPR008984|IPR000253|IPR001841|IPR013083	SMAD/FHA domain|Forkhead-associated (FHA) domain|Zinc finger, RING-type|Zinc finger, RING/FYVE/PHD-type	GO:0005515 GO:0008270
CladeA1	NCG06273	-	-	-	-	-	-
CladeA1	NCG06275	-	-	-	-	-	-
CladeA1	NCG06276	PF12763 Cytoskeletal-regulatory complex EF hand	-	PS50031 EH domain profile.	IPR000261|IPR011992	EH domain|EF-hand domain pair	GO:0005515
CladeA1	NCG06283	PF12796 Ankyrin repeats (3 copies)	-	PS50088 Ankyrin repeat profile.	IPR002110|IPR020683|IPR001810	Ankyrin repeat|Ankyrin repeat-containing domain|F-box domain	GO:0005515
CladeA1	NCG06286	-	-	-	-	-	-
CladeA1	NCG06287	-	-	-	-	-	-
CladeA1	NCG06289	-	-	-	-	-	-
CladeA1	NCG06290	PF03070 TENA/THI-4/PQQC family	-	-	IPR016084|IPR004305	Haem oxygenase-like, multi-helical|Thiaminase-2/PQQC	-
CladeA1	NCG06293	-	-	-	-	-	-
CladeA1	NCG06294	PF12340 Protein of unknown function (DUF3638)	-	-	IPR022099|IPR022105	Protein of unknown function DUF3638|Protein of unknown function DUF3645	-
CladeA1	NCG06299	-	-	-	-	-	-
CladeA1	NCG06304	PF06985 Heterokaryon incompatibility protein (HET)	-	-	IPR010730	Heterokaryon incompatibility	-
CladeA1	NCG06311	PF00117 Glutamine amidotransferase class-I	-	PS51273 Glutamine amidotransferase type 1 domain profile.	IPR017926|IPR029062	Glutamine amidotransferase|Class I glutamine amidotransferase-like	-
CladeA1	NCG06316	PF09692 Argonaute siRNA chaperone (ARC) complex subunit Arb1	-	-	IPR018606	Argonaute-binding protein 1	GO:0031047 GO:0033167
CladeA1	NCG06320	-	-	-	-	-	-
CladeA1	NCG06321	-	-	-	-	-	-
CladeA1	NCG06332	PF00561 alpha/beta hydrolase fold	-	-	IPR000073|IPR029058	Alpha/beta hydrolase fold-1|Alpha/Beta hydrolase fold	-
CladeA1	NCG06333	PF03839 Translocation protein Sec62	-	-	IPR015943|IPR004728|IPR011553	WD40/YVTN repeat-like-containing domain|Translocation protein Sec62|Translocation protein Sec62, ascomycota	GO:0005515 GO:0008565 GO:0015031 GO:0016021 GO:0030176
CladeA1	NCG06337	-	-	-	-	-	-
CladeA1	NCG06339	-	-	PS51299 APSES-type HTH DNA-binding domain profile.	IPR003163	Transcription regulator HTH, APSES-type DNA-binding domain	GO:0003677
CladeA1	NCG06345	PF06087 Tyrosyl-DNA phosphodiesterase	-	-	IPR027415|IPR010347	Tyrosyl-DNA phosphodiesterase C-terminal domain|Tyrosyl-DNA phosphodiesterase I	GO:0005634 GO:0006281 GO:0008081
CladeA1	NCG06350	-	-	-	-	-	-
CladeA1	NCG06359	-	-	-	-	-	-
CladeA1	NCG06363	-	-	-	-	-	-
CladeA1	NCG06376	-	-	-	-	-	-
CladeA1	NCG06382	PF00005 ABC transporter	PS00211 ABC transporters family signature.	PS50929 ABC transporter integral membrane type-1 fused domain profile.	IPR011527|IPR003439|IPR017871|IPR003593|IPR027417	ABC transporter type 1, transmembrane domain|ABC transporter-like|ABC transporter, conserved site|AAA+ ATPase domain|P-loop containing nucleoside triphosphate hydrolase	GO:0005524 GO:0006810 GO:0016021 GO:0016887 GO:0042626 GO:0055085
CladeA1	NCG06390	PF13426 PAS domain	-	PS50112 PAS repeat profile.	IPR000014|IPR013655	PAS domain|PAS fold-3	GO:0005515
CladeA1	NCG06401	PF01329 Pterin 4 alpha carbinolamine dehydratase	-	-	IPR001533	Transcriptional coactivator/pterin dehydratase	GO:0006729 GO:0008124
CladeA1	NCG06406	-	-	-	-	-	-
CladeA1	NCG06409	PF05178 KRI1-like family	-	-	IPR018034|IPR024626	KRR1 interacting protein 1|Kri1-like, C-terminal	-
CladeA1	NCG06411	-	-	PS50089 Zinc finger RING-type profile.	IPR013083|IPR001841	Zinc finger, RING/FYVE/PHD-type|Zinc finger, RING-type	GO:0005515 GO:0008270
CladeA1	NCG06412	-	-	-	-	-	-
CladeA1	NCG06414	PF00735 Septin	PS00675 Sigma-54 interaction domain ATP-binding region A signature.	PS51719 Septin-type guanine nucleotide-binding (G) domain profile.	IPR027417|IPR030379|IPR025662	P-loop containing nucleoside triphosphate hydrolase|Septin-type guanine nucleotide-binding (G) domain|Sigma-54 interaction domain, ATP-binding site 1	GO:0005525
CladeA1	NCG06415	PF00226 DnaJ domain	-	PS50076 dnaJ domain profile.	IPR001623	DnaJ domain	-
CladeA1	NCG06422	PF00069 Protein kinase domain	PS00028 Zinc finger C2H2 type domain signature.	PS50157 Zinc finger C2H2 type domain profile.	IPR013087|IPR000719|IPR011009	Zinc finger C2H2-type|Protein kinase domain|Protein kinase-like domain	GO:0003676 GO:0004672 GO:0005524 GO:0006468
CladeA1	NCG06423	-	-	PS50011 Protein kinase domain profile.	IPR000719|IPR011009	Protein kinase domain|Protein kinase-like domain	GO:0004672 GO:0005524 GO:0006468
CladeA1	NCG06424	PF01571 Aminomethyltransferase folate-binding domain	-	-	IPR006222|IPR017703	Glycine cleavage T-protein-like, N-terminal|YgfZ/GcvT conserved site	-
CladeA1	NCG06426	-	-	-	-	-	-
CladeA1	NCG06433	PF13616 PPIC-type PPIASE domain	-	PS50198 PpiC-type peptidyl-prolyl cis-trans isomerase family profile.	IPR000297	Peptidyl-prolyl cis-trans isomerase, PpiC-type	GO:0016853
CladeA1	NCG06434	-	-	-	-	-	-
CladeA1	NCG06435	PF02204 Vacuolar sorting protein 9 (VPS9) domain	-	PS51205 VPS9 domain profile.	IPR003123	VPS9 domain	-
CladeA1	NCG06437	PF00097 Zinc finger, C3HC4 type (RING finger)	PS00518 Zinc finger RING-type signature.	PS50089 Zinc finger RING-type profile.	IPR001452|IPR001841|IPR018957|IPR013083|IPR017907	SH3 domain|Zinc finger, RING-type|Zinc finger, C3HC4 RING-type|Zinc finger, RING/FYVE/PHD-type|Zinc finger, RING-type, conserved site	GO:0005515 GO:0008270 GO:0046872
CladeA1	NCG06443	-	-	-	-	-	-
CladeA1	NCG06444	PF00654 Voltage gated chloride channel	-	PS51371 CBS domain profile.	IPR001807|IPR000644|IPR014743	Chloride channel, voltage gated|CBS domain|Chloride channel, core	GO:0005216 GO:0005247 GO:0006821 GO:0016020 GO:0055085
CladeA1	NCG06445	PF05536 Neurochondrin	-	-	IPR016024|IPR011989|IPR008709	Armadillo-type fold|Armadillo-like helical|Neurochondrin	GO:0005488
CladeA1	NCG06453	PF08265 YL1 nuclear protein C-terminal domain	-	-	IPR013272	Vps72/YL1, C-terminal	-
CladeA1	NCG06463	PF05859 Mis12 protein	-	-	IPR008685	Centromere protein Mis12	GO:0000775 GO:0005634 GO:0007049 GO:0007067
CladeA1	NCG06467	-	-	-	-	-	-
CladeA1	NCG06468	PF07728 AAA domain (dynein-related subfamily)	-	PS50234 VWFA domain profile.	IPR003593|IPR027417|IPR011704|IPR002035	AAA+ ATPase domain|P-loop containing nucleoside triphosphate hydrolase|ATPase, dynein-related, AAA domain|von Willebrand factor, type A	GO:0005524 GO:0016887
CladeA1	NCG06471	PF14748 Pyrroline-5-carboxylate reductase dimerisation	PS00521 Delta 1-pyrroline-5-carboxylate reductase signature.	-	IPR016040|IPR029036|IPR028939|IPR000304|IPR008927	NAD(P)-binding domain|Pyrroline-5-carboxylate reductase, dimerisation domain|Pyrroline-5-carboxylate reductase, catalytic, N-terminal|Pyrroline-5-carboxylate reductase|6-phosphogluconate dehydrogenase C-terminal domain-like	GO:0004735 GO:0006561 GO:0055114
CladeA1	NCG06475	-	-	-	-	-	-
CladeA1	NCG06476	-	-	-	-	-	-
CladeA1	NCG06479	-	-	-	IPR011044|IPR011042	Quinoprotein amine dehydrogenase, beta chain-like|Six-bladed beta-propeller, TolB-like	-
CladeA1	NCG06484	PF00004 ATPase family associated with various cellular activities (AAA)	PS00674 AAA-protein family signature.	-	IPR003593|IPR003960|IPR027417|IPR003959|IPR001487	AAA+ ATPase domain|ATPase, AAA-type, conserved site|P-loop containing nucleoside triphosphate hydrolase|ATPase, AAA-type, core|Bromodomain	GO:0005515 GO:0005524
CladeA1	NCG06486	PF00498 FHA domain	PS00108 Serine/Threonine protein kinases active-site signature.	PS50011 Protein kinase domain profile.	IPR008271|IPR000719|IPR011009|IPR000253|IPR017441|IPR008984	Serine/threonine-protein kinase, active site|Protein kinase domain|Protein kinase-like domain|Forkhead-associated (FHA) domain|Protein kinase, ATP binding site|SMAD/FHA domain	GO:0004672 GO:0005515 GO:0005524 GO:0006468
CladeA1	NCG06489	PF00400 WD domain, G-beta repeat	PS00678 Trp-Asp (WD) repeats signature.	PS50082 Trp-Asp (WD) repeats profile.	IPR001680|IPR015943|IPR017986|IPR019775	WD40 repeat|WD40/YVTN repeat-like-containing domain|WD40-repeat-containing domain|WD40 repeat, conserved site	GO:0005515
CladeA1	NCG06497	PF07065 D123	-	-	IPR009772	Cell division cycle protein 123GO:0007049	-
CladeA1	NCG06499	-	-	-	-	-	-
CladeA1	NCG06504	PF00722 Glycosyl hydrolases family 16	-	PS51762 Glycosyl hydrolases family 16 (GH16) domain profile.	IPR000757|IPR013320	Glycoside hydrolase family 16|Concanavalin A-like lectin/glucanase domainGO:0004553	GO:0005975
CladeA1	NCG06505	PF16483 Beta-1,3-glucanase	-	-	IPR032477	Beta-1,3-glucanase, N-terminal	-
CladeA1	NCG06507	-	-	-	-	-	-
CladeA1	NCG06511	PF00806 Pumilio-family RNA binding repeat	-	PS50302 Pumilio RNA-binding repeat profile.	IPR011989|IPR001313|IPR033133|IPR033712|IPR016024	Armadillo-like helical|Pumilio RNA-binding repeat|Pumilio homology domain|Pumilio, RNA binding domain|Armadillo-type fold	GO:0003723 GO:0005488
CladeA1	NCG06513	PF17111 Fungal N-terminal domain of STAND proteins	-	-	IPR031348	Fungal N-terminal domain of STAND protein	-
CladeA1	NCG06514	-	-	-	-	-	-
CladeA1	NCG06516	PF09414 RNA ligase	-	-	IPR021122	RNA ligase domain, REL/Rln2	-
CladeA1	NCG06524	PF01161 Phosphatidylethanolamine-binding protein	-	-	IPR008914	Phosphatidylethanolamine-binding protein	-
CladeA1	NCG06531	-	-	-	-	-	-
CladeA1	NCG06532	PF01180 Dihydroorotate dehydrogenase	-	-	IPR005719|IPR005720|IPR013785	Dihydroorotate dehydrogenase, class 2|Dihydroorotate dehydrogenase domain|Aldolase-type TIM barrel	GO:0003824 GO:0004152 GO:0005737 GO:0006207 GO:0016020 GO:0016627 GO:0055114
CladeA1	NCG06533	PF04117 Mpv17 / PMP22 family	-	-	IPR007248	Mpv17/PMP22GO:0016021	-
CladeA1	NCG06536	-	-	-	-	-	-
CladeA1	NCG06537	-	-	-	-	-	-
CladeA1	NCG06539	PF04801 Sin-like protein conserved region	-	-	IPR006886	DNA-directed RNA polymerase III subunit Rpc5GO:0003899	GO:0005634 GO:0006351
CladeA1	NCG06546	PF05546 She9 / Mdm33 family	-	-	IPR008839	Mitochondrial distribution and morphology family 33, fungi	-
CladeA1	NCG06548	-	-	-	IPR027417	P-loop containing nucleoside triphosphate hydrolase	-
CladeA1	NCG06557	-	-	-	-	-	-
CladeA1	NCG06558	PF01266 FAD dependent oxidoreductase	PS00677 D-amino acid oxidases signature.	-	IPR006076|IPR006181|IPR023753|IPR023209	FAD dependent oxidoreductase|D-amino acid oxidase, conserved site|FAD/NAD(P)-binding domain|D-amino-acid oxidase	GO:0003884 GO:0016491 GO:0046416 GO:0055114 GO:0071949
CladeA1	NCG06569	PF01602 Adaptin N terminal region	-	-	IPR016024|IPR002553|IPR026740|IPR011989	Armadillo-type fold|Clathrin/coatomer adaptor, adaptin-like, N-terminal|AP-3 complex subunit beta|Armadillo-like helical	GO:0005488 GO:0006886 GO:0016192 GO:0030117 GO:0030123
CladeA1	NCG06570	-	-	-	-	-	-
CladeA1	NCG06573	PF00135 Carboxylesterase family	PS00941 Carboxylesterases type-B signature 2.	-	IPR019819|IPR002018|IPR019826|IPR029058	Carboxylesterase type B, conserved site|Carboxylesterase, type B|Carboxylesterase type B, active site|Alpha/Beta hydrolase fold	-
CladeA1	NCG06574	-	-	-	-	-	-
CladeA1	NCG06577	PF02301 HORMA domain	-	PS50815 HORMA domain profile.	IPR003511	HORMA domain	-
CladeA1	NCG06590	-	-	-	-	-	-
CladeA1	NCG06591	-	-	-	-	-	-
CladeA1	NCG06599	PF13472 GDSL-like Lipase/Acylhydrolase family	-	-	IPR013830	SGNH hydrolase-type esterase domain	-
CladeA1	NCG06604	-	-	-	-	-	-
CladeA1	NCG06609	PF13902 R3H-associated N-terminal domain	-	-	IPR025952|IPR001374	R3H-associated N-terminal domain|R3H domain	GO:0003676
CladeA1	NCG06611	-	-	-	IPR015943|IPR017986	WD40/YVTN repeat-like-containing domain|WD40-repeat-containing domain	GO:0005515
CladeA1	NCG06613	PF00909 Ammonium Transporter Family	-	-	IPR024041	Ammonium transporter AmtB-like domain	GO:0008519 GO:0015696 GO:0016020
CladeA1	NCG06627	PF13087 AAA domain	-	-	IPR027417	P-loop containing nucleoside triphosphate hydrolase	-
CladeA1	NCG06628	-	-	-	IPR001452	SH3 domain	GO:0005515
CladeA1	NCG06654	PF00730 HhH-GPD superfamily base excision DNA repair protein	-	-	IPR003265|IPR011257|IPR000445|IPR023170|IPR030841	HhH-GPD domain|DNA glycosylase|Helix-hairpin-helix motif|Helix-turn-helix, base-excision DNA repair, C-terminal|Endonuclease III-like protein 1	GO:0003677 GO:0003824 GO:0003906 GO:0005634 GO:0006281 GO:0006284 GO:0006285 GO:0019104
CladeA1	NCG06655	PF05057 Putative serine esterase (DUF676)	-	-	IPR007751|IPR029058	Domain of unknown function DUF676, lipase-like|Alpha/Beta hydrolase fold	-
CladeA1	NCG06657	-	-	-	-	-	-
CladeA1	NCG06660	PF01679 Proteolipid membrane potential modulator	PS01309 Uncharacterized protein family UPF0057 signature.	-	IPR000612	Proteolipid membrane potential modulatorGO:0016021	-
CladeA1	NCG06675	PF06441 Epoxide hydrolase N terminus	-	-	IPR010497|IPR029058	Epoxide hydrolase, N-terminal|Alpha/Beta hydrolase fold	-
CladeA1	NCG06678	PF03159 XRN 5'-3' exonuclease N-terminus	-	-	IPR016494|IPR001374|IPR004859	5'-3' exoribonuclease 1|R3H domain|Putative 5-3 exonuclease	GO:0000956 GO:0003676 GO:0004527 GO:0008409
CladeA1	NCG06681	-	-	-	-	-	-
CladeA1	NCG06685	PF00069 Protein kinase domain	PS00108 Serine/Threonine protein kinases active-site signature.	PS50011 Protein kinase domain profile.	IPR000719|IPR011009|IPR008271|IPR017441	Protein kinase domain|Protein kinase-like domain|Serine/threonine-protein kinase, active site|Protein kinase, ATP binding site	GO:0004672 GO:0005524 GO:0006468
CladeA1	NCG06686	-	-	-	-	-	-
CladeA1	NCG06690	-	-	-	-	-	-
CladeA1	NCG06696	-	-	PS50013 Chromo and chromo shadow domain profile.	IPR016197|IPR000953	Chromo domain-like|Chromo/chromo shadow domain	-
CladeA1	NCG06698	PF01501 Glycosyl transferase family 8	-	-	IPR029044|IPR002495	Nucleotide-diphospho-sugar transferases|Glycosyl transferase, family 8	GO:0016757
CladeA1	NCG06699	PF01545 Cation efflux family	-	-	IPR002524|IPR027470	Cation efflux protein|Cation efflux protein, cytoplasmic domain	GO:0006812 GO:0008324 GO:0016021 GO:0055085
CladeA1	NCG06701	PF02257 RFX DNA-binding domain	-	PS51526 RFX-type winged-helix DNA-binding domain profile.	IPR011991|IPR003150	Winged helix-turn-helix DNA-binding domain|DNA-binding RFX-type winged-helix domain	GO:0003677 GO:0006355
CladeA1	NCG06703	PF12929 Stretch-activated Ca2+-permeable channel component	-	-	IPR024338|IPR020067	Stretch-activated cation channel Mid1|Frizzled domain	GO:0005515
CladeA1	NCG06707	PF00172 Fungal Zn(2)-Cys(6) binuclear cluster domain	PS00463 Zn(2)-C6 fungal-type DNA-binding domain signature.	PS50048 Zn(2)-C6 fungal-type DNA-binding domain profile.	IPR001138|IPR028020	Zn(2)-C6 fungal-type DNA-binding domain|ASX homology domain	GO:0000981 GO:0005634 GO:0006355 GO:0008270
CladeA1	NCG06715	PF04715 Anthranilate synthase component I, N terminal region	-	PS51273 Glutamine amidotransferase type 1 domain profile.	IPR011990|IPR019999|IPR017926|IPR010117|IPR029062|IPR005801|IPR013783|IPR006805|IPR013935|IPR015890	Tetratricopeptide-like helical domain|Anthranilate synthase component I-like|Glutamine amidotransferase|Para-aminobenzoate synthase|Class I glutamine amidotransferase-like|ADC synthase|Immunoglobulin-like fold|Anthranilate synthase component I, N-terminal|TRAPP II complex, Trs120|Chorismate-utilising enzyme, C-terminal	GO:0005515 GO:0009058
CladeA1	NCG06716	PF00106 short chain dehydrogenase	-	-	IPR002347|IPR016040	Short-chain dehydrogenase/reductase SDR|NAD(P)-binding domain	-
CladeA1	NCG06725	-	-	-	-	-	-
CladeA1	NCG06730	PF01915 Glycosyl hydrolase family 3 C-terminal domain	-	-	IPR002772|IPR001764|IPR017853	Glycoside hydrolase family 3 C-terminal domain|Glycoside hydrolase, family 3, N-terminal|Glycoside hydrolase superfamily	GO:0004553 GO:0005975
CladeA1	NCG06731	PF15456 Up-regulated During Septation	-	-	IPR029191	Up-regulated during septation protein 1	-
CladeA1	NCG06733	PF12473 Kinesin protein	PS00411 Kinesin motor domain signature.	PS50067 Kinesin motor domain profile.	IPR027417|IPR001752|IPR011993|IPR001849|IPR022164|IPR032405|IPR000253|IPR019821|IPR008984|IPR022140	P-loop containing nucleoside triphosphate hydrolase|Kinesin motor domain|PH domain-like|Pleckstrin homology domain|Kinesin-like|Kinesin-associated|Forkhead-associated (FHA) domain|Kinesin motor domain, conserved site|SMAD/FHA domain|Kinesin-like KIF1-type	GO:0003777 GO:0005515 GO:0005524 GO:0007018 GO:0008017
CladeA1	NCG06737	-	-	-	-	-	-
CladeA1	NCG06742	PF13019 Telomere stability and silencing	-	-	IPR024974	Sde2 N-terminal domain	-
CladeA1	NCG06745	-	-	-	-	-	-
CladeA1	NCG06749	PF00297 Ribosomal protein L3	-	-	IPR009000|IPR019927|IPR000597	Translation protein, beta-barrel domain|Ribosomal protein L3, bacterial/organelle-type|Ribosomal protein L3	GO:0003735 GO:0005622 GO:0005840 GO:0006412
CladeA1	NCG06752	PF10214 RNA polymerase I-specific transcription-initiation factor	-	PS51532 PITH domain profile.	IPR008979|IPR010400|IPR019350	Galactose-binding domain-like|PITH domain|RNA polymerase I-specific transcription initiation factor RRN6-like	-
CladeA1	NCG06757	PF11799 impB/mucB/samB family C-terminal domain	-	PS50173 UmuC domain profile.	IPR017961|IPR001126|IPR003583	DNA polymerase, Y-family, little finger domain|UmuC domain|Helix-hairpin-helix DNA-binding motif, class 1	GO:0003677 GO:0003684 GO:0006281
CladeA1	NCG06759	-	-	-	-	-	-
CladeA1	NCG06764	PF10584 Proteasome subunit A N-terminal signature	PS00388 Proteasome alpha-type subunits signature.	PS51475 Proteasome alpha-type subunit profile.	IPR000426|IPR023332|IPR001353|IPR029055	Proteasome alpha-subunit, N-terminal domain|Proteasome alpha-type subunit|Proteasome, subunit alpha/beta|Nucleophile aminohydrolases, N-terminal	GO:0004175 GO:0004298 GO:0005839 GO:0006511 GO:0019773 GO:0051603
CladeA1	NCG06765	PF13540 Regulator of chromosome condensation (RCC1) repeat	-	PS50012 Regulator of chromosome condensation (RCC1) repeat profile.	IPR000408|IPR009091	Regulator of chromosome condensation, RCC1|Regulator of chromosome condensation 1/beta-lactamase-inhibitor protein II	-
CladeA1	NCG06766	PF00271 Helicase conserved C-terminal domain	PS00517 Ribonuclease III family signature.	PS50137 Double stranded RNA-binding domain (dsRBD) profile.	IPR000999|IPR014001|IPR001650|IPR014720|IPR011545|IPR005034|IPR027417	Ribonuclease III domain|Helicase superfamily 1/2, ATP-binding domain|Helicase, C-terminal|Double-stranded RNA-binding domain|DEAD/DEAH box helicase domain|Dicer dimerisation domain|P-loop containing nucleoside triphosphate hydrolase	GO:0003676 GO:0004525 GO:0005524 GO:0006396 GO:0016891
CladeA1	NCG06768	PF00252 Ribosomal protein L16p/L10e	PS00701 Ribosomal protein L16 signature 2.	-	IPR016180|IPR000114|IPR020798	Ribosomal protein L10e/L16|Ribosomal protein L16|Ribosomal protein L16, conserved siteGO:0003735	GO:0005622 GO:0005840 GO:0006412 GO:0019843
CladeA1	NCG06772	-	-	-	-	-	-
CladeA1	NCG06774	PF08737 Rgp1	-	-	IPR014848	Reduced growth phenotype protein 1	-
CladeA1	NCG06780	PF05958 tRNA (Uracil-5-)-methyltransferase	PS01231 RNA methyltransferase trmA family signature 2.	PS51687 SAM-dependent methyltransferase RNA m(5)U-type domain profile.	IPR010280|IPR002792|IPR025795|IPR030391|IPR029063|IPR012340|IPR030390	(Uracil-5)-methyltransferase family|TRAM domain|tRNA (uracil-5-)-methyltransferase|RNA methyltransferase TrmA, conserved site|S-adenosyl-L-methionine-dependent methyltransferase|Nucleic acid-binding, OB-fold|RNA methyltransferase TrmA, active site	GO:0006396 GO:0008033 GO:0008173 GO:0030697
CladeA1	NCG06782	PF08325 WLM domain	-	PS51397 WLM domain profile.	IPR013536	WLM domain	-
CladeA1	NCG06784	-	-	-	-	-	-
CladeA1	NCG06786	PF00327 Ribosomal protein L30p/L7e	PS00634 Ribosomal protein L30 signature.	-	IPR016082|IPR005996|IPR018038	Ribosomal protein L30, ferredoxin-like fold domain|Ribosomal protein L30, bacterial-type|Ribosomal protein L30, conserved site	GO:0003735 GO:0006412 GO:0015934
CladeA1	NCG06787	PF05712 MRG	-	PS51640 MRG domain profile.	IPR026541|IPR025995|IPR016197|IPR000953	MRG domain|RNA binding activity-knot of a chromodomain|Chromo domain-like|Chromo/chromo shadow domain	-
CladeA1	NCG06791	PF13094 CENP-Q, a CENPA-CAD centromere complex subunit	-	-	IPR025212|IPR017956	Centromere protein Q|AT hook, DNA-binding motif	GO:0003677
CladeA1	NCG06792	PF04991 LicD family	-	-	IPR007074	LicD family	-
CladeA1	NCG06793	-	-	-	-	-	-
CladeA1	NCG06794	-	-	-	-	-	-
CladeA1	NCG06795	-	-	-	-	-	-
CladeA1	NCG06797	-	-	-	-	-	-
CladeA1	NCG06806	PF06985 Heterokaryon incompatibility protein (HET)	-	-	IPR010730	Heterokaryon incompatibility	-
CladeA1	NCG06807	-	-	-	-	-	-
CladeA1	NCG06808	-	-	-	-	-	-
CladeA1	NCG06809	PF07859 alpha/beta hydrolase fold	-	-	IPR029058|IPR013094	Alpha/Beta hydrolase fold|Alpha/beta hydrolase fold-3	GO:0008152 GO:0016787
CladeA1	NCG06822	-	-	-	-	-	-
CladeA1	NCG06823	-	-	-	IPR011989	Armadillo-like helical	-
CladeA1	NCG06824	-	-	-	-	-	-
CladeA1	NCG06826	PF02732 ERCC4 domain	-	-	IPR006166	ERCC4 domain	GO:0003677 GO:0004518
CladeA1	NCG06833	PF13538 UvrD-like helicase C-terminal domain	-	-	IPR027417|IPR027785	P-loop containing nucleoside triphosphate hydrolase|UvrD-like helicase C-terminal domain	-
CladeA1	NCG06838	PF00400 WD domain, G-beta repeat	PS00678 Trp-Asp (WD) repeats signature.	PS50294 Trp-Asp (WD) repeats circular profile.	IPR017986|IPR019775|IPR015943|IPR001680	WD40-repeat-containing domain|WD40 repeat, conserved site|WD40/YVTN repeat-like-containing domain|WD40 repeat	GO:0005515
CladeA1	NCG06841	-	-	-	-	-	-
CladeA1	NCG06857	-	-	-	IPR032675	Leucine-rich repeat domain, L domain-like	-
CladeA1	NCG06860	PF07690 Major Facilitator Superfamily	PS00216 Sugar transport proteins signature 1.	PS50850 Major facilitator superfamily (MFS) profile.	IPR005829|IPR011701|IPR020846	Sugar transporter, conserved site|Major facilitator superfamily|Major facilitator superfamily domainGO:0005215	GO:0016021 GO:0055085
CladeA1	NCG06861	PF04616 Glycosyl hydrolases family 43	-	-	IPR023296|IPR008979|IPR006710	Glycosyl hydrolase, five-bladed beta-propellor domain|Galactose-binding domain-like|Glycoside hydrolase, family 43	GO:0004553 GO:0005975
CladeA1	NCG06874	PF10263 SprT-like family	-	-	IPR006640	SprT-like	-
CladeA1	NCG06880	PF08534 Redoxin	-	-	IPR013740|IPR012336	Redoxin|Thioredoxin-like fold	GO:0016491
CladeA1	NCG06884	-	-	-	IPR027417|IPR029058	P-loop containing nucleoside triphosphate hydrolase|Alpha/Beta hydrolase fold	-
CladeA1	NCG06886	-	-	-	-	-	-
CladeA1	NCG06887	-	-	-	-	-	-
CladeA1	NCG06888	-	-	-	-	-	-
CladeA1	NCG06889	-	-	-	-	-	-
CladeA1	NCG06894	PF13634 Nucleoporin FG repeat region	-	PS50103 Zinc finger C3H1-type profile.	IPR000571|IPR025574	Zinc finger, CCCH-type|Nucleoporin FG repeat	GO:0046872
CladeA1	NCG06896	-	-	-	-	-	-
CladeA1	NCG06897	-	-	-	-	-	-
CladeA1	NCG06903	-	-	-	-	-	-
CladeA1	NCG06910	PF01822 WSC domain	-	PS51212 WSC domain profile.	IPR002889	Carbohydrate-binding WSC	-
CladeA1	NCG06911	-	-	-	-	-	-
CladeA1	NCG06912	-	-	-	-	-	-
CladeA1	NCG06916	-	-	-	IPR001878	Zinc finger, CCHC-type	GO:0003676 GO:0008270
CladeA1	NCG06917	-	-	-	-	-	-
CladeA1	NCG06920	PF12171 Zinc-finger double-stranded RNA-binding	PS00028 Zinc finger C2H2 type domain signature.	PS50157 Zinc finger C2H2 type domain profile.	IPR022755|IPR013087	Zinc finger, double-stranded RNA binding|Zinc finger C2H2-type	GO:0003676
CladeA1	NCG06927	PF12697 Alpha/beta hydrolase family	-	-	IPR029058|IPR000073	Alpha/Beta hydrolase fold|Alpha/beta hydrolase fold-1	-
CladeA1	NCG06930	-	-	-	-	-	-
CladeA1	NCG06931	PF03404 Mo-co oxidoreductase dimerisation domain	-	PS50255 Cytochrome b5 family, heme-binding domain profile.	IPR005066|IPR001199|IPR000572|IPR014756|IPR008335	Moybdenum cofactor oxidoreductase, dimerisation|Cytochrome b5-like heme/steroid binding domain|Oxidoreductase, molybdopterin-binding domain|Immunoglobulin E-set|Eukaryotic molybdopterin oxidoreductase	GO:0016491 GO:0030151 GO:0042128 GO:0055114
CladeA1	NCG06934	-	-	-	IPR029058	Alpha/Beta hydrolase fold	-
CladeA1	NCG06949	PF05922 Peptidase inhibitor I9	PS00138 Serine proteases, subtilase family, serine active site.	-	IPR034193|IPR023828|IPR000209|IPR023827|IPR010259|IPR015500|IPR009020	Proteinase K-like catalytic domain|Peptidase S8, subtilisin, Ser-active site|Peptidase S8/S53 domain|Peptidase S8, subtilisin, Asp-active site|Peptidase S8 propeptide/proteinase inhibitor I9|Peptidase S8, subtilisin-related|Protease propeptides/proteinase inhibitor I9	GO:0004252 GO:0006508
CladeA1	NCG06951	PF01370 NAD dependent epimerase/dehydratase family	-	-	IPR001509|IPR016040	NAD-dependent epimerase/dehydratase|NAD(P)-binding domainGO:0003824	GO:0050662
CladeA1	NCG06953	-	-	-	-	-	-
CladeA1	NCG06954	-	-	-	-	-	-
CladeA1	NCG06957	PF14661 HAUS augmin-like complex subunit 6 N-terminus	-	-	IPR028163	HAUS augmin-like complex subunit 6, N-terminal	-
CladeA1	NCG06958	PF01165 Ribosomal protein S21	-	-	IPR001911	Ribosomal protein S21	GO:0003735 GO:0005840 GO:0006412
CladeA1	NCG06963	-	-	-	-	-	-
CladeA1	NCG06965	PF12796 Ankyrin repeats (3 copies)	PS00036 Basic-leucine zipper (bZIP) domain signature.	PS50088 Ankyrin repeat profile.	IPR002110|IPR004827|IPR020683	Ankyrin repeat|Basic-leucine zipper domain|Ankyrin repeat-containing domain	GO:0003700 GO:0005515 GO:0006355 GO:0043565
CladeA1	NCG06966	PF00581 Rhodanese-like domain	-	PS50206 Rhodanese domain profile.	IPR001763	Rhodanese-like domain	-
CladeA1	NCG06967	-	-	-	-	-	-
CladeA1	NCG06969	PF00782 Dual specificity phosphatase, catalytic domain	PS00383 Tyrosine specific protein phosphatases active site.	PS51181 Phosphatase tensin-type domain profile.	IPR029021|IPR029023|IPR016130|IPR000340|IPR003595	Protein-tyrosine phosphatase-like|Tensin-type phosphatase domain|Protein-tyrosine phosphatase, active site|Dual specificity phosphatase, catalytic domain|Protein-tyrosine phosphatase, catalytic	GO:0004725 GO:0006470 GO:0008138 GO:0016311 GO:0016791
CladeA1	NCG06973	PF01031 Dynamin central region	-	PS51388 GED domain profile.	IPR001401|IPR020850|IPR027417|IPR022812|IPR030381|IPR000375	Dynamin, GTPase domain|GTPase effector domain|P-loop containing nucleoside triphosphate hydrolase|Dynamin superfamily|Dynamin-type guanine nucleotide-binding (G) domain|Dynamin central domain	GO:0003924 GO:0005525
CladeA1	NCG06974	PF02811 PHP domain	-	-	IPR004013|IPR016195|IPR010140	PHP domain|Polymerase/histidinol phosphatase-like|Histidinol phosphate phosphatase, HisJ	GO:0000105 GO:0003824 GO:0004401
CladeA1	NCG06978	PF01648 4'-phosphopantetheinyl transferase superfamily	-	-	IPR008278	4'-phosphopantetheinyl transferase superfamily	GO:0000287 GO:0008897
CladeA1	NCG06979	-	-	-	IPR013763	Cyclin-like	-
CladeA1	NCG06980	PF00350 Dynamin family	-	-	IPR027417|IPR022812	P-loop containing nucleoside triphosphate hydrolase|Dynamin superfamily	-
CladeA1	NCG06981	PF01822 WSC domain	-	PS51212 WSC domain profile.	IPR002889	Carbohydrate-binding WSC	-
CladeA1	NCG06984	-	-	-	IPR015916	Galactose oxidase, beta-propeller	-
CladeA1	NCG06986	PF02714 Calcium-dependent channel, 7TM region, putative phosphate	-	-	IPR003864|IPR032880|IPR022257|IPR027815	Calcium-dependent channel, 7TM region, putative phosphate|Calcium permeable stress-gated cation channel 1, N-terminal transmembrane domain|10TM putative phosphate transporter, extracellular tail|10TM putative phosphate transporter, cytosolic domain	GO:0016020
CladeA1	NCG06987	PF03619 Organic solute transporter Ostalpha	-	-	IPR005178	Organic solute transporter subunit alpha/Transmembrane protein 184	-
CladeA1	NCG06988	PF04130 Spc97 / Spc98 family	-	-	IPR007259|IPR009686	Gamma-tubulin complex component protein|Senescence/spartin-associatedGO:0000226	GO:0000922 GO:0005815 GO:0007020 GO:0043015
CladeA1	NCG06991	-	-	-	-	-	-
CladeA1	NCG06992	PF08746 RING-like domain	-	-	IPR014857|IPR011513|IPR013083	Zinc finger, RING-like|Non-structural maintenance of chromosomes element 1|Zinc finger, RING/FYVE/PHD-type	GO:0006281 GO:0030915
CladeA1	NCG06995	-	-	-	-	-	-
CladeA1	NCG06997	PF03227 Gamma interferon inducible lysosomal thiol reductase (GILT)	-	-	IPR004911	Gamma interferon inducible lysosomal thiol reductase GILT	-
CladeA1	NCG07008	PF03055 Retinal pigment epithelial membrane protein	PS00463 Zn(2)-C6 fungal-type DNA-binding domain signature.	PS50048 Zn(2)-C6 fungal-type DNA-binding domain profile.	IPR001138|IPR004294|IPR007219	Zn(2)-C6 fungal-type DNA-binding domain|Carotenoid oxygenase|Transcription factor domain, fungi	GO:0000981 GO:0003677 GO:0005634 GO:0006351 GO:0006355 GO:0008270 GO:0016702 GO:0055114
CladeA1	NCG07012	PF00018 SH3 domain	-	PS50002 Src homology 3 (SH3) domain profile.	IPR001452	SH3 domain	GO:0005515
CladeA1	NCG07013	PF04181 Rtr1/RPAP2 family	-	PS51479 RTR1-type zinc finger.	IPR007308	Protein of unknown function DUF408	-
CladeA1	NCG07017	-	-	-	-	-	-
CladeA1	NCG07019	PF01398 JAB1/Mov34/MPN/PAD-1 ubiquitin protease	-	-	IPR000555|IPR033859|IPR015943	JAB1/MPN/MOV34 metalloenzyme domain|COP9 signalosome subunit 6|WD40/YVTN repeat-like-containing domain	GO:0000338 GO:0005515 GO:0008180
CladeA1	NCG07020	PF09325 Vps5 C terminal like	-	-	IPR015404|IPR001683	Sorting nexin Vps5-like, C-terminal|Phox homologous domain	GO:0035091
CladeA1	NCG07022	PF08240 Alcohol dehydrogenase GroES-like domain	PS00059 Zinc-containing alcohol dehydrogenases signature.	-	IPR002328|IPR011032|IPR020843|IPR013154|IPR013149|IPR016040	Alcohol dehydrogenase, zinc-type, conserved site|GroES-like|Polyketide synthase, enoylreductase domain|Alcohol dehydrogenase, N-terminal|Alcohol dehydrogenase, C-terminal|NAD(P)-binding domain	GO:0008270 GO:0016491 GO:0055114
CladeA1	NCG07023	PF09794 Transport protein Avl9	-	-	IPR018307	AVL9/DENND6 domain	-
CladeA1	NCG07029	PF00445 Ribonuclease T2 family	PS00530 Ribonuclease T2 family histidine active site 1.	PS51387 PCMH-type FAD-binding domain profile.	IPR016169|IPR016166|IPR001568|IPR018188|IPR012951|IPR016167|IPR006094	CO dehydrogenase flavoprotein-like, FAD-binding, subdomain 2|FAD-binding, type 2|Ribonuclease T2-like|Ribonuclease T2, His active site 1|Berberine/berberine-like|FAD-binding, type 2, subdomain 1|FAD linked oxidase, N-terminal	GO:0003723 GO:0003824 GO:0016491 GO:0016614 GO:0033897 GO:0050660 GO:0055114
CladeA1	NCG07032	PF12796 Ankyrin repeats (3 copies)	-	PS50088 Ankyrin repeat profile.	IPR020683|IPR002110	Ankyrin repeat-containing domain|Ankyrin repeat	GO:0005515
CladeA1	NCG07034	PF01476 LysM domain	-	PS51782 LysM domain profile.	IPR018392	LysM domain	-
CladeA1	NCG07035	PF00187 Chitin recognition protein	PS01095 Chitinases family 18 active site.	PS50941 Chitin-binding type-1 domain profile.	IPR001002|IPR017853|IPR029070|IPR011583|IPR001579|IPR001223|IPR018371	Chitin-binding, type 1|Glycoside hydrolase superfamily|Chitinase insertion domain|Chitinase II|Glycoside hydrolase, chitinase active site|Glycoside hydrolase family 18, catalytic domain|Chitin-binding, type 1, conserved site	GO:0004553 GO:0005975 GO:0008061
CladeA1	NCG07037	PF12796 Ankyrin repeats (3 copies)	-	PS50297 Ankyrin repeat region circular profile.	IPR020683|IPR002110	Ankyrin repeat-containing domain|Ankyrin repeat	GO:0005515
CladeA1	NCG07038	-	-	-	-	-	-
CladeA1	NCG07042	PF00107 Zinc-binding dehydrogenase	-	-	IPR020843|IPR016040|IPR011032|IPR013149	Polyketide synthase, enoylreductase domain|NAD(P)-binding domain|GroES-like|Alcohol dehydrogenase, C-terminal	GO:0016491 GO:0055114
CladeA1	NCG07043	-	-	PS50966 Zinc finger SWIM-type profile.	IPR007527	Zinc finger, SWIM-type	GO:0008270
CladeA1	NCG07044	PF00753 Metallo-beta-lactamase superfamily	-	-	IPR001279	Metallo-beta-lactamase	-
CladeA1	NCG07046	-	-	-	-	-	-
CladeA1	NCG07047	-	-	-	-	-	-
CladeA1	NCG07048	-	-	-	-	-	-
CladeA1	NCG07050	PF14200 Ricin-type beta-trefoil lectin domain-like	-	PS50231 Lectin domain of ricin B chain profile.	IPR000772|IPR008979|IPR008928	Ricin B, lectin domain|Galactose-binding domain-like|Six-hairpin glycosidase-like	GO:0003824
CladeA1	NCG07054	PF00083 Sugar (and other) transporter	PS00217 Sugar transport proteins signature 2.	PS50850 Major facilitator superfamily (MFS) profile.	IPR020846|IPR005828|IPR005829|IPR003663	Major facilitator superfamily domain|Major facilitator, sugar transporter-like|Sugar transporter, conserved site|Sugar/inositol transporter	GO:0005215 GO:0016020 GO:0016021 GO:0022857 GO:0022891 GO:0055085
CladeA1	NCG07055	PF00890 FAD binding domain	-	-	IPR003953|IPR002938|IPR023753	FAD-dependent oxidoreductase 2, FAD binding domain|FAD-binding domain|FAD/NAD(P)-binding domain	GO:0016491 GO:0055114 GO:0071949
CladeA1	NCG07058	PF04615 Utp14 protein	-	-	IPR006709	Small-subunit processome, Utp14	GO:0006364 GO:0032040
CladeA1	NCG07063	PF00026 Eukaryotic aspartyl protease	PS00141 Eukaryotic and viral aspartyl proteases active site.	PS51767 Peptidase family A1 domain profile.	IPR021109|IPR033121|IPR033876|IPR001969|IPR001461	Aspartic peptidase domain|Peptidase family A1 domain|Secreted aspartic endopeptidase|Aspartic peptidase, active site|Aspartic peptidase A1 family	GO:0004190 GO:0006508
CladeA1	NCG07064	PF13378 Enolase C-terminal domain-like	PS00909 Mandelate racemase / muconate lactonizing enzyme family signature 2.	-	IPR013342|IPR029017|IPR029065|IPR018110|IPR034610	Mandelate racemase/muconate lactonizing enzyme, C-terminal|Enolase N-terminal domain-like|Enolase C-terminal domain-like|Mandelate racemase/muconate lactonizing enzyme, conserved site|L-fuconate dehydratase	GO:0009063 GO:0016052 GO:0050023
CladeA1	NCG07065	PF03834 Binding domain of DNA repair protein Ercc1 (rad10/Swi10)	-	-	IPR011335|IPR004579	Restriction endonuclease type II-like|ERCC1/RAD10/SWI10 family	GO:0003684 GO:0004519 GO:0005634 GO:0006281
CladeA1	NCG07067	PF01532 Glycosyl hydrolase family 47	-	-	IPR001382	Glycoside hydrolase family 47	GO:0004571 GO:0005509 GO:0016020
CladeA1	NCG07068	PF00999 Sodium/hydrogen exchanger family	-	-	IPR006153	Cation/H+ exchanger	GO:0006812 GO:0015299 GO:0016021 GO:0055085
CladeA1	NCG07071	PF04078 Cell differentiation family, Rcd1-like	-	-	IPR016024|IPR011989	Armadillo-type fold|Armadillo-like helicalGO:0005488	-
CladeA1	NCG07072	PF01565 FAD binding domain	-	PS51387 PCMH-type FAD-binding domain profile.	IPR016169|IPR016166|IPR006094	CO dehydrogenase flavoprotein-like, FAD-binding, subdomain 2|FAD-binding, type 2|FAD linked oxidase, N-terminalGO:0003824	GO:0016491 GO:0016614 GO:0050660 GO:0055114
CladeA1	NCG07073	PF14479 Prion-inhibition and propagation	-	-	IPR011009|IPR029498	Protein kinase-like domain|Prion-inhibition and propagation, HeLo domain	-
CladeA1	NCG07074	PF01734 Patatin-like phospholipase	-	-	IPR016035|IPR002641	Acyl transferase/acyl hydrolase/lysophospholipase|Patatin-like phospholipase domain	GO:0006629 GO:0008152
CladeA1	NCG07076	PF03639 Glycosyl hydrolase family 81	-	-	IPR005200	Endo-1,3(4)-beta-glucanase	GO:0052861
CladeA1	NCG07077	-	-	-	-	-	-
CladeA1	NCG07079	PF01408 Oxidoreductase family, NAD-binding Rossmann fold	-	-	IPR000683|IPR013094|IPR029058|IPR016040	Oxidoreductase, N-terminal|Alpha/beta hydrolase fold-3|Alpha/Beta hydrolase fold|NAD(P)-binding domain	GO:0008152 GO:0016491 GO:0016787
CladeA1	NCG07085	-	-	-	-	-	-
CladeA1	NCG07099	PF09362 Domain of unknown function (DUF1996)	-	-	IPR018535	Domain of unknown function DUF1996	-
CladeA1	NCG07101	PF00293 NUDIX domain	PS00893 Nudix box signature.	PS51462 Nudix hydrolase domain profile.	IPR000086|IPR015797|IPR020476|IPR020084	NUDIX hydrolase domain|NUDIX hydrolase domain-like|NUDIX hydrolase|NUDIX hydrolase, conserved site	GO:0016787
CladeA1	NCG07104	-	-	-	-	-	-
CladeA1	NCG07107	PF13489 Methyltransferase domain	-	-	IPR029063	S-adenosyl-L-methionine-dependent methyltransferase	-
CladeA1	NCG07110	PF00646 F-box domain	-	PS50181 F-box domain profile.	IPR032675|IPR001810	Leucine-rich repeat domain, L domain-like|F-box domain	GO:0005515
CladeA1	NCG07113	PF05199 GMC oxidoreductase	PS00624 GMC oxidoreductases signature 2.	-	IPR007867|IPR000172|IPR023753|IPR012132	Glucose-methanol-choline oxidoreductase, C-terminal|Glucose-methanol-choline oxidoreductase, N-terminal|FAD/NAD(P)-binding domain|Glucose-methanol-choline oxidoreductase	GO:0016491 GO:0016614 GO:0050660 GO:0055114
CladeA1	NCG07114	PF14737 Domain of unknown function (DUF4470)	-	-	IPR027974	Domain of unknown function DUF4470	-
CladeA1	NCG07115	PF06985 Heterokaryon incompatibility protein (HET)	-	-	IPR010730	Heterokaryon incompatibility	-
CladeA1	NCG07116	PF14737 Domain of unknown function (DUF4470)	PS01360 Zinc finger MYND-type signature.	PS50865 Zinc finger MYND-type profile.	IPR002893|IPR027974	Zinc finger, MYND-type|Domain of unknown function DUF4470	-
CladeA1	NCG07150	-	-	-	IPR001878	Zinc finger, CCHC-type	GO:0003676 GO:0008270
CladeA1	NCG07153	PF07687 Peptidase dimerisation domain	PS00759 ArgE / dapE / ACY1 / CPG2 / yscS family signature 2.	-	IPR011650|IPR001261|IPR017153|IPR002933	Peptidase M20, dimerisation domain|ArgE/DapE/ACY1/CPG2/YscS, conserved site|Cytosolic nonspecific dipeptidase/DUG1|Peptidase M20	GO:0006508 GO:0008152 GO:0008237 GO:0016787 GO:0016805
CladeA1	NCG07162	-	-	-	IPR023753	FAD/NAD(P)-binding domain	GO:0016491 GO:0055114
CladeA1	NCG07166	PF03876 SHS2 domain found in N terminus of Rpb7p/Rpc25p/MJ0397	-	-	IPR005576|IPR015943	RNA polymerase Rpb7, N-terminal|WD40/YVTN repeat-like-containing domain	GO:0003899 GO:0005515 GO:0006351
CladeA1	NCG07168	PF05729 NACHT domain	-	PS50837 NACHT-NTPase domain profile.	IPR027417|IPR007111	P-loop containing nucleoside triphosphate hydrolase|NACHT nucleoside triphosphatase	-
CladeA1	NCG07170	-	-	-	-	-	-
CladeA1	NCG07172	PF00069 Protein kinase domain	PS00108 Serine/Threonine protein kinases active-site signature.	PS50011 Protein kinase domain profile.	IPR000719|IPR011009|IPR008271	Protein kinase domain|Protein kinase-like domain|Serine/threonine-protein kinase, active site	GO:0004672 GO:0005524 GO:0006468
CladeA1	NCG07174	PF07039 SGF29 tudor-like domain	-	PS51518 SGF29 C-terminal domain profile.	IPR010750	SGF29 tudor-like domain	-
CladeA1	NCG07176	-	-	-	-	-	-
CladeA1	NCG07183	-	-	-	-	-	-
CladeA1	NCG07184	-	-	-	-	-	-
CladeA1	NCG07186	-	-	-	-	-	-
CladeA1	NCG07187	-	-	-	-	-	-
CladeA1	NCG07188	PF00925 GTP cyclohydrolase II	-	-	IPR032677|IPR000926	GTP cyclohydrolase II|GTP cyclohydrolase II, RibA	GO:0003935 GO:0009231
CladeA1	NCG07191	-	-	-	-	-	-
CladeA1	NCG07192	-	-	-	-	-	-
CladeA1	NCG07193	PF13489 Methyltransferase domain	-	-	IPR029063	S-adenosyl-L-methionine-dependent methyltransferase	-
CladeA1	NCG07194	PF01494 FAD binding domain	-	-	IPR023753|IPR002938	FAD/NAD(P)-binding domain|FAD-binding domainGO:0016491	GO:0055114 GO:0071949
CladeA1	NCG07195	PF01370 NAD dependent epimerase/dehydratase family	-	PS51257 Prokaryotic membrane lipoprotein lipid attachment site profile.	IPR016040|IPR001509	NAD(P)-binding domain|NAD-dependent epimerase/dehydratase	GO:0003824 GO:0050662
CladeA1	NCG07197	-	-	PS50206 Rhodanese domain profile.	IPR001763	Rhodanese-like domain	-
CladeA1	NCG07201	-	-	-	-	-	-
CladeA1	NCG07202	-	-	-	-	-	-
CladeA1	NCG07205	PF07690 Major Facilitator Superfamily	-	PS50850 Major facilitator superfamily (MFS) profile.	IPR020846|IPR011701|IPR004737	Major facilitator superfamily domain|Major facilitator superfamily|Nitrate transporter	GO:0015112 GO:0015113 GO:0015706 GO:0015707 GO:0016021 GO:0055085
CladeA1	NCG07206	-	-	-	-	-	-
CladeA1	NCG07208	-	-	-	-	-	-
CladeA1	NCG07209	-	-	-	-	-	-
CladeA1	NCG07210	-	-	-	-	-	-
CladeA1	NCG07211	-	-	-	-	-	-
CladeA1	NCG07212	-	-	-	-	-	-
CladeA1	NCG07215	-	-	-	-	-	-
CladeA1	NCG07218	-	-	-	-	-	-
CladeA1	NCG07221	PF00512 His Kinase A (phospho-acceptor) domain	-	PS50110 Response regulatory domain profile.	IPR003594|IPR000014|IPR011006|IPR001789|IPR003661|IPR004358|IPR000700|IPR005467	Histidine kinase-like ATPase, C-terminal domain|PAS domain|CheY-like superfamily|Signal transduction response regulator, receiver domain|Signal transduction histidine kinase, dimerisation/phosphoacceptor domain|Signal transduction histidine kinase-related protein, C-terminal|PAS-associated, C-terminal|Histidine kinase domain	GO:0000155 GO:0000160 GO:0007165 GO:0016310 GO:0016772
CladeA1	NCG07226	-	-	-	IPR027417	P-loop containing nucleoside triphosphate hydrolase	-
CladeA1	NCG07228	-	-	-	-	-	-
CladeA1	NCG07229	-	-	-	-	-	-
CladeA1	NCG07230	-	-	-	-	-	-
CladeA1	NCG07232	PF00011 Hsp20/alpha crystallin family	-	PS01031 Heat shock hsp20 proteins family profile.	IPR002068|IPR008978	Alpha crystallin/Hsp20 domain|HSP20-like chaperone	-
CladeA1	NCG07233	-	-	-	IPR001202	WW domainGO:0005515	-
CladeA1	NCG07234	PF13450 NAD(P)-binding Rossmann-like domain	-	-	IPR023753	FAD/NAD(P)-binding domainGO:0016491	GO:0055114
CladeA1	NCG07235	PF11374 Protein of unknown function (DUF3176)	-	-	IPR021514	Protein of unknown function DUF3176	-
CladeA1	NCG07237	-	-	-	-	-	-
CladeA1	NCG07242	PF00106 short chain dehydrogenase	PS00061 Short-chain dehydrogenases/reductases family signature.	-	IPR002347|IPR016040|IPR020904	Short-chain dehydrogenase/reductase SDR|NAD(P)-binding domain|Short-chain dehydrogenase/reductase, conserved site	GO:0016491
CladeA1	NCG07243	-	-	-	-	-	-
CladeA1	NCG07244	-	-	-	-	-	-
CladeA1	NCG07245	-	-	-	-	-	-
CladeA1	NCG07247	PF16965 Ceramide synthase regulator	-	-	IPR031581	Mannosyl phosphorylinositol ceramide synthase regulatory protein Csg2GO:0006874	GO:0030176 GO:0030234
CladeA1	NCG07249	-	-	-	IPR032675	Leucine-rich repeat domain, L domain-like	-
CladeA1	NCG07255	PF14022 Protein of unknown function (DUF4238)	-	-	IPR025332	Protein of unknown function DUF4238	-
CladeA1	NCG07260	PF12657 Transcription factor IIIC subunit delta N-term	-	-	IPR024761|IPR024764	Transcription factor IIIC, 90kDa subunit, N-terminal|Transcription factor IIIC, putative zinc-finger	-
CladeA1	NCG07262	PF01545 Cation efflux family	-	-	IPR002524|IPR002395	Cation efflux protein|HMW kininogen	GO:0006812 GO:0008324 GO:0016021 GO:0055085
CladeA1	NCG07268	PF13426 PAS domain	-	-	IPR000014	PAS domain	-
CladeA1	NCG07270	PF02698 DUF218 domain	-	-	IPR014729|IPR003848	Rossmann-like alpha/beta/alpha sandwich fold|Domain of unknown function DUF218	-
CladeA1	NCG07272	-	-	-	-	-	-
CladeA1	NCG07276	PF00005 ABC transporter	PS00211 ABC transporters family signature.	PS50893 ATP-binding cassette, ABC transporter-type domain profile.	IPR027417|IPR003439|IPR011527|IPR017871|IPR003593	P-loop containing nucleoside triphosphate hydrolase|ABC transporter-like|ABC transporter type 1, transmembrane domain|ABC transporter, conserved site|AAA+ ATPase domain	GO:0005524 GO:0006810 GO:0016021 GO:0016887 GO:0042626 GO:0055085
CladeA1	NCG07277	-	-	-	-	-	-
CladeA1	NCG07279	-	-	-	-	-	-
CladeA1	NCG07281	PF00342 Phosphoglucose isomerase	PS00174 Phosphoglucose isomerase signature 2.	PS51463 Glucose-6-phosphate isomerase family profile.	IPR001672|IPR018189|IPR023096	Phosphoglucose isomerase (PGI)|Phosphoglucose isomerase, conserved site|Phosphoglucose isomerase, C-terminal	GO:0004347 GO:0006094 GO:0006096
CladeA1	NCG07284	PF13964 Kelch motif	-	-	IPR015915	Kelch-type beta propeller	GO:0005515
CladeA1	NCG07294	PF10187 N-terminal domain of NEFA-interacting nuclear protein NIP30	-	-	IPR019331	FAM192A/Fyv6, N-terminal	-
CladeA1	NCG07298	PF02515 CoA-transferase family III	-	-	IPR003673|IPR023606|IPR019787|IPR011011|IPR013083	CoA-transferase family III|CoA-transferase family III domain|Zinc finger, PHD-finger|Zinc finger, FYVE/PHD-type|Zinc finger, RING/FYVE/PHD-type	GO:0003824 GO:0005515
CladeA1	NCG07300	PF13537 Glutamine amidotransferase domain	-	PS51278 Glutamine amidotransferase type 2 domain profile.	IPR014729|IPR029055|IPR017932|IPR001962	Rossmann-like alpha/beta/alpha sandwich fold|Nucleophile aminohydrolases, N-terminal|Glutamine amidotransferase type 2 domain|Asparagine synthase	GO:0004066 GO:0006529
CladeA1	NCG07302	-	-	-	-	-	-
CladeA1	NCG07306	-	-	-	-	-	-
CladeA1	NCG07308	PF01648 4'-phosphopantetheinyl transferase superfamily	PS00606 Beta-ketoacyl synthases active site.	-	IPR016039|IPR008278|IPR014030|IPR026025|IPR004568|IPR016040|IPR002582|IPR014031|IPR016035|IPR018201	Thiolase-like|4'-phosphopantetheinyl transferase superfamily|Beta-ketoacyl synthase, N-terminal|Fatty acid synthase alpha subunit, yeast|Phosphopantetheine-protein transferase domain|NAD(P)-binding domain|Holo-[acyl carrier protein] synthase|Beta-ketoacyl synthase, C-terminal|Acyl transferase/acyl hydrolase/lysophospholipase|Beta-ketoacyl synthase, active site	GO:0000287 GO:0003824 GO:0006633 GO:0008152 GO:0008897
CladeA1	NCG07311	-	-	-	-	-	-
CladeA1	NCG07313	PF00004 ATPase family associated with various cellular activities (AAA)	-	-	IPR003593|IPR003959|IPR027417	AAA+ ATPase domain|ATPase, AAA-type, core|P-loop containing nucleoside triphosphate hydrolase	GO:0005524
CladeA1	NCG07314	-	-	PS50234 VWFA domain profile.	IPR002035	von Willebrand factor, type A	-
CladeA1	NCG07317	-	-	-	-	-	-
CladeA1	NCG07321	PF12689 Acid Phosphatase	-	-	IPR023214|IPR010036|IPR010033	HAD-like domain|Magnesium-dependent phosphatase-1, eukaryotic/archaeal type|HAD-superfamily phosphatase, subfamily IIIC	GO:0016791
CladeA1	NCG07322	PF00903 Glyoxalase/Bleomycin resistance protein/Dioxygenase superfamily	-	-	IPR029068|IPR004360	Glyoxalase/Bleomycin resistance protein/Dihydroxybiphenyl dioxygenase|Glyoxalase/fosfomycin resistance/dioxygenase domain	-
CladeA1	NCG07323	-	-	-	-	-	-
CladeA1	NCG07332	PF00743 Flavin-binding monooxygenase-like	-	-	IPR023753|IPR020946|IPR000103	FAD/NAD(P)-binding domain|Flavin monooxygenase-like|Pyridine nucleotide-disulphide oxidoreductase, class-IIGO:0004499	GO:0016491 GO:0050660 GO:0050661 GO:0055114
CladeA1	NCG07335	-	-	-	-	-	-
CladeA1	NCG07339	-	-	-	-	-	-
CladeA1	NCG07341	PF13460 NAD(P)H-binding	-	-	IPR016040	NAD(P)-binding domain	-
CladeA1	NCG07342	PF11374 Protein of unknown function (DUF3176)	-	-	IPR021514	Protein of unknown function DUF3176	-
CladeA1	NCG07364	PF07818 HCNGP-like protein	-	-	IPR012479	SAP30-binding proteinGO:0006355	-
CladeA1	NCG07371	-	-	-	-	-	-
CladeA1	NCG07372	-	-	-	-	-	-
CladeA1	NCG07388	-	-	-	-	-	-
CladeA1	NCG07393	PF04147 Nop14-like family	-	-	IPR011989|IPR007276	Armadillo-like helical|Nucleolar protein 14	GO:0032040
CladeA1	NCG07401	PF02656 Domain of unknown function (DUF202)	-	-	IPR003807	Domain of unknown function DUF202	-
CladeA1	NCG07402	PF00248 Aldo/keto reductase family	-	-	IPR023210	NADP-dependent oxidoreductase domain	-
CladeA1	NCG07405	-	-	-	IPR015943	WD40/YVTN repeat-like-containing domain	GO:0005515
CladeA1	NCG07411	PF00271 Helicase conserved C-terminal domain	-	PS51192 Superfamilies 1 and 2 helicase ATP-binding type-1 domain profile.	IPR014001|IPR001650|IPR027417|IPR011545	Helicase superfamily 1/2, ATP-binding domain|Helicase, C-terminal|P-loop containing nucleoside triphosphate hydrolase|DEAD/DEAH box helicase domain	GO:0003676 GO:0005524
CladeA1	NCG07413	PF00383 Cytidine and deoxycytidylate deaminase zinc-binding region	PS00903 Cytidine and deoxycytidylate deaminases zinc-binding region signature.	PS51747 Cytidine and deoxycytidylate deaminases domain profile.	IPR002125|IPR016193|IPR016192	Cytidine and deoxycytidylate deaminases, zinc-binding|Cytidine deaminase-like|APOBEC/CMP deaminase, zinc-binding	GO:0003824 GO:0008270 GO:0016787
CladeA1	NCG07422	PF03446 NAD binding domain of 6-phosphogluconate dehydrogenase	-	-	IPR006115|IPR013328|IPR008927|IPR015814|IPR016040	6-phosphogluconate dehydrogenase, NADP-binding|6-phosphogluconate dehydrogenase, domain 2|6-phosphogluconate dehydrogenase C-terminal domain-like|Phosphogluconate dehydrogenase, NAD-binding, putative, C-terminal|NAD(P)-binding domain	GO:0004616 GO:0016491 GO:0055114
CladeA1	NCG07423	-	-	-	-	-	-
CladeA1	NCG07433	-	-	-	-	-	-
CladeA1	NCG07445	-	-	-	-	-	-
CladeA1	NCG07448	PF06985 Heterokaryon incompatibility protein (HET)	-	-	IPR010730	Heterokaryon incompatibility	-
CladeA1	NCG07453	-	-	-	IPR016125	Peptidase C15, pyroglutamyl peptidase I-like	-
CladeA1	NCG07455	PF04724 Glycosyltransferase family 17	-	-	IPR006813	Glycosyl transferase, family 17	GO:0003830 GO:0006487 GO:0016020
CladeA1	NCG07456	PF00677 Lumazine binding domain	-	PS51177 Riboflavin synthase alpha chain lumazine-binding repeat profile.	IPR023366|IPR001783|IPR017938|IPR026017	ATP synthase subunit alpha-like domain|Lumazine-binding protein|Riboflavin synthase-like beta-barrel|Lumazine-binding domain	GO:0016491 GO:0055114
CladeA1	NCG07457	PF02732 ERCC4 domain	-	-	IPR006166|IPR011335|IPR011991|IPR010996	ERCC4 domain|Restriction endonuclease type II-like|Winged helix-turn-helix DNA-binding domain|DNA polymerase beta-like, N-terminal domain	GO:0003677 GO:0004518
CladeA1	NCG07461	PF14716 Helix-hairpin-helix domain	-	PS50172 BRCT domain profile.	IPR010996|IPR029398|IPR028207|IPR022312|IPR001357|IPR002054|IPR018944|IPR002008	DNA polymerase beta-like, N-terminal domain|DNA polymerase beta, thumb domain|DNA polymerase beta, palm domain|DNA polymerase family X|BRCT domain|DNA-directed DNA polymerase X|DNA polymerase lambda, fingers domain|DNA polymerase family X, beta-like	GO:0003677 GO:0003887 GO:0005634 GO:0006281 GO:0034061
CladeA1	NCG07462	-	-	-	-	-	-
CladeA1	NCG07463	PF13424 Tetratricopeptide repeat	-	-	IPR027417|IPR011990|IPR016181|IPR011991	P-loop containing nucleoside triphosphate hydrolase|Tetratricopeptide-like helical domain|Acyl-CoA N-acyltransferase|Winged helix-turn-helix DNA-binding domain	GO:0005515
CladeA1	NCG07464	PF01048 Phosphorylase superfamily	-	-	IPR000845	Nucleoside phosphorylase domain	GO:0003824 GO:0009116
CladeA1	NCG07467	-	-	-	IPR012674	Calycin	-
CladeA1	NCG07473	PF00201 UDP-glucoronosyl and UDP-glucosyl transferase	-	PS50330 Ubiquitin-interacting motif (UIM) domain profile.	IPR003903|IPR002213|IPR004276	Ubiquitin interacting motif|UDP-glucuronosyl/UDP-glucosyltransferase|Glycosyltransferase family 28, N-terminal domain	GO:0005975 GO:0008152 GO:0016758 GO:0030259
CladeA1	NCG07475	-	-	-	-	-	-
CladeA1	NCG07477	-	-	-	-	-	-
CladeA1	NCG07479	-	-	-	-	-	-
CladeA1	NCG07481	PF08101 Domain of unknown function (DUF1708)	-	-	IPR012965	Domain of unknown function DUF1708	-
CladeA1	NCG07482	PF03167 Uracil DNA glycosylase superfamily	PS00130 Uracil-DNA glycosylase signature.	-	IPR005122|IPR002043|IPR018085	Uracil-DNA glycosylase-like|Uracil-DNA glycosylase family 1|Uracil-DNA glycosylase, active site	GO:0004844 GO:0006281 GO:0006284 GO:0016799
CladeA1	NCG07483	PF00149 Calcineurin-like phosphoesterase	-	-	IPR004843|IPR029052	Calcineurin-like phosphoesterase domain, ApaH type|Metallo-dependent phosphatase-like	GO:0016787
CladeA1	NCG07484	PF01476 LysM domain	PS01095 Chitinases family 18 active site.	PS51782 LysM domain profile.	IPR018392|IPR029070|IPR011583|IPR001002|IPR017853|IPR001579|IPR029226|IPR001223	LysM domain|Chitinase insertion domain|Chitinase II|Chitin-binding, type 1|Glycoside hydrolase superfamily|Glycoside hydrolase, chitinase active site|Ecp2 effector protein|Glycoside hydrolase family 18, catalytic domain	GO:0004553 GO:0005975 GO:0008061
CladeA1	NCG07485	-	-	-	-	-	-
CladeA1	NCG07486	PF01476 LysM domain	-	PS51782 LysM domain profile.	IPR018392	LysM domain	-
CladeA1	NCG07491	PF06687 SUR7/PalI family	-	-	IPR009571	Membrane protein SUR7/Rim9-like, fungiGO:0005886	-
CladeA1	NCG07492	PF00400 WD domain, G-beta repeat	PS00678 Trp-Asp (WD) repeats signature.	PS50082 Trp-Asp (WD) repeats profile.	IPR001680|IPR019775|IPR017986|IPR015943	WD40 repeat|WD40 repeat, conserved site|WD40-repeat-containing domain|WD40/YVTN repeat-like-containing domain	GO:0005515
CladeA1	NCG07494	PF01765 Ribosome recycling factor	-	-	IPR024946|IPR023584	Arginine repressor C-terminal-like domain|Ribosome recycling factor domain	-
CladeA1	NCG07496	PF00856 SET domain	-	PS51633 CXC domain profile.	IPR026489|IPR001214	CXC domain|SET domain	GO:0005515
CladeA1	NCG07498	PF00752 XPG N-terminal domain	PS00842 XPG protein signature 2.	-	IPR006086|IPR019974|IPR020045|IPR006085|IPR029060|IPR006084|IPR008918|IPR001044	XPG-I domain|XPG conserved site|5'-3' exonuclease, C-terminal domain|XPG N-terminal|PIN domain-like|XPG/Rad2 endonuclease|Helix-hairpin-helix motif, class 2|XPG/Rad2 endonuclease, eukaryotes	GO:0003677 GO:0003697 GO:0003824 GO:0004518 GO:0004519 GO:0005634 GO:0006281 GO:0006289 GO:0016788
CladeA1	NCG07499	PF10287 Putative TOS1-like glycosyl hydrolase (DUF2401)	-	-	IPR018805|IPR018807	Cell wall protein YJL171C/Tos1|Domain of unknown function DUF2403, glycine-rich	-
CladeA1	NCG07500	PF10287 Putative TOS1-like glycosyl hydrolase (DUF2401)	-	-	IPR018805|IPR018807	Cell wall protein YJL171C/Tos1|Domain of unknown function DUF2403, glycine-rich	-
CladeA1	NCG07501	PF10287 Putative TOS1-like glycosyl hydrolase (DUF2401)	-	-	IPR018805|IPR018807	Cell wall protein YJL171C/Tos1|Domain of unknown function DUF2403, glycine-rich	-
CladeA1	NCG07502	PF06985 Heterokaryon incompatibility protein (HET)	-	-	IPR010730	Heterokaryon incompatibility	-
CladeA1	NCG07510	-	-	-	-	-	-
CladeA1	NCG07513	-	-	-	IPR011009	Protein kinase-like domain	-
CladeA1	NCG07514	-	-	-	-	-	-
CladeA1	NCG07517	PF03595 Voltage-dependent anion channel	-	-	IPR004695	Voltage-dependent anion channel	GO:0016021 GO:0055085
CladeA1	NCG07518	-	-	-	-	-	-
CladeA1	NCG07519	PF03443 Glycosyl hydrolase family 61	-	-	IPR005103|IPR027417|IPR003840|IPR010285	Glycoside hydrolase, family 61|P-loop containing nucleoside triphosphate hydrolase|DNA helicase|DNA helicase Pif1-like	GO:0000723 GO:0003678 GO:0004386 GO:0005524 GO:0006281
CladeA1	NCG07521	PF12937 F-box-like	PS00678 Trp-Asp (WD) repeats signature.	PS50294 Trp-Asp (WD) repeats circular profile.	IPR019775|IPR017986|IPR001680|IPR001810|IPR020472|IPR015943	WD40 repeat, conserved site|WD40-repeat-containing domain|WD40 repeat|F-box domain|G-protein beta WD-40 repeat|WD40/YVTN repeat-like-containing domain	GO:0005515
CladeA1	NCG07525	-	-	-	IPR001005	SANT/Myb domain	-
CladeA1	NCG07527	PF06985 Heterokaryon incompatibility protein (HET)	-	-	IPR010730	Heterokaryon incompatibility	-
CladeA1	NCG07529	PF06179 Surfeit locus protein 5 subunit 22 of Mediator complex	-	-	IPR009332	Mediator of RNA polymerase II transcription subunit 22GO:0001104	GO:0006357 GO:0016592
CladeA1	NCG07530	PF01566 Natural resistance-associated macrophage protein	-	-	IPR001046	NRAMP family	GO:0005215 GO:0006810 GO:0016020
CladeA1	NCG07532	-	-	-	-	-	-
CladeA1	NCG07533	PF00026 Eukaryotic aspartyl protease	-	PS51767 Peptidase family A1 domain profile.	IPR021109|IPR033121	Aspartic peptidase domain|Peptidase family A1 domain	-
CladeA1	NCG07534	PF05183 RNA dependent RNA polymerase	-	-	IPR007855	RNA-dependent RNA polymerase, eukaryotic-typeGO:0003968	-
CladeA1	NCG07535	PF00172 Fungal Zn(2)-Cys(6) binuclear cluster domain	PS00463 Zn(2)-C6 fungal-type DNA-binding domain signature.	PS50048 Zn(2)-C6 fungal-type DNA-binding domain profile.	IPR007219|IPR001138	Transcription factor domain, fungi|Zn(2)-C6 fungal-type DNA-binding domain	GO:0000981 GO:0003677 GO:0005634 GO:0006351 GO:0006355 GO:0008270
CladeA1	NCG07536	PF00246 Zinc carboxypeptidase	-	-	IPR000834|IPR003146|IPR009020	Peptidase M14, carboxypeptidase A|Carboxypeptidase, activation peptide|Protease propeptides/proteinase inhibitor I9	GO:0004180 GO:0004181 GO:0006508 GO:0008270
CladeA1	NCG07537	-	-	-	-	-	-
CladeA1	NCG07538	-	-	-	-	-	-
CladeA1	NCG07541	PF09280 XPC-binding domain	-	PS50030 Ubiquitin-associated domain (UBA) profile.	IPR009060|IPR015940|IPR004806|IPR000626|IPR006636|IPR015360|IPR020846|IPR029071	UBA-like|Ubiquitin-associated domain|UV excision repair protein Rad23|Ubiquitin domain|Heat shock chaperonin-binding|XPC-binding domain|Major facilitator superfamily domain|Ubiquitin-related domain	GO:0003684 GO:0005515 GO:0005634 GO:0006289 GO:0043161
CladeA1	NCG07543	PF15963 Myb DNA-binding like	-	-	IPR001005|IPR009057	SANT/Myb domain|Homeobox domain-like	GO:0003677
CladeA1	NCG07545	PF06682 SOCE-associated regulatory factor of calcium homoeostasis	-	-	IPR009567	Store-operated calcium entry-associated regulatory factor	GO:0030176 GO:2001256
CladeA1	NCG07546	PF00005 ABC transporter	PS00211 ABC transporters family signature.	PS50893 ATP-binding cassette, ABC transporter-type domain profile.	IPR017871|IPR003439|IPR011527|IPR027417|IPR003593	ABC transporter, conserved site|ABC transporter-like|ABC transporter type 1, transmembrane domain|P-loop containing nucleoside triphosphate hydrolase|AAA+ ATPase domain	GO:0005524 GO:0006810 GO:0016021 GO:0016887 GO:0042626 GO:0055085
CladeA1	NCG07549	PF05047 Mitochondrial ribosomal protein L51 / S25 / CI-B8 domain	-	-	IPR007741|IPR012336	Ribosomal protein/NADH dehydrogenase domain|Thioredoxin-like fold	-
CladeA1	NCG07552	-	-	-	IPR011990	Tetratricopeptide-like helical domainGO:0005515	-
CladeA1	NCG07557	-	-	-	-	-	-
CladeA1	NCG07559	PF04857 CAF1 family ribonuclease	-	-	IPR012337|IPR006941	Ribonuclease H-like domain|Ribonuclease CAF1	GO:0003676
CladeA1	NCG07560	PF11788 39S mitochondrial ribosomal protein L46	-	-	IPR015797|IPR021757	NUDIX hydrolase domain-like|Ribosomal protein L46GO:0016787	-
CladeA1	NCG07562	PF01780 Ribosomal L37ae protein family	-	-	IPR002674|IPR011332|IPR011331	Ribosomal protein L37ae|Zinc-binding ribosomal protein|Ribosomal protein L37ae/L37eGO:0003735	GO:0005622 GO:0005840 GO:0006412
CladeA1	NCG07563	PF03435 Saccharopine dehydrogenase NADP binding domain	-	-	IPR005097|IPR016040	Saccharopine dehydrogenase, NADP binding domain|NAD(P)-binding domainGO:0016491	GO:0055114
CladeA1	NCG07571	PF03980 Nnf1	-	-	IPR007128	Polyamine-modulated factor 1/Kinetochore protein NNF1	-
CladeA1	NCG07573	-	-	-	-	-	-
CladeA1	NCG07575	PF00172 Fungal Zn(2)-Cys(6) binuclear cluster domain	PS00463 Zn(2)-C6 fungal-type DNA-binding domain signature.	PS50048 Zn(2)-C6 fungal-type DNA-binding domain profile.	IPR001138	Zn(2)-C6 fungal-type DNA-binding domain	GO:0000981 GO:0005634 GO:0006355 GO:0008270
CladeA1	NCG07577	PF13445 RING-type zinc-finger	PS00518 Zinc finger RING-type signature.	PS50089 Zinc finger RING-type profile.	IPR027370|IPR013083|IPR001841|IPR016818|IPR017907	RING-type zinc-finger, LisH dimerisation motif|Zinc finger, RING/FYVE/PHD-type|Zinc finger, RING-type|Nitric oxide synthase-interacting|Zinc finger, RING-type, conserved site	GO:0005515 GO:0008270 GO:0050999
CladeA1	NCG07578	PF00153 Mitochondrial carrier protein	-	PS50920 Solute carrier (Solcar) repeat profile.	IPR023395|IPR018108	Mitochondrial carrier domain|Mitochondrial substrate/solute carrier	-
CladeA1	NCG07579	PF08313 SCA7, zinc-binding domain	-	PS51505 SCA7 domain profile.	IPR013243	SCA7 domain	-
CladeA1	NCG07581	-	-	-	-	-	-
CladeA1	NCG07582	-	-	-	-	-	-
CladeA1	NCG07583	PF16010 Cytochrome domain of cellobiose dehydrogenase	-	-	IPR015920	Cellobiose dehydrogenase, cytochrome domain	-
CladeA1	NCG07584	PF01363 FYVE zinc finger	PS00028 Zinc finger C2H2 type domain signature.	PS50178 Zinc finger FYVE/FYVE-related type profile.	IPR000306|IPR021565|IPR011011|IPR006642|IPR013087|IPR013083|IPR017455	FYVE zinc finger|Rabenosyn, Rab binding domain|Zinc finger, FYVE/PHD-type|Zinc finger, Rad18-type putative|Zinc finger C2H2-type|Zinc finger, RING/FYVE/PHD-type|Zinc finger, FYVE-related	GO:0003676 GO:0003677 GO:0006281 GO:0046872
CladeA1	NCG07585	PF14823 Sirohaem biosynthesis protein C-terminal	-	-	IPR028162|IPR006367|IPR016040|IPR028281	Siroheme biosynthesis protein Met8, C-terminal|Sirohaem synthase, N-terminal|NAD(P)-binding domain|Siroheme synthase, central domain	GO:0006779 GO:0019354 GO:0043115 GO:0055114
CladeA1	NCG07586	-	-	-	IPR013087|IPR015943	Zinc finger C2H2-type|WD40/YVTN repeat-like-containing domain	GO:0003676 GO:0005515
CladeA1	NCG07592	-	-	-	-	-	-
CladeA1	NCG07593	-	-	-	-	-	-
CladeA1	NCG07594	-	-	-	-	-	-
CladeA1	NCG07595	-	-	-	-	-	-
CladeA1	NCG07596	-	-	-	-	-	-
CladeA1	NCG07597	PF07859 alpha/beta hydrolase fold	PS01174 Lipolytic enzymes "G-D-X-G" family, putative serine active site.	-	IPR029058|IPR013094|IPR033140	Alpha/Beta hydrolase fold|Alpha/beta hydrolase fold-3|Lipase, GDXG, putative serine active site	GO:0008152 GO:0016787
CladeA1	NCG07599	-	-	-	-	-	-
CladeA1	NCG07601	-	-	-	-	-	-
CladeA1	NCG07603	-	-	-	-	-	-
CladeA1	NCG07606	-	-	-	-	-	-
CladeA1	NCG07609	PF06026 Ribose 5-phosphate isomerase A (phosphoriboisomerase A)	-	-	IPR004788|IPR020846|IPR011701	Ribose 5-phosphate isomerase, type A|Major facilitator superfamily domain|Major facilitator superfamily	GO:0004751 GO:0009052 GO:0016021 GO:0055085
CladeA1	NCG07616	-	-	-	-	-	-
CladeA1	NCG07618	-	-	-	-	-	-
CladeA1	NCG07619	PF08031 Berberine and berberine like	-	PS51387 PCMH-type FAD-binding domain profile.	IPR016169|IPR016167|IPR016166|IPR012951|IPR006094	CO dehydrogenase flavoprotein-like, FAD-binding, subdomain 2|FAD-binding, type 2, subdomain 1|FAD-binding, type 2|Berberine/berberine-like|FAD linked oxidase, N-terminal	GO:0003824 GO:0016491 GO:0016614 GO:0050660 GO:0055114
CladeA1	NCG07620	PF07690 Major Facilitator Superfamily	-	PS50850 Major facilitator superfamily (MFS) profile.	IPR011701|IPR020846	Major facilitator superfamily|Major facilitator superfamily domainGO:0016021	GO:0055085
CladeA1	NCG07623	PF00202 Aminotransferase class-III	PS00600 Aminotransferases class-III pyridoxal-phosphate attachment site.	-	IPR005814|IPR015421|IPR015422|IPR015424	Aminotransferase class-III|Pyridoxal phosphate-dependent transferase, major region, subdomain 1|Pyridoxal phosphate-dependent transferase, subdomain 2|Pyridoxal phosphate-dependent transferase	GO:0003824 GO:0008483 GO:0030170
CladeA1	NCG07626	PF01202 Shikimate kinase	-	-	IPR006001|IPR027417|IPR031322	Carbohydrate kinase, thermoresistant glucokinase|P-loop containing nucleoside triphosphate hydrolase|Shikimate kinase/gluconokinase	GO:0005975 GO:0016301
CladeA1	NCG07629	-	-	-	-	-	-
CladeA1	NCG07632	-	-	-	-	-	-
CladeA1	NCG07634	-	-	-	-	-	-
CladeA1	NCG07636	-	-	-	-	-	-
CladeA1	NCG07637	-	-	-	-	-	-
CladeA1	NCG07638	-	-	-	-	-	-
CladeA1	NCG07640	-	-	-	-	-	-
CladeA1	NCG07642	-	-	-	-	-	-
CladeA1	NCG07645	-	-	-	-	-	-
CladeA1	NCG07646	-	-	-	-	-	-
CladeA1	NCG07649	-	-	-	-	-	-
CladeA1	NCG07652	-	-	-	-	-	-
CladeA1	NCG07656	PF11705 DNA-directed RNA polymerase III subunit Rpc31	-	-	IPR024661	DNA-directed RNA polymerase III, subunit Rpc31	GO:0006383
CladeA1	NCG07657	-	-	-	-	-	-
CladeA1	NCG07740	PF07690 Major Facilitator Superfamily	-	PS50850 Major facilitator superfamily (MFS) profile.	IPR020846|IPR011701	Major facilitator superfamily domain|Major facilitator superfamily	GO:0016021 GO:0055085
CladeA1	NCG07745	-	-	-	-	-	-
CladeA1	NCG07750	-	-	-	-	-	-
CladeA1	NCG07758	-	-	-	-	-	-
CladeA1	NCG07759	-	-	-	-	-	-
CladeA1	NCG07765	-	-	-	-	-	-
CladeA1	NCG07767	PF00931 NB-ARC domain	-	-	IPR019734|IPR011990|IPR002182|IPR027417	Tetratricopeptide repeat|Tetratricopeptide-like helical domain|NB-ARC|P-loop containing nucleoside triphosphate hydrolase	GO:0005515 GO:0043531
CladeA1	NCG07768	PF00106 short chain dehydrogenase	-	-	IPR002347|IPR016040	Short-chain dehydrogenase/reductase SDR|NAD(P)-binding domain	-
CladeA1	NCG07775	PF04719 hTAFII28-like protein conserved region	-	-	IPR006809|IPR009072	TAFII28-like protein|Histone-fold	GO:0005634 GO:0006367 GO:0046982
CladeA1	NCG07780	-	-	-	-	-	-
CladeA1	NCG07781	-	-	-	-	-	-
CladeA1	NCG07786	-	-	-	-	-	-
CladeA1	NCG07789	-	-	-	-	-	-
CladeA1	NCG07791	-	-	-	IPR029058	Alpha/Beta hydrolase fold	-
CladeA1	NCG07793	PF00153 Mitochondrial carrier protein	-	-	IPR023395|IPR018108	Mitochondrial carrier domain|Mitochondrial substrate/solute carrier	-
CladeA1	NCG07794	PF00111 2Fe-2S iron-sulfur cluster binding domain	PS00814 Adrenodoxin family, iron-sulfur binding region signature.	PS51085 2Fe-2S ferredoxin-type iron-sulfur binding domain profile.	IPR001041|IPR018298|IPR012675|IPR001055	2Fe-2S ferredoxin-type iron-sulfur binding domain|Adrenodoxin, iron-sulphur binding site|Beta-grasp domain|Adrenodoxin	GO:0009055 GO:0051536 GO:0051537
[truncated: 12,281 more rows]

## Sheet: S9
Table S9. Pan Gene families in Neurospora crassa pangenome.
Family ID	Frequency	Class	CGMCC1601	CGMCC1608	CGMCC1609	CGMCC1610	CGMCC1611	CGMCC1612	CGMCC1613	CGMCC1615	CGMCC1616	D111	FGSC10886	FGSC10898	FGSC10901	FGSC10904	FGSC10906	FGSC10908	FGSC10911	FGSC10912	FGSC10916	FGSC10919	FGSC10922	FGSC10923	FGSC10928	FGSC10932	FGSC10946	FGSC10948	FGSC10950	FGSC10951	FGSC1131	FGSC1132	FGSC1133	FGSC1165	FGSC2225	FGSC2489	FGSC26805	FGSC26808	FGSC26811	FGSC3210	FGSC3211	FGSC3223	FGSC3968	FGSC4498	FGSC4712	FGSC4713	FGSC4716	FGSC4730	FGSC4824
OG0000000	76	Core	3	3	3	2	3	3	3	3	3	2	3	3	4	2	2	3	3	3	2	2	3	3	3	4	3	3	2	3	3	3	3	3	1	2	3	3	3	2	3	2	3	3	3	3	2	2	2
OG0000001	75	Softcore	2	2	3	2	2	3	3	2	2	3	2	3	1	3	2	3	3	2	3	2	3	2	3	2	2	3	3	2	1	1	1	1	0	2	3	3	2	2	2	4	1	2	3	3	1	2	4
OG0000002	76	Core	1	1	1	1	1	1	3	1	1	1	1	5	3	1	4	3	3	1	1	1	1	1	3	5	1	1	1	1	1	2	2	2	1	1	1	1	1	1	1	1	4	3	3	3	2	2	2
OG0000003	76	Core	2	2	2	2	2	2	2	2	2	2	2	2	2	2	2	2	2	2	2	2	2	2	2	2	2	2	2	2	2	2	2	2	1	2	2	2	2	2	2	2	2	2	2	2	2	2	2
OG0000004	76	Core	2	2	2	2	2	2	2	2	2	2	2	2	2	2	2	2	2	2	2	2	2	2	2	2	2	2	2	2	2	2	2	2	2	2	2	2	2	2	2	2	2	2	2	2	1	2	2
OG0000005	76	Core	2	2	2	2	2	2	2	2	2	2	1	2	2	2	2	2	4	2	2	2	1	2	2	2	2	1	2	2	2	1	2	1	2	2	2	2	1	2	2	2	1	2	2	3	2	2	2
OG0000006	76	Core	2	2	2	2	2	2	2	2	2	2	2	2	1	2	2	1	2	2	2	2	1	2	2	3	3	2	2	2	2	2	2	2	2	2	2	2	2	1	2	2	2	2	2	2	1	2	2
OG0000007	76	Core	1	1	2	1	1	1	2	2	1	2	2	2	2	2	2	2	1	1	2	2	2	1	2	2	3	2	2	2	2	2	2	2	2	2	2	2	2	2	1	2	2	2	2	2	2	2	2
OG0000008	74	Softcore	1	1	2	2	2	2	1	1	2	2	2	2	1	2	2	2	2	1	2	2	2	2	2	2	2	2	1	2	2	2	2	2	0	2	2	2	2	2	2	2	2	1	2	2	3	0	2
OG0000009	73	Softcore	2	2	2	2	2	2	2	2	2	2	2	2	2	3	2	2	2	1	2	2	2	2	2	2	2	2	2	3	1	2	2	2	1	2	2	1	2	2	1	2	1	2	2	2	1	2	1
OG0000010	74	Softcore	2	2	2	2	2	2	2	2	2	2	2	2	2	2	2	2	2	2	2	2	2	2	2	2	2	2	2	0	2	1	1	2	0	1	2	2	2	2	2	2	2	2	2	2	2	2	1
OG0000011	76	Core	2	1	2	1	1	1	1	2	1	2	1	2	2	2	2	2	2	2	2	2	2	2	2	2	2	1	1	2	1	2	1	1	2	1	2	3	1	2	2	2	2	1	2	2	2	2	2
OG0000012	76	Core	2	1	2	1	1	1	1	2	1	2	2	1	2	2	2	2	2	1	2	2	2	2	2	2	2	2	1	2	2	2	2	2	1	1	2	2	2	2	2	2	2	1	2	2	2	2	2
OG0000013	75	Softcore	1	1	1	1	1	2	1	1	1	1	1	2	2	2	2	2	1	1	2	1	2	2	2	1	2	0	1	1	2	2	2	2	1	1	1	1	1	2	1	1	3	1	4	3	2	2	2
OG0000014	53	Dispensable	4	1	4	1	1	0	5	4	1	1	1	4	1	3	0	0	4	3	0	1	2	3	0	1	3	0	0	0	4	2	2	2	1	1	0	1	2	0	0	1	0	1	2	2	0	2	2
OG0000015	76	Core	2	2	2	2	2	2	1	2	2	2	2	2	1	1	2	1	2	2	2	2	2	1	2	1	1	2	2	1	1	2	2	2	1	2	1	2	2	2	2	2	2	2	2	2	1	1	2
OG0000016	76	Core	1	1	1	1	1	1	1	1	1	1	2	2	2	1	2	2	2	1	1	1	2	2	2	2	1	2	1	2	1	1	1	1	1	1	2	2	2	2	2	2	2	2	2	1	1	2	2
OG0000017	76	Core	1	1	1	1	1	1	1	1	1	1	2	2	2	1	2	1	1	1	2	2	2	2	1	2	1	2	1	2	2	1	2	1	2	2	2	1	1	2	3	1	1	1	1	2	2	1	1
OG0000018	76	Core	2	2	2	2	2	2	2	2	2	2	1	2	1	1	1	2	1	2	2	2	2	1	2	1	1	1	2	2	1	1	1	1	2	2	1	2	1	1	1	2	1	2	2	1	1	1	2
OG0000019	75	Softcore	2	2	2	2	2	1	1	2	1	2	2	1	2	1	1	2	2	1	1	2	1	0	1	1	2	2	2	1	2	2	1	2	1	2	2	2	1	1	2	3	2	2	1	2	2	2	1
OG0000020	74	Softcore	1	2	2	2	2	2	2	2	2	2	1	2	2	2	2	2	2	2	2	2	1	2	2	2	2	1	2	2	1	1	1	2	1	1	2	2	2	2	2	2	1	1	1	1	1	2	1
OG0000021	75	Softcore	1	1	1	1	1	1	1	1	1	1	2	2	2	2	2	2	1	1	2	2	2	1	2	1	2	2	1	1	2	1	1	1	1	1	2	2	1	1	2	1	2	1	1	1	1	2	2
OG0000022	70	Softcore	2	1	2	2	2	2	1	2	2	2	1	2	2	2	1	1	2	0	1	1	2	2	2	2	1	2	2	1	2	2	1	2	0	0	1	1	1	1	2	0	2	2	2	2	2	1	2
OG0000023	76	Core	2	1	2	1	1	1	1	1	1	1	4	2	2	2	2	1	1	2	1	2	1	2	2	1	2	1	1	2	2	2	1	1	1	1	2	1	2	1	1	1	1	1	4	2	1	2	1
OG0000024	76	Core	2	2	2	2	2	2	1	2	2	2	1	1	2	1	2	1	1	2	1	2	2	1	2	1	1	2	2	2	1	2	2	2	1	2	1	1	1	2	2	2	1	2	1	1	2	1	2
OG0000025	76	Core	2	2	2	1	1	2	1	2	2	2	2	2	2	2	2	1	2	2	1	1	1	1	1	1	2	2	2	2	1	2	1	2	1	1	2	2	2	1	1	2	1	1	1	1	1	1	1
OG0000026	74	Softcore	1	1	1	1	1	0	2	1	1	2	3	1	2	1	1	2	2	2	2	1	1	2	2	3	2	1	1	1	3	2	2	2	0	1	2	1	2	2	1	2	1	1	1	1	1	1	1
OG0000027	75	Softcore	1	1	1	1	1	1	1	1	1	2	2	2	2	1	1	1	1	2	2	1	1	1	1	1	1	1	1	1	1	2	1	2	0	1	2	1	1	2	2	1	1	1	2	1	1	2	2
OG0000028	73	Softcore	1	1	1	2	1	1	1	1	1	2	1	1	2	2	1	2	1	1	1	2	1	2	2	2	1	2	1	1	2	1	2	2	1	1	2	1	1	2	1	2	1	2	3	1	3	1	2
OG0000029	76	Core	1	1	1	1	1	1	1	1	1	1	2	1	2	2	2	2	2	1	1	1	3	1	1	2	2	2	1	1	1	1	1	1	1	1	1	1	2	2	2	1	1	1	2	2	2	2	1
OG0000030	74	Softcore	1	1	1	1	1	2	1	1	1	0	2	2	1	2	1	2	1	1	2	1	2	1	1	2	2	2	1	2	2	1	1	1	0	1	1	2	2	2	2	2	1	1	1	1	1	2	1
OG0000031	76	Core	1	1	1	1	1	3	1	1	1	1	3	3	2	1	2	1	1	1	3	1	1	2	1	1	2	1	1	2	1	1	1	1	2	1	2	1	1	2	2	1	1	1	1	3	1	1	1
OG0000032	75	Softcore	3	3	2	3	2	1	3	2	3	1	2	2	1	1	1	2	1	2	1	1	1	1	1	2	1	2	2	1	1	1	1	1	0	2	2	1	2	1	1	1	1	2	1	1	1	1	1
OG0000033	76	Core	2	1	2	1	1	1	1	2	1	2	2	1	1	2	1	1	2	2	2	2	2	1	2	2	2	1	1	2	2	1	1	1	1	2	2	2	1	2	1	2	1	1	2	2	1	1	2
OG0000034	75	Softcore	2	1	2	1	1	2	1	2	1	2	1	1	1	2	1	2	1	2	0	2	2	2	2	1	1	2	2	2	1	2	2	2	1	1	2	2	1	1	1	2	1	1	1	1	2	1	2
OG0000035	75	Softcore	1	1	1	1	1	2	1	1	1	1	1	2	2	1	2	1	2	1	2	1	3	2	1	2	1	3	1	2	1	2	2	2	1	1	3	1	2	2	2	1	1	1	1	1	2	2	1
OG0000036	75	Softcore	1	1	1	2	2	2	1	1	1	1	1	2	1	2	1	1	0	1	2	2	2	2	2	1	2	1	2	1	1	1	1	1	1	2	1	2	1	2	1	1	2	2	1	1	2	1	1
OG0000037	76	Core	1	1	1	1	1	2	1	1	1	1	1	1	2	2	2	1	1	1	1	1	3	1	1	1	1	1	1	1	2	2	2	2	2	1	1	1	1	1	1	1	1	1	1	2	1	2	3
OG0000038	76	Core	1	1	1	1	1	1	1	1	1	1	3	1	1	2	1	3	2	2	2	2	1	1	2	1	2	1	1	1	1	2	2	1	2	1	1	1	1	2	1	1	2	1	1	1	2	1	1
OG0000039	73	Softcore	2	2	2	2	2	2	2	2	2	3	1	2	2	1	1	1	1	1	1	1	1	1	2	1	2	1	2	1	2	1	2	1	1	2	1	1	1	1	1	2	1	2	1	1	1	2	1
OG0000040	76	Core	2	1	2	1	1	1	1	2	1	2	1	2	2	2	1	1	2	1	2	1	2	2	2	1	1	1	1	1	1	2	2	2	1	1	2	2	1	1	1	1	2	1	2	2	1	1	1
OG0000041	67	Dispensable	1	1	1	1	1	1	2	2	1	1	1	3	1	2	3	4	1	1	1	2	0	1	1	2	1	2	1	1	1	3	3	3	1	2	1	1	0	2	1	2	0	1	1	0	1	2	2
OG0000042	75	Softcore	2	2	2	2	2	1	2	2	2	1	1	1	1	2	1	2	2	1	2	1	1	1	1	1	2	2	2	2	2	2	2	2	0	1	2	1	1	2	1	1	2	1	2	1	1	1	1
OG0000043	76	Core	2	1	2	1	1	2	1	2	1	1	2	1	1	2	1	2	1	2	1	1	1	1	2	1	1	1	1	1	2	2	2	2	2	1	1	2	2	2	2	1	1	1	1	1	1	1	1
OG0000044	76	Core	1	2	2	2	2	2	2	1	1	2	1	2	1	2	1	1	1	1	2	1	2	1	1	1	1	1	2	1	2	1	2	2	1	1	1	1	1	2	1	2	1	1	1	1	1	1	1
OG0000045	71	Softcore	1	1	1	1	1	2	2	1	1	2	2	2	2	1	1	2	0	2	1	0	1	1	1	1	2	2	1	2	1	1	1	1	1	1	2	2	1	2	2	2	2	1	1	2	1	1	2
OG0000046	76	Core	1	2	1	2	1	1	2	2	2	2	2	2	1	1	1	1	1	1	2	1	1	1	2	2	2	1	1	1	1	1	1	1	1	1	2	2	1	2	2	1	1	1	1	1	1	2	1
OG0000047	74	Softcore	2	0	2	2	2	1	1	2	2	2	1	1	2	2	1	1	1	1	1	2	2	1	1	1	1	1	2	1	2	1	1	1	1	1	2	1	1	1	2	1	1	1	1	1	2	1	2
OG0000048	76	Core	1	1	1	1	1	2	1	1	1	2	1	2	2	2	1	1	1	1	1	2	2	1	1	2	2	1	1	2	1	2	1	1	1	1	1	2	1	2	1	2	2	1	1	2	2	1	1
OG0000049	76	Core	1	1	1	1	1	1	1	1	1	1	2	2	1	1	1	1	2	1	2	2	2	1	1	1	1	1	1	2	2	1	1	1	1	2	1	2	2	1	1	1	1	1	1	1	1	2	1
OG0000050	76	Core	2	1	2	1	2	2	1	2	2	1	1	1	1	1	2	1	2	1	1	1	2	1	2	1	1	1	2	2	2	2	2	2	1	1	1	2	1	1	1	1	1	2	1	1	1	2	1
OG0000051	75	Softcore	1	1	1	1	1	1	1	2	1	1	1	1	2	2	1	2	2	1	1	2	2	1	2	1	1	1	1	1	1	2	2	2	0	1	1	1	1	2	1	1	1	1	1	2	2	1	1
OG0000052	76	Core	1	1	1	1	1	1	1	1	1	1	2	1	1	1	1	1	2	2	1	2	1	1	2	1	1	2	1	1	1	1	1	1	1	1	2	1	1	2	1	1	2	1	2	1	2	1	1
OG0000053	75	Softcore	1	2	1	2	2	1	2	1	2	1	2	1	1	1	2	1	1	1	2	2	1	1	1	1	1	2	2	1	1	2	2	2	1	1	2	1	1	1	1	1	0	2	1	2	1	1	1
OG0000054	68	Dispensable	0	2	0	2	2	0	0	0	2	2	2	2	1	1	1	1	2	1	1	1	1	1	2	2	1	2	2	1	1	2	2	2	1	1	1	1	0	1	2	2	2	2	1	1	2	0	1
OG0000055	75	Softcore	2	2	2	2	1	1	1	2	1	1	2	1	1	1	1	1	1	2	1	2	1	1	1	2	1	1	2	1	1	1	1	1	1	1	2	2	1	1	1	1	1	2	2	1	1	1	2
OG0000056	70	Softcore	1	2	1	2	2	2	2	1	2	1	2	2	2	1	1	1	0	1	1	2	1	0	1	1	1	2	2	2	1	1	1	1	1	1	0	0	2	1	2	1	2	2	2	2	2	1	0
OG0000057	75	Softcore	1	1	1	1	1	1	1	1	1	1	1	2	1	1	1	1	1	2	1	2	1	1	1	1	2	1	1	2	2	2	2	2	0	1	1	1	1	2	1	1	1	1	1	1	1	1	2
OG0000058	76	Core	1	1	1	1	1	1	1	1	1	1	2	1	2	1	2	1	1	1	2	1	2	1	1	1	1	1	1	2	2	2	2	2	1	1	2	1	2	1	2	1	2	1	2	2	2	1	1
OG0000059	76	Core	1	1	1	1	1	2	2	1	1	1	1	2	1	1	2	1	2	1	1	1	1	1	1	1	1	2	1	2	1	1	1	1	1	2	2	2	1	2	1	1	1	2	1	1	1	1	1
OG0000060	75	Softcore	1	2	1	2	2	1	1	1	2	1	1	1	2	1	1	1	1	1	1	1	1	1	1	1	1	2	2	1	2	1	2	1	0	1	1	1	1	2	1	1	2	2	2	1	2	1	1
OG0000061	72	Softcore	1	1	1	1	1	2	1	1	1	2	2	1	2	1	1	2	1	2	2	1	2	2	2	2	1	1	1	1	1	1	1	1	0	1	1	1	2	1	1	2	1	1	2	0	2	1	1
OG0000062	76	Core	1	2	1	1	1	1	1	1	1	1	1	2	1	2	2	2	1	1	2	2	2	1	1	1	2	1	2	2	1	1	1	1	1	1	1	1	1	2	2	1	2	1	1	1	1	1	1
OG0000063	74	Softcore	2	1	2	1	1	2	1	1	1	1	1	2	1	1	2	1	2	2	1	1	1	1	1	1	1	1	1	1	2	2	2	2	0	1	2	3	2	1	1	1	2	1	0	1	1	1	1
OG0000064	76	Core	1	1	1	1	1	1	1	1	1	1	1	1	1	1	1	2	1	2	1	1	1	1	1	1	1	1	1	1	2	1	2	2	2	1	1	1	1	1	2	1	1	1	2	2	1	2	2
OG0000065	75	Softcore	2	2	2	2	2	1	2	2	2	1	1	1	1	3	1	1	1	2	1	2	2	1	1	1	1	1	2	1	1	1	1	1	0	2	1	1	1	2	1	1	1	2	1	1	1	1	1
OG0000066	73	Softcore	1	1	1	1	1	1	1	1	1	1	1	2	2	0	2	1	2	2	0	1	2	2	1	2	1	2	1	1	2	1	1	2	1	1	1	2	1	2	1	1	1	1	1	1	2	2	1
OG0000067	76	Core	1	1	1	1	1	1	1	1	1	1	2	1	1	1	1	1	1	1	1	1	2	2	1	1	2	1	1	2	1	2	2	2	1	1	1	2	2	1	2	1	1	1	1	1	2	2	2
OG0000068	73	Softcore	2	2	2	2	2	2	1	1	1	1	0	1	1	1	2	1	1	1	2	1	1	1	2	2	1	2	2	1	1	1	1	0	0	1	1	2	1	2	2	1	1	1	1	1	1	1	1
OG0000069	76	Core	1	1	1	1	1	1	1	1	1	1	2	1	1	1	1	2	1	1	1	1	1	2	1	2	2	2	2	2	1	2	1	1	1	1	2	2	1	1	3	2	1	1	2	1	1	1	1
OG0000070	76	Core	1	1	2	1	1	2	1	2	1	1	1	1	1	1	1	1	2	1	1	1	1	1	2	1	1	1	1	1	1	1	1	1	1	1	1	1	1	1	1	1	2	1	1	1	1	2	1
OG0000071	76	Core	2	1	2	1	1	1	1	2	2	1	1	1	2	1	1	1	1	1	2	1	1	2	1	1	1	1	1	1	2	1	1	1	1	1	2	1	2	1	1	1	1	1	1	1	1	1	1
OG0000072	72	Softcore	1	1	1	1	2	2	1	2	2	1	2	2	1	1	1	2	1	1	1	1	1	1	1	1	2	1	2	1	1	3	3	1	1	2	1	1	2	1	1	2	1	2	1	1	1	2	1
OG0000073	74	Softcore	1	2	1	2	1	1	1	2	1	1	1	1	1	1	2	2	1	1	2	2	1	1	1	1	1	1	2	2	1	1	1	1	1	1	2	1	1	1	2	1	1	2	1	2	1	0	1
OG0000074	74	Softcore	2	1	1	1	1	1	1	2	1	1	1	1	2	1	1	2	1	2	2	1	2	1	1	1	1	1	1	1	1	1	1	1	1	1	1	1	1	1	2	1	2	1	2	2	0	2	2
OG0000075	76	Core	1	1	1	1	1	1	1	1	1	3	1	1	2	2	1	1	1	1	2	1	1	1	1	1	1	1	1	1	1	1	1	1	1	1	1	1	1	1	1	2	2	1	2	2	1	1	1
OG0000076	73	Softcore	2	1	2	1	1	2	2	2	2	1	2	1	2	1	1	1	1	1	1	1	1	2	1	2	1	1	1	1	1	2	1	2	0	0	1	1	1	1	1	1	1	1	2	1	1	1	2
OG0000077	76	Core	1	1	1	1	1	1	1	1	1	1	1	1	1	1	1	1	3	2	2	1	1	1	1	3	1	2	1	1	1	1	1	1	1	3	1	1	2	1	1	2	1	2	1	1	1	1	1
OG0000078	73	Softcore	1	1	1	1	3	1	1	1	1	2	2	1	1	0	1	1	1	1	2	2	1	1	3	1	1	2	1	1	3	2	1	2	2	1	1	3	1	1	1	2	1	1	1	3	1	1	1
OG0000079	76	Core	1	1	1	1	1	1	1	1	1	1	1	1	1	2	2	1	1	2	1	1	2	2	2	2	1	1	1	2	1	1	1	1	1	1	1	1	1	1	2	1	1	1	2	1	1	1	1
OG0000080	76	Core	1	1	1	1	1	1	2	1	1	1	1	1	2	1	2	1	2	1	1	1	1	1	2	1	1	1	1	2	1	1	1	1	1	2	1	1	1	1	1	1	1	1	1	1	1	2	1
OG0000081	74	Softcore	1	1	1	1	1	1	1	1	1	1	3	1	1	1	2	1	1	1	2	2	2	1	1	2	3	1	1	2	1	2	1	1	1	1	2	1	2	2	2	1	1	1	1	1	1	1	2
OG0000082	76	Core	1	1	2	2	2	1	1	2	1	1	1	2	1	2	1	1	2	1	1	1	1	1	1	2	1	1	2	1	1	1	1	1	1	1	1	1	1	1	1	1	1	2	1	1	1	1	1
OG0000083	76	Core	1	1	1	1	1	1	1	1	1	1	2	1	1	1	2	1	1	1	1	1	1	2	2	2	1	1	2	1	1	2	1	1	1	1	2	1	1	2	2	2	1	1	1	1	2	2	2
OG0000084	76	Core	2	1	2	2	2	2	2	2	2	1	1	1	1	1	1	1	1	1	1	1	1	1	1	1	1	2	2	2	1	1	1	1	1	1	1	1	1	1	1	1	1	2	1	1	1	2	1
OG0000085	76	Core	1	1	1	1	1	2	1	1	1	1	1	1	2	1	1	1	1	1	2	1	1	1	1	2	1	1	1	1	2	1	1	1	1	1	1	1	1	1	1	1	2	2	2	1	2	1	1
OG0000086	76	Core	1	2	1	1	1	2	1	1	1	1	2	1	1	1	1	1	1	1	1	1	1	2	2	1	1	2	1	2	1	2	1	1	1	1	2	1	1	2	1	1	1	1	1	1	1	1	1
OG0000087	75	Softcore	1	1	1	1	1	1	1	1	1	1	1	1	2	1	1	2	2	2	1	2	2	1	1	2	1	1	1	1	1	1	1	1	1	1	1	2	1	2	0	1	1	1	2	1	1	1	2
OG0000088	75	Softcore	1	1	1	1	1	1	1	1	1	1	1	1	1	2	1	1	1	1	1	1	1	1	2	1	2	1	1	1	1	2	2	1	0	1	2	1	1	1	2	1	2	2	1	2	1	1	2
OG0000089	76	Core	1	1	1	1	1	1	1	1	1	1	2	1	1	1	1	1	1	2	1	1	1	1	1	1	1	1	1	1	1	1	1	1	1	1	1	1	1	2	2	1	1	1	1	2	2	1	1
OG0000090	76	Core	1	2	1	2	1	1	1	2	1	1	1	1	2	1	1	1	1	1	1	1	1	1	1	2	2	1	1	1	1	1	1	1	1	1	1	1	1	1	1	1	2	1	1	1	1	2	2
OG0000091	76	Core	1	1	1	1	1	1	1	1	1	1	1	1	2	2	2	1	1	1	1	1	1	1	1	1	1	1	1	1	1	1	1	1	2	2	1	1	1	2	1	1	1	1	1	1	2	1	2
OG0000092	76	Core	1	1	1	1	1	1	1	1	1	1	1	1	1	1	1	1	2	1	1	1	1	2	1	1	1	2	1	1	1	1	2	2	1	1	1	1	1	1	1	1	2	1	2	1	1	1	2
OG0000093	76	Core	1	1	1	1	1	1	1	1	1	1	1	1	1	1	1	1	1	1	1	1	1	1	1	1	1	1	1	1	2	2	2	2	1	1	1	1	1	1	1	1	1	1	2	2	1	2	2
OG0000094	68	Dispensable	1	1	1	1	1	1	2	1	1	1	0	0	1	1	0	2	1	1	1	1	1	1	2	2	2	1	1	2	1	0	1	0	1	1	1	2	1	1	2	1	1	1	1	1	1	1	0
OG0000095	76	Core	1	1	1	2	2	2	1	1	2	1	1	1	1	1	1	1	1	1	1	1	1	1	1	3	1	1	2	1	1	1	1	1	1	2	1	1	1	1	2	1	1	2	1	1	1	1	1
OG0000096	76	Core	1	1	1	1	1	1	1	1	1	1	1	1	1	1	1	1	1	2	1	1	1	1	1	2	1	1	1	1	1	1	1	1	1	1	1	1	1	3	1	1	1	1	1	1	1	1	1
OG0000097	76	Core	1	1	1	1	1	2	2	1	1	1	1	2	1	1	1	2	1	2	1	1	1	2	1	1	1	1	1	1	1	1	1	1	1	1	1	2	2	1	1	2	1	1	1	1	1	1	1
OG0000098	76	Core	1	1	1	1	1	1	1	1	1	2	1	1	1	2	1	2	1	1	2	1	1	1	1	1	2	1	1	1	1	1	1	1	2	2	1	1	1	1	1	2	2	1	1	1	1	1	1
OG0000099	76	Core	1	1	1	1	1	1	1	1	1	1	1	1	1	1	1	1	1	1	1	1	1	1	1	1	2	2	1	2	1	2	1	1	1	1	1	1	1	1	2	1	1	1	2	2	2	1	1
OG0000100	75	Softcore	1	1	1	1	1	2	1	1	1	1	1	1	1	1	1	2	1	2	1	1	1	1	1	1	1	1	1	1	1	1	1	1	1	1	1	1	1	2	1	1	1	1	2	2	1	2	1
OG0000101	76	Core	1	1	1	1	1	1	1	1	1	1	1	1	1	1	2	1	1	1	1	1	2	1	2	2	2	1	1	1	1	2	2	1	1	1	2	1	1	1	1	1	2	1	1	1	1	2	1
OG0000102	72	Softcore	1	1	1	1	1	0	0	1	1	1	2	2	2	2	1	2	1	1	1	1	2	1	1	1	1	0	1	2	1	1	1	2	1	1	1	2	1	0	1	1	1	1	1	1	2	2	1
OG0000103	64	Dispensable	1	1	1	1	1	1	0	1	1	1	0	1	1	1	0	1	0	1	0	0	2	2	0	3	1	1	1	1	1	1	1	1	0	1	1	1	1	0	0	1	2	1	2	1	2	3	1
OG0000104	76	Core	1	1	1	1	1	1	1	1	1	1	2	1	1	2	3	1	2	1	2	1	1	1	1	1	2	2	2	2	1	1	1	1	1	1	1	1	1	1	1	1	1	1	1	1	1	1	1
OG0000105	75	Softcore	2	1	1	2	1	1	1	2	1	1	1	1	1	1	1	1	1	1	2	1	1	1	1	1	1	1	1	1	1	1	1	1	1	1	2	1	2	1	1	2	1	2	1	1	1	1	1
OG0000106	75	Softcore	1	1	1	1	1	1	1	1	1	1	1	1	1	1	1	3	1	1	1	2	1	1	1	1	1	1	1	1	1	2	1	1	1	1	2	2	1	0	1	1	1	1	1	1	1	1	2
OG0000107	76	Core	1	1	1	1	1	1	1	1	1	1	1	1	2	1	1	1	1	1	1	1	1	1	1	1	1	1	1	1	1	1	1	1	1	1	1	1	1	1	1	1	1	2	1	2	1	1	2
OG0000108	76	Core	1	1	2	1	1	1	1	2	1	1	2	1	1	2	1	2	2	2	1	1	1	2	1	2	1	2	1	1	2	1	1	1	1	1	1	2	2	1	1	1	1	1	1	1	1	1	1
OG0000109	76	Core	1	1	1	1	1	1	1	1	1	1	2	1	1	2	3	1	1	1	2	1	1	1	1	1	2	2	2	2	1	1	1	1	1	1	1	1	1	1	1	1	1	1	1	1	1	1	1
OG0000110	75	Softcore	1	1	1	1	1	1	1	1	1	1	1	1	2	1	1	1	1	1	1	1	1	1	1	2	1	1	1	1	1	1	1	1	1	1	1	2	1	1	1	1	2	1	2	1	0	1	2
OG0000111	66	Dispensable	0	1	1	1	1	2	2	1	1	0	1	0	1	1	2	2	1	2	1	0	1	2	2	2	0	2	1	2	2	1	1	1	0	1	1	1	1	2	2	1	1	1	1	1	1	1	2
OG0000112	76	Core	1	1	1	1	1	1	1	1	1	1	1	1	1	1	1	1	1	1	1	1	1	2	1	1	1	1	1	1	1	1	1	1	1	2	1	1	2	1	1	1	1	1	2	1	2	1	2
OG0000113	76	Core	1	1	1	1	1	1	1	1	1	1	1	1	1	1	1	1	1	1	1	1	1	1	1	1	1	1	1	1	1	1	1	1	1	1	1	1	1	1	1	1	1	1	2	2	2	2	2
OG0000114	76	Core	1	1	1	1	2	2	1	1	1	1	1	1	1	1	1	1	1	2	1	1	2	1	1	1	1	1	2	1	1	1	1	1	1	1	1	2	1	2	2	1	1	1	1	1	1	1	1
OG0000115	76	Core	1	1	1	1	1	2	2	1	1	1	1	2	1	1	1	1	2	1	1	1	2	1	1	1	1	1	1	1	1	1	1	1	1	1	1	1	1	1	2	1	1	1	1	1	1	1	2
OG0000116	74	Softcore	1	1	1	1	1	2	2	1	1	1	2	1	1	0	2	1	1	1	2	1	1	1	1	2	1	1	1	1	1	1	1	1	1	1	1	2	1	1	1	1	3	1	1	1	2	1	1
OG0000117	74	Softcore	1	1	1	1	1	1	1	1	1	1	1	3	1	2	1	1	0	1	1	2	1	1	1	1	1	2	1	1	1	1	1	1	1	1	1	2	1	1	2	1	2	1	1	1	1	1	1
OG0000118	76	Core	1	1	1	1	1	1	1	1	1	1	1	1	1	1	1	2	1	2	1	1	1	1	1	1	1	1	1	1	2	1	1	1	1	1	2	1	1	2	1	1	1	1	1	1	1	1	1
OG0000119	68	Dispensable	1	1	1	1	1	2	1	1	1	1	1	1	1	1	1	2	2	2	1	2	1	2	1	1	1	1	1	1	2	2	2	2	0	1	1	1	2	2	1	1	1	1	2	0	2	3	0
OG0000120	74	Softcore	1	1	1	1	1	1	1	1	1	1	1	1	1	1	2	1	1	1	1	0	1	1	1	1	2	1	1	2	1	1	1	1	0	1	2	1	1	1	2	1	2	1	1	1	1	1	1
OG0000121	76	Core	1	1	1	1	1	1	1	1	1	1	1	1	1	1	1	2	1	1	1	1	1	2	1	2	2	2	1	2	1	1	1	1	1	1	2	2	1	1	3	1	1	1	1	1	1	1	1
OG0000122	76	Core	1	1	1	1	1	1	1	1	1	1	1	1	1	1	1	1	1	1	1	1	1	1	1	1	1	1	1	1	1	1	1	1	1	1	1	1	1	1	1	1	2	1	1	1	1	2	1
OG0000123	76	Core	1	1	1	1	1	1	1	1	1	1	1	1	1	1	1	1	1	1	1	1	2	1	1	1	1	1	1	1	1	1	1	2	2	2	1	1	2	2	2	2	1	2	1	1	1	1	1
OG0000124	76	Core	1	1	1	1	1	1	2	1	1	1	1	1	2	1	1	1	1	1	1	1	1	1	1	1	1	1	1	1	1	1	1	1	1	1	1	1	1	1	2	1	1	1	1	1	1	1	1
OG0000125	74	Softcore	2	1	1	2	1	1	1	1	1	1	1	1	1	2	2	1	1	1	2	1	2	0	1	1	1	1	1	1	1	2	2	2	1	1	1	1	1	1	1	1	1	1	2	1	1	1	1
OG0000126	76	Core	1	1	1	1	1	1	1	1	1	1	1	1	1	1	1	1	1	1	1	1	1	1	3	1	1	1	2	1	2	2	1	2	1	1	1	1	1	1	1	1	1	2	1	1	1	1	1
OG0000127	73	Softcore	1	1	1	1	1	1	1	1	1	1	1	1	1	1	1	1	2	1	1	1	1	2	1	3	0	1	1	1	1	1	1	1	0	1	1	1	1	1	2	1	2	1	1	2	1	1	1
OG0000128	76	Core	1	1	1	1	1	1	1	3	1	1	1	1	1	1	1	1	1	1	1	1	1	1	1	1	1	1	1	1	2	1	1	1	1	1	1	2	1	1	1	1	1	1	1	1	1	1	1
OG0000129	76	Core	2	1	2	1	1	1	1	2	1	1	1	1	1	1	2	1	1	1	1	1	1	1	1	1	1	1	1	1	1	1	1	1	1	1	1	2	1	1	1	1	1	1	1	1	1	2	1
OG0000130	76	Core	1	1	1	1	1	1	1	1	1	1	1	1	1	1	1	2	1	1	1	1	1	1	1	1	1	1	2	1	1	1	1	1	1	2	1	1	2	1	1	1	1	1	1	1	1	1	1
OG0000131	76	Core	1	1	1	1	1	1	1	1	1	1	1	1	1	1	1	1	1	1	2	2	1	1	1	1	1	1	1	1	1	1	1	1	1	1	1	1	1	1	1	2	2	1	1	2	1	1	1
OG0000132	76	Core	1	1	1	1	2	2	1	1	1	1	1	1	1	1	1	1	2	1	1	1	1	1	2	2	1	1	2	1	1	1	2	2	1	1	1	1	1	1	1	1	1	1	1	2	1	1	1
OG0000133	76	Core	1	1	1	1	1	1	1	1	1	1	1	1	2	1	1	1	2	1	1	1	1	1	1	1	1	1	1	1	1	1	1	1	1	1	1	2	1	2	1	1	1	1	1	1	1	1	2
OG0000134	76	Core	1	1	1	1	1	1	1	1	1	1	1	1	1	1	1	1	1	1	1	1	1	1	2	1	1	1	1	1	1	1	2	1	2	2	1	1	1	1	2	1	1	1	1	1	2	1	1
OG0000135	75	Softcore	1	1	1	1	1	1	1	1	1	1	1	1	1	1	1	1	1	1	1	1	1	1	1	1	1	1	1	1	0	1	2	1	1	1	1	1	1	2	1	1	1	1	1	1	1	1	2
OG0000136	68	Dispensable	2	1	2	2	2	0	1	2	2	1	0	1	1	2	1	1	2	1	1	1	1	1	1	1	1	1	1	0	1	1	0	0	1	1	1	1	1	1	2	1	1	1	1	2	1	1	1
OG0000137	76	Core	1	1	1	1	1	1	1	1	1	1	2	1	1	1	1	1	1	1	1	1	1	1	1	1	2	1	1	1	1	1	1	1	1	1	1	1	1	1	1	1	1	1	1	2	2	1	2
OG0000138	76	Core	1	1	1	1	1	1	1	1	1	1	1	2	2	1	1	1	1	1	1	1	1	1	1	1	1	1	1	1	1	2	2	2	1	1	2	1	1	1	1	1	1	1	1	1	2	2	1
OG0000139	76	Core	1	1	1	2	2	1	1	1	1	1	1	1	1	1	1	3	1	3	1	1	1	1	1	2	1	1	1	1	1	1	1	1	1	2	1	1	1	1	1	1	1	1	1	1	1	1	1
OG0000140	76	Core	1	1	1	1	1	1	1	1	1	1	2	1	1	1	2	1	1	1	1	1	2	1	2	2	1	1	1	1	1	1	1	1	1	1	1	1	1	2	1	1	1	1	1	1	1	2	2
OG0000141	65	Dispensable	1	2	1	2	2	2	2	1	2	1	1	1	2	1	1	1	2	1	1	1	1	1	1	1	1	1	2	0	1	0	0	1	1	1	0	2	1	1	1	1	0	1	1	2	2	0	0
OG0000142	75	Softcore	1	1	1	1	1	2	1	1	1	2	1	1	1	1	2	1	1	1	2	1	1	1	1	1	1	1	1	1	2	1	2	2	1	1	1	1	1	1	1	1	1	1	1	1	2	1	1
OG0000143	76	Core	1	1	1	1	1	1	1	1	1	2	1	1	1	1	1	1	1	1	1	2	2	1	1	2	1	1	1	1	1	1	1	1	1	1	2	1	1	1	1	2	1	1	1	1	1	1	2
OG0000144	76	Core	2	1	2	1	1	2	2	2	1	1	1	1	1	1	1	2	1	1	1	1	1	1	1	2	1	1	1	1	1	1	1	1	1	1	1	1	1	2	2	1	1	1	1	1	1	1	1
OG0000145	76	Core	1	1	1	1	1	1	1	1	1	1	1	1	1	1	2	1	1	2	1	1	1	1	1	1	1	1	1	1	2	1	1	1	1	1	1	1	1	1	1	1	1	1	1	1	2	1	1
OG0000146	75	Softcore	1	1	1	1	1	1	1	1	2	1	1	1	1	1	1	1	2	1	1	1	0	1	1	1	2	2	1	1	1	1	1	1	1	1	1	1	1	2	1	1	1	1	1	1	2	1	1
OG0000147	76	Core	1	1	1	1	1	1	1	1	1	1	1	1	1	1	1	1	1	2	1	1	1	1	1	1	1	2	1	1	2	1	1	2	1	1	1	1	1	1	1	1	1	3	1	1	1	1	1
OG0000148	76	Core	1	1	1	1	1	1	1	1	1	1	1	1	1	1	1	1	1	1	1	1	2	1	1	1	1	1	1	1	1	1	1	1	1	1	1	1	1	1	1	2	1	1	1	1	1	1	1
OG0000149	76	Core	1	1	1	1	1	1	2	1	1	1	1	2	1	1	1	2	1	1	1	1	2	1	1	2	1	1	1	1	1	2	1	1	1	1	2	1	1	1	1	1	1	1	1	1	1	1	1
OG0000150	76	Core	1	1	1	1	1	1	1	1	1	1	1	2	1	1	1	1	1	1	1	1	1	1	2	1	1	1	1	1	1	1	1	1	1	1	1	1	1	1	2	1	2	1	1	1	1	1	1
OG0000151	73	Softcore	2	1	1	1	2	2	1	1	1	0	1	1	1	1	1	2	1	2	1	1	1	2	1	1	1	1	1	1	1	1	2	1	1	1	1	1	1	1	1	2	1	1	1	1	1	1	2
OG0000152	70	Softcore	1	2	1	1	1	1	2	1	1	2	1	1	1	1	1	1	1	0	1	1	2	1	0	1	1	1	1	1	1	2	2	1	0	1	2	1	1	1	2	2	0	2	1	1	1	1	1
OG0000153	76	Core	1	1	1	1	1	1	1	1	1	1	1	1	1	1	1	1	1	1	1	1	1	2	1	2	1	2	1	2	2	1	1	1	1	1	1	1	1	1	1	1	1	1	1	1	1	1	1
OG0000154	75	Softcore	2	2	2	2	2	2	1	2	2	1	1	1	1	1	1	1	1	1	1	2	1	1	1	1	1	2	1	1	1	1	1	1	1	1	1	1	1	1	0	1	1	1	1	1	1	1	1
OG0000155	76	Core	1	1	1	1	1	1	1	1	1	1	1	1	1	1	2	1	1	1	1	2	2	2	2	2	1	1	1	1	1	1	1	1	1	1	1	2	1	1	1	1	1	1	1	1	1	1	1
OG0000156	74	Softcore	1	1	1	1	1	1	1	1	1	1	0	1	1	1	1	2	1	1	1	2	2	1	2	2	1	1	1	1	1	1	1	0	1	1	2	1	1	1	1	1	1	1	1	1	1	1	1
OG0000157	76	Core	1	1	1	1	1	1	1	1	1	1	1	1	1	1	1	1	1	1	1	1	1	1	1	1	1	1	1	1	1	1	1	1	1	1	1	1	1	1	1	1	1	1	1	1	1	1	1
OG0000158	76	Core	1	2	1	1	1	1	1	1	1	1	1	1	1	1	1	1	1	1	1	1	1	1	1	1	1	1	2	1	1	1	1	1	1	1	1	1	1	1	1	1	2	1	1	1	1	1	2
OG0000159	75	Softcore	1	1	1	1	2	1	1	1	1	2	1	2	1	1	1	2	1	1	1	1	1	1	1	1	1	1	1	1	1	1	1	1	0	1	1	1	1	1	2	2	1	1	1	1	2	1	2
OG0000160	75	Softcore	1	2	1	1	1	1	1	1	1	1	1	1	1	1	1	1	1	1	1	1	1	1	1	1	1	1	1	1	1	1	1	1	0	1	1	1	1	1	1	1	1	2	1	1	1	2	1
OG0000161	76	Core	1	1	1	1	1	1	2	1	1	2	1	1	1	1	2	1	1	1	2	1	1	1	1	1	1	1	1	1	1	1	1	1	1	1	1	2	1	1	1	1	1	1	1	1	1	1	1
OG0000162	75	Softcore	1	1	1	1	1	1	1	1	1	1	1	1	1	1	1	1	1	1	1	1	1	1	1	1	1	1	1	1	1	2	2	2	1	1	1	1	2	1	1	1	1	1	1	1	3	1	1
OG0000163	76	Core	1	1	1	1	1	1	1	1	1	1	1	2	1	2	1	1	1	1	2	1	1	1	1	1	1	1	1	1	1	1	1	1	1	1	2	1	1	1	1	1	1	1	1	1	1	1	1
OG0000164	76	Core	1	1	1	1	1	1	1	1	1	1	1	1	2	1	1	1	1	1	1	1	1	1	1	1	1	1	1	1	1	1	1	1	1	1	2	1	1	2	2	1	1	1	1	1	1	1	1
OG0000165	76	Core	1	1	1	1	1	1	1	1	1	1	1	1	1	1	1	1	2	2	1	1	1	1	1	3	1	1	1	1	1	1	1	1	1	1	1	1	1	1	2	1	1	1	2	1	2	1	1
OG0000166	76	Core	1	1	1	1	1	1	1	1	1	1	1	1	1	1	1	2	1	1	1	1	1	1	1	1	1	2	1	1	2	1	1	1	1	1	2	1	1	1	2	1	1	1	1	1	1	1	2
OG0000167	76	Core	1	1	2	1	2	1	1	1	1	1	1	1	1	1	1	1	1	1	1	1	2	1	2	1	1	1	1	1	1	2	1	1	1	1	1	1	1	1	1	1	2	1	2	1	1	1	1
OG0000168	76	Core	1	1	1	1	1	1	1	1	1	1	1	1	1	1	1	1	1	1	1	1	1	1	1	1	1	1	1	1	1	1	1	1	1	2	1	1	1	1	1	1	1	1	1	1	1	1	2
OG0000169	75	Softcore	2	1	2	1	1	1	1	2	1	1	1	1	1	1	1	1	1	1	1	1	1	2	1	2	1	1	1	1	1	1	1	1	1	1	1	1	1	1	1	1	1	1	1	1	1	1	1
OG0000170	76	Core	1	1	1	1	1	1	1	1	1	1	2	1	1	1	1	1	1	2	1	1	2	1	1	2	1	1	1	1	2	1	1	1	1	1	1	1	1	2	1	1	1	1	1	1	1	1	2
OG0000171	67	Dispensable	1	1	1	1	1	0	1	1	1	1	1	2	2	0	2	1	1	1	1	2	1	2	1	2	2	1	1	0	1	1	0	0	1	1	2	2	1	1	2	1	2	1	1	1	2	1	2
OG0000172	75	Softcore	1	1	1	1	1	1	1	1	1	1	1	1	1	2	1	1	1	1	1	2	2	1	1	1	1	1	1	1	1	1	1	1	1	1	1	1	1	1	1	2	1	1	2	1	1	2	1
OG0000173	76	Core	1	1	1	1	1	1	1	1	1	1	1	1	2	2	1	1	1	1	2	1	1	1	1	1	1	1	1	1	1	1	1	1	1	1	2	1	1	1	1	1	1	1	1	1	1	1	2
OG0000174	75	Softcore	1	1	1	1	2	1	2	1	2	1	1	1	1	1	1	2	1	1	1	1	1	1	1	1	1	1	1	1	1	2	1	1	1	1	1	2	1	1	1	1	1	1	1	1	2	1	0
OG0000175	75	Softcore	1	1	1	1	1	1	1	1	1	1	1	1	1	2	1	1	1	1	1	1	1	1	1	1	1	1	1	1	1	2	1	2	1	1	1	1	1	1	1	1	2	1	2	1	1	2	1
OG0000176	76	Core	1	1	1	1	1	1	2	2	1	1	1	1	1	1	1	1	1	2	1	2	1	1	1	1	1	1	1	1	1	1	1	1	1	1	1	2	1	1	1	1	1	1	1	1	1	1	1
OG0000177	73	Softcore	2	1	1	1	2	1	1	1	1	2	1	1	1	1	2	1	2	1	1	1	1	1	1	2	2	1	1	1	1	1	1	1	0	0	1	2	1	1	1	0	1	1	1	1	1	1	1
OG0000178	75	Softcore	1	1	1	1	1	2	1	1	1	1	1	1	2	1	1	1	1	2	1	1	1	1	1	1	1	2	1	1	1	1	1	1	0	1	1	1	1	1	1	1	1	1	2	1	1	1	1
OG0000179	76	Core	1	1	1	1	2	1	2	1	1	1	1	1	1	1	1	1	1	2	2	2	1	1	1	1	1	1	2	1	1	1	1	1	1	1	1	1	1	1	1	1	1	1	1	1	1	1	1
OG0000180	76	Core	1	1	1	1	1	1	1	1	1	1	1	1	2	1	1	1	1	1	1	1	1	1	1	1	1	2	1	1	2	1	1	1	1	1	1	1	1	1	1	1	1	1	1	1	2	1	1
OG0000181	76	Core	1	1	1	1	1	1	1	1	1	2	1	1	1	1	2	1	1	1	1	1	1	1	1	1	1	1	1	1	1	1	1	1	1	1	2	1	1	1	1	2	1	1	1	1	1	1	1
OG0000182	76	Core	1	1	1	1	1	1	1	1	1	1	1	1	1	1	1	1	1	2	2	1	1	2	1	2	1	1	1	1	1	1	1	1	1	1	1	1	1	1	1	2	1	1	1	1	1	1	1
OG0000183	76	Core	1	1	1	1	1	1	1	1	1	1	1	1	1	1	1	1	1	1	2	1	1	1	2	1	1	1	1	1	1	1	1	1	1	1	1	1	1	1	1	1	2	1	1	1	2	1	1
OG0000184	76	Core	1	1	1	1	1	2	1	1	1	1	1	1	1	1	1	1	1	1	1	2	1	1	1	1	2	1	1	1	1	1	1	1	1	1	1	1	1	2	1	1	1	1	1	1	1	2	1
OG0000185	76	Core	1	1	1	1	1	1	1	1	1	1	1	1	1	1	1	1	1	1	1	1	1	1	1	1	1	1	1	1	1	1	1	1	2	2	1	1	1	1	1	1	1	1	2	1	1	1	1
OG0000186	76	Core	1	1	1	1	1	1	1	1	1	1	1	1	1	2	1	1	1	2	1	1	1	1	1	1	1	1	1	2	1	1	1	1	1	1	1	1	1	1	1	1	1	1	1	1	2	1	1
OG0000187	76	Core	1	1	1	1	1	1	1	1	1	1	1	1	1	1	2	1	1	1	1	1	1	1	1	1	1	1	1	1	1	1	1	1	1	1	1	2	1	1	1	1	1	1	1	1	1	1	1
OG0000188	76	Core	1	1	1	1	1	1	1	1	1	1	1	1	1	1	1	1	1	1	1	1	1	1	1	1	1	1	1	1	1	1	1	1	1	1	1	1	1	1	1	1	1	1	1	1	1	1	1
OG0000189	76	Core	1	1	1	1	1	1	1	1	1	1	1	2	1	1	1	1	1	1	1	1	1	1	1	1	2	1	2	1	1	1	1	1	1	1	2	1	1	1	1	1	2	1	1	1	1	1	1
OG0000190	76	Core	1	1	1	1	1	1	1	1	1	1	1	1	1	1	1	1	1	1	1	1	1	1	1	2	1	1	1	1	1	1	1	1	1	1	1	1	1	1	1	1	1	1	1	1	1	1	1
OG0000191	76	Core	1	1	1	1	1	1	1	1	1	1	2	1	1	1	2	1	1	1	1	1	1	1	1	1	1	1	1	1	1	1	2	2	1	1	1	1	2	1	1	1	1	1	1	1	1	1	1
OG0000192	76	Core	1	1	1	1	1	1	1	1	1	1	1	1	1	1	2	1	1	1	1	1	1	1	1	1	1	1	1	1	1	1	1	1	1	1	1	1	1	1	1	1	1	1	1	1	1	1	1
OG0000193	76	Core	1	1	1	1	1	1	1	1	1	2	1	1	1	2	1	1	1	1	1	1	1	1	1	1	1	1	1	1	1	1	1	1	1	1	1	1	1	1	1	2	1	1	1	1	1	2	1
OG0000194	76	Core	1	1	1	1	1	1	1	1	1	1	1	2	1	1	1	1	1	1	1	1	1	1	1	1	1	1	1	1	2	1	2	1	1	1	1	2	1	1	1	1	2	1	2	1	1	1	1
OG0000195	76	Core	1	1	1	1	1	1	1	1	1	1	1	1	1	1	1	1	1	1	1	1	1	1	1	1	1	1	1	1	2	1	1	1	1	1	1	1	1	1	1	2	1	1	1	1	2	1	1
OG0000196	75	Softcore	1	1	1	2	1	2	1	1	1	1	1	1	1	1	1	1	1	1	1	1	1	1	1	1	1	1	1	1	1	1	1	1	2	2	1	1	1	1	1	1	1	1	1	1	1	1	1
OG0000197	76	Core	1	1	1	1	1	1	1	1	1	1	1	1	1	1	1	1	1	1	2	1	1	1	1	1	1	2	1	1	1	1	1	1	1	1	1	1	1	1	1	1	1	1	1	1	1	1	1
OG0000198	76	Core	1	1	1	1	1	1	1	1	1	1	1	1	1	2	2	1	1	1	1	1	1	1	1	1	1	1	1	1	1	1	1	1	1	1	1	1	1	1	1	2	1	1	1	1	2	1	1
OG0000199	76	Core	1	1	1	1	1	1	1	1	1	1	1	1	1	1	1	1	1	1	1	1	1	1	1	1	1	1	1	1	1	1	1	1	1	1	1	1	1	1	1	1	1	1	1	2	1	1	1
OG0000200	74	Softcore	1	1	1	1	1	1	1	1	1	1	1	2	1	3	1	1	1	1	1	1	1	1	1	1	2	1	1	1	1	2	1	2	1	1	1	1	1	1	1	1	1	1	1	1	1	1	1
OG0000201	76	Core	1	1	1	1	1	1	1	1	1	1	1	1	1	1	1	1	1	1	1	1	1	1	1	1	1	1	1	1	1	1	1	1	1	2	1	1	1	1	1	1	1	1	1	1	1	1	1
OG0000202	76	Core	1	1	1	1	1	1	1	1	1	1	1	1	1	2	1	1	1	2	1	1	1	1	1	1	1	1	1	1	1	1	1	1	1	1	1	1	1	2	1	1	1	1	1	1	1	1	1
OG0000203	76	Core	1	1	1	1	1	1	1	1	1	1	1	1	1	1	1	1	1	1	1	1	1	1	1	1	1	1	1	1	1	1	1	2	1	1	1	1	1	1	1	1	3	1	1	1	1	2	1
OG0000204	71	Softcore	1	1	1	1	1	1	1	1	1	1	1	1	1	1	2	1	1	2	1	1	1	1	0	1	1	1	1	1	1	1	1	1	1	1	1	1	1	1	1	1	1	2	1	1	0	2	1
OG0000205	76	Core	1	1	1	1	1	1	1	1	1	1	1	1	1	1	1	1	1	1	1	1	1	1	1	1	1	1	1	1	1	1	1	1	1	1	1	1	1	1	1	1	1	1	1	1	1	1	1
OG0000206	76	Core	1	1	1	1	1	1	1	1	1	1	1	1	1	1	1	1	1	1	2	1	1	1	1	1	1	1	2	1	1	1	1	1	1	1	1	1	1	1	1	1	1	1	1	1	1	1	1
OG0000207	76	Core	1	1	1	1	1	1	1	1	1	1	2	1	2	1	1	1	1	2	1	2	1	1	1	2	1	1	1	1	1	1	1	1	1	1	1	1	1	1	1	1	1	1	1	1	1	1	1
OG0000208	76	Core	1	1	1	1	1	1	1	1	1	1	1	1	1	1	1	1	1	1	1	1	1	1	1	1	1	1	1	1	1	1	1	1	2	2	1	2	1	1	1	1	1	1	1	1	1	1	1
OG0000209	76	Core	1	1	1	1	1	1	1	1	1	1	2	1	1	2	1	1	1	1	1	1	1	1	1	1	1	1	1	1	1	1	1	1	1	1	1	1	1	1	2	1	1	1	1	1	1	1	2
OG0000210	76	Core	1	1	1	1	1	1	1	1	1	1	1	1	1	1	1	1	1	2	1	2	1	1	1	2	1	1	1	1	1	2	1	1	1	1	1	1	1	1	1	1	1	1	1	2	1	1	1
OG0000211	76	Core	1	1	1	1	1	1	1	1	1	1	1	1	1	1	1	1	2	1	1	1	1	1	1	1	1	1	1	1	1	1	1	2	1	1	1	1	1	1	1	1	2	1	1	1	1	1	1
OG0000212	76	Core	1	1	1	1	1	1	1	1	1	1	1	1	1	1	1	1	1	1	1	1	1	1	1	2	1	2	1	2	2	1	1	1	1	1	1	1	1	1	1	2	1	1	1	1	1	1	1
OG0000213	76	Core	1	1	1	1	1	1	1	1	1	1	1	1	2	1	1	1	1	1	1	1	1	1	1	1	1	1	1	1	1	1	1	1	1	1	1	1	1	1	1	1	1	1	1	1	1	1	1
OG0000214	67	Dispensable	1	1	1	1	1	1	2	1	1	1	0	0	1	2	1	2	1	2	1	1	1	1	1	1	1	0	1	1	1	2	2	2	1	1	0	1	1	2	1	1	1	1	1	1	1	2	2
OG0000215	76	Core	1	1	1	1	1	1	1	1	1	1	1	1	1	1	1	1	1	1	1	1	1	1	1	1	1	1	1	1	1	1	1	1	1	1	1	1	1	1	1	1	1	1	1	1	1	1	1
OG0000216	76	Core	1	1	1	1	1	1	1	1	1	1	1	1	1	2	1	1	1	1	1	1	1	1	1	2	1	1	1	1	1	1	1	1	1	1	1	1	2	1	1	1	1	1	1	1	1	1	1
OG0000217	76	Core	1	1	1	1	2	1	1	1	1	1	1	1	1	1	1	1	1	1	1	1	2	1	1	1	1	1	1	1	1	1	2	1	1	1	1	1	1	1	1	1	2	1	1	1	1	1	1
OG0000218	76	Core	1	1	1	1	1	1	1	1	1	1	1	1	1	1	1	1	1	1	1	1	1	1	1	1	1	1	2	1	1	1	1	1	1	1	1	1	1	1	1	1	1	2	1	1	1	1	1
OG0000219	76	Core	1	1	1	1	1	1	1	1	1	1	1	1	1	1	1	1	2	1	1	1	1	1	1	1	1	1	1	1	2	1	1	1	1	1	1	1	1	1	1	1	1	1	1	1	1	1	1
OG0000220	75	Softcore	2	1	2	1	1	1	1	2	1	1	1	1	1	1	2	1	1	1	1	1	1	1	1	1	1	1	1	1	1	1	1	1	1	1	1	1	1	1	0	1	1	1	1	1	1	1	1
OG0000221	76	Core	1	1	1	1	1	1	1	1	1	1	2	1	1	1	1	1	1	2	1	1	1	1	1	1	1	1	1	1	1	1	1	1	1	1	1	1	1	1	1	1	1	1	1	1	2	1	1
OG0000222	76	Core	1	1	1	1	1	1	1	1	1	1	4	1	1	1	2	1	1	1	1	1	1	1	1	1	1	1	1	1	1	1	1	1	1	1	1	1	1	1	1	1	1	1	1	1	1	1	1
OG0000223	72	Softcore	1	1	1	1	1	1	2	1	1	1	1	1	1	1	1	1	1	1	1	1	1	2	1	1	1	2	1	1	1	1	1	1	1	1	1	1	1	2	1	1	0	1	1	1	0	1	1
OG0000224	67	Dispensable	1	1	1	1	1	1	1	1	1	1	1	1	2	1	1	1	1	1	2	1	1	1	2	1	1	2	1	1	0	2	0	1	1	1	1	1	1	1	2	2	0	2	2	0	1	1	2
OG0000225	64	Dispensable	1	1	1	1	1	0	1	1	1	2	1	1	2	1	1	0	1	1	1	1	2	2	1	2	1	2	1	1	1	1	1	1	0	0	0	1	1	1	1	2	2	1	2	2	0	1	1
OG0000226	76	Core	1	1	1	1	1	1	1	1	1	3	1	2	1	1	1	1	1	1	1	1	1	1	1	1	2	1	1	1	1	1	1	1	1	1	1	1	1	1	1	2	1	1	1	1	1	1	1
OG0000227	76	Core	1	1	1	1	1	1	1	1	1	1	1	1	1	1	1	1	1	1	1	1	1	1	1	2	1	1	1	1	2	1	1	1	1	2	1	1	1	1	1	1	1	2	1	1	1	1	1
OG0000228	76	Core	1	1	1	1	1	1	1	1	1	1	1	1	1	1	1	1	1	1	1	1	2	1	1	1	1	1	2	1	1	1	1	1	1	1	1	1	1	1	2	1	1	1	1	1	1	1	1
OG0000229	76	Core	1	1	1	1	1	1	1	1	1	1	1	1	1	1	1	1	1	1	1	1	1	1	1	1	1	1	1	1	1	1	1	1	1	1	1	1	1	1	1	2	1	1	1	1	1	1	1
OG0000230	76	Core	1	1	1	1	1	1	1	1	1	2	1	1	1	1	1	1	1	1	1	1	1	1	2	1	1	1	1	2	1	1	1	1	1	1	1	2	1	1	1	2	1	1	1	1	1	1	1
OG0000231	76	Core	1	1	1	2	1	1	1	1	1	1	1	1	1	1	1	1	1	1	1	1	1	1	1	1	1	1	1	1	1	1	1	1	1	2	1	1	1	1	1	1	1	1	1	1	1	1	1
OG0000232	76	Core	1	1	1	1	1	1	1	1	1	1	1	1	1	1	1	1	1	1	1	1	1	1	1	1	1	1	1	1	1	1	1	1	1	1	1	1	1	1	1	1	1	1	1	1	1	1	1
OG0000233	76	Core	1	1	1	1	1	1	1	1	1	1	1	1	1	1	1	1	1	1	1	1	1	1	1	1	1	1	1	1	1	1	1	1	1	1	1	1	1	1	1	2	1	1	1	1	1	1	1
OG0000234	76	Core	1	1	1	1	1	1	1	1	1	1	2	1	1	1	1	1	1	1	1	1	1	1	1	1	1	1	1	1	1	1	1	1	1	1	1	1	1	1	1	1	1	1	1	1	1	1	1
OG0000235	76	Core	1	1	1	1	1	1	1	1	1	1	1	1	1	1	1	1	1	2	1	1	1	1	1	1	1	2	1	1	2	1	2	1	1	1	1	1	1	1	1	1	1	1	1	2	1	1	1
OG0000236	76	Core	1	1	1	1	1	1	1	1	1	1	1	1	1	1	1	1	1	1	1	1	1	1	1	1	1	1	1	1	1	1	1	1	1	1	1	1	1	1	1	1	1	1	1	1	1	1	1
OG0000237	76	Core	1	1	1	1	1	1	1	1	1	2	1	1	1	1	1	1	1	1	1	1	1	1	1	1	1	1	1	1	1	1	1	1	1	1	1	1	1	1	1	1	1	1	1	1	2	2	2
OG0000238	76	Core	1	1	1	1	1	1	1	1	1	1	1	1	1	1	1	1	2	1	2	1	1	1	1	1	1	2	1	1	1	1	1	1	1	1	1	1	1	1	1	1	1	1	1	1	1	1	1
OG0000239	76	Core	1	1	1	1	1	1	1	1	1	1	1	1	1	1	1	1	1	1	1	1	1	1	1	2	1	1	1	1	2	1	1	1	1	1	1	1	1	1	1	1	1	1	1	1	1	2	2
OG0000240	76	Core	1	1	1	1	1	1	1	1	1	1	1	1	1	1	1	1	1	1	1	1	1	1	1	1	1	1	1	1	1	1	1	1	1	1	1	1	1	1	1	1	1	1	1	1	1	1	1
OG0000241	69	Softcore	2	0	2	2	1	1	2	2	1	1	0	1	1	1	1	1	0	1	1	1	2	0	1	1	1	1	1	1	1	1	0	1	2	2	1	1	0	1	1	1	1	1	1	2	1	1	1
OG0000242	76	Core	1	1	1	1	1	1	1	1	1	1	1	1	1	1	1	1	1	1	1	1	1	1	1	1	1	1	1	1	1	1	1	1	1	1	1	1	1	1	1	1	1	1	1	1	1	1	1
OG0000243	76	Core	1	1	1	1	1	1	1	1	1	2	1	1	1	1	1	1	1	1	1	1	2	1	1	1	1	1	1	2	1	1	1	1	1	1	1	1	1	1	1	1	1	1	1	1	2	1	1
OG0000244	75	Softcore	1	1	1	1	1	1	1	1	1	1	1	1	1	1	2	1	1	1	1	1	1	1	2	1	1	1	1	1	1	1	1	1	0	1	1	1	1	1	1	1	1	1	1	1	1	1	1
OG0000245	76	Core	1	1	1	1	1	1	1	1	1	1	1	1	1	2	1	1	1	1	1	1	1	2	1	1	1	1	2	1	1	1	1	1	1	1	2	1	1	1	1	1	1	1	1	1	1	1	1
OG0000246	76	Core	1	1	1	1	1	1	1	1	1	1	1	2	1	1	1	1	1	1	1	1	1	1	1	1	1	1	1	2	1	1	1	1	1	1	1	1	1	1	1	1	1	1	1	1	1	1	1
OG0000247	76	Core	1	1	1	1	1	1	1	1	1	1	1	1	1	1	1	1	1	1	1	1	1	1	1	1	1	2	1	1	1	1	1	1	1	1	1	1	1	1	1	1	1	1	1	1	1	1	1
OG0000248	76	Core	1	1	1	1	1	1	1	1	1	1	1	1	1	1	1	1	1	2	1	1	1	1	1	1	1	1	1	1	1	1	1	2	1	1	1	1	1	1	1	1	1	1	1	1	1	1	2
OG0000249	76	Core	1	1	1	1	1	1	1	1	1	1	1	1	1	2	1	1	1	1	1	1	1	2	1	1	1	1	1	1	1	1	2	1	1	1	2	2	1	1	1	1	1	1	1	1	1	1	1
OG0000250	75	Softcore	1	1	1	1	1	2	1	1	1	1	1	1	1	1	1	1	1	2	1	1	1	1	1	1	1	1	1	1	1	1	1	1	1	1	1	1	1	1	1	2	1	1	2	1	0	1	1
OG0000251	76	Core	1	1	1	1	1	1	1	1	1	1	1	1	1	1	1	1	1	1	2	1	1	2	1	1	1	2	1	1	1	1	1	2	1	1	1	1	1	1	1	1	1	1	1	1	1	1	1
OG0000252	75	Softcore	1	1	1	1	1	1	1	1	1	1	1	1	1	1	1	1	2	1	1	1	1	1	1	2	1	1	1	1	1	1	1	1	1	1	1	1	1	1	1	1	1	1	1	2	1	1	1
OG0000253	76	Core	1	1	1	1	1	1	1	1	1	1	2	1	1	1	1	1	1	1	1	1	1	1	1	1	1	1	1	1	1	1	1	1	2	2	1	1	1	1	1	1	1	1	1	1	1	1	1
OG0000254	76	Core	1	1	1	1	1	1	1	1	1	1	1	1	1	1	1	1	1	1	1	1	1	2	1	2	2	1	1	1	1	1	1	1	1	1	1	1	1	1	1	1	1	1	1	1	1	1	1
OG0000255	76	Core	1	1	1	1	1	1	1	1	1	1	1	1	1	1	1	1	1	1	1	1	1	1	1	1	1	1	1	1	1	1	1	1	1	1	1	1	1	1	1	1	1	1	2	1	1	1	1
OG0000256	76	Core	1	1	1	1	1	1	1	1	1	1	1	1	1	1	1	1	1	2	1	1	1	1	1	1	1	1	1	1	1	1	1	2	1	1	1	1	1	1	1	1	1	1	1	1	1	1	1
OG0000257	76	Core	1	1	1	1	1	1	1	1	1	1	1	1	1	1	1	1	1	1	1	1	1	1	1	1	1	1	1	1	1	1	1	1	1	2	1	1	1	1	1	1	1	1	1	1	1	1	1
OG0000258	76	Core	1	1	1	1	1	1	1	1	1	1	1	1	1	1	1	1	1	1	1	1	1	1	1	1	1	1	1	1	1	1	1	1	1	1	1	1	1	1	1	1	1	1	1	1	1	1	1
OG0000259	75	Softcore	1	1	1	1	1	1	1	1	1	1	1	1	1	1	1	1	1	1	1	1	1	1	1	3	1	1	1	1	1	1	1	1	0	1	1	1	1	1	1	1	1	1	1	1	2	1	1
OG0000260	75	Softcore	1	1	1	1	1	1	1	1	1	1	1	1	1	2	1	1	1	2	1	1	1	1	1	1	1	1	2	1	1	1	1	1	1	1	1	1	1	2	1	1	1	1	1	1	1	1	1
OG0000261	76	Core	1	1	1	1	1	1	1	1	1	1	2	1	1	1	1	1	1	1	1	1	1	1	1	1	1	1	1	1	1	1	1	1	1	1	1	1	1	1	1	1	1	1	1	1	1	1	1
OG0000262	76	Core	1	1	1	1	1	1	1	1	1	1	1	1	1	1	1	1	1	2	1	1	1	1	2	1	1	1	1	1	1	1	1	1	1	1	1	1	1	1	1	1	1	1	1	1	1	1	1
OG0000263	75	Softcore	1	1	1	1	1	2	1	1	1	1	1	1	1	1	1	1	1	1	1	1	1	1	1	1	1	1	1	1	1	1	1	1	0	1	1	1	1	1	2	1	2	1	1	1	2	1	1
OG0000264	75	Softcore	1	1	1	1	1	1	1	1	1	1	1	1	1	1	2	1	1	1	1	1	1	1	1	1	1	1	1	1	1	1	1	1	1	1	1	1	2	1	1	1	1	1	1	1	1	1	2
OG0000265	76	Core	1	1	1	1	1	1	1	1	1	1	1	1	1	1	1	1	1	1	2	1	1	1	1	2	1	1	1	1	1	1	1	1	1	1	1	1	1	1	1	1	1	1	1	1	1	1	1
OG0000266	76	Core	1	1	1	1	1	1	1	1	1	1	1	1	1	1	1	1	1	1	1	1	1	1	1	1	1	1	2	1	1	1	1	1	1	1	1	1	1	1	2	1	1	1	1	1	1	1	1
OG0000267	76	Core	1	1	1	1	1	1	1	1	1	1	1	1	1	1	1	1	1	1	1	1	1	1	1	1	1	1	1	1	1	1	1	1	1	1	1	1	1	1	1	1	1	1	1	1	1	1	1
OG0000268	76	Core	1	1	1	1	1	1	1	1	1	1	2	1	1	2	1	1	1	1	1	1	1	1	1	1	1	1	1	1	1	1	1	1	1	1	1	1	1	1	1	1	1	1	1	1	1	1	1
OG0000269	76	Core	1	1	1	1	1	1	1	1	1	1	1	1	1	1	1	1	1	1	1	1	1	1	2	1	1	1	1	1	1	1	1	1	1	1	1	1	1	1	2	1	1	1	1	1	1	1	1
OG0000270	76	Core	1	1	1	1	1	1	1	1	1	1	1	1	1	1	1	1	1	1	1	2	1	1	1	1	1	1	1	1	1	1	1	1	1	2	1	1	1	1	1	1	1	1	1	1	1	1	1
OG0000271	76	Core	1	1	1	1	1	1	1	1	1	1	1	1	1	1	1	1	1	1	1	1	1	1	1	1	1	2	1	2	1	1	1	1	1	1	1	1	1	1	1	1	2	1	1	1	1	1	1
OG0000272	67	Dispensable	2	1	1	1	1	1	1	2	1	1	1	1	0	1	1	2	1	1	2	1	2	2	0	1	1	1	1	1	1	0	0	0	0	1	1	1	0	1	1	1	2	1	1	1	0	1	1
OG0000273	76	Core	1	1	1	1	1	1	1	1	1	1	1	1	2	1	1	1	1	1	1	1	1	1	2	1	1	1	1	1	1	1	1	1	1	1	1	1	1	1	1	1	1	1	1	1	1	1	1
OG0000274	76	Core	1	1	1	1	1	1	1	1	1	2	1	1	1	1	1	1	1	1	1	1	1	1	1	1	1	1	1	1	1	1	1	1	1	1	1	1	1	1	1	1	1	1	1	1	2	2	1
OG0000275	76	Core	1	1	1	1	1	1	1	1	1	1	1	1	1	1	1	2	1	1	1	1	1	1	1	2	1	1	1	1	2	1	1	1	1	1	1	1	1	1	1	1	1	1	1	1	1	1	1
OG0000276	76	Core	1	1	1	1	1	1	1	1	1	1	1	1	1	1	1	1	1	1	1	1	1	1	1	1	1	1	1	2	1	1	1	1	1	1	1	1	1	1	1	1	1	1	1	3	1	1	1
OG0000277	76	Core	1	1	1	1	1	1	1	1	1	1	1	1	1	1	1	2	1	1	1	1	1	1	2	1	1	1	1	1	1	1	1	1	1	1	1	2	1	1	1	1	1	1	1	1	1	1	1
OG0000278	76	Core	1	1	1	1	1	1	1	1	1	1	1	1	1	1	1	1	1	1	1	1	1	1	1	1	1	1	1	1	1	1	2	1	1	1	1	2	1	1	1	1	1	1	2	1	1	1	1
OG0000279	76	Core	1	1	1	1	1	1	1	1	1	1	1	1	1	1	1	1	1	2	2	1	1	1	2	1	1	1	1	1	1	1	1	1	1	1	1	1	1	1	1	1	1	1	1	1	1	1	1
OG0000280	76	Core	1	1	1	1	1	1	1	1	1	1	1	1	1	2	1	1	1	1	1	1	1	1	1	1	2	1	1	1	1	1	1	1	1	1	1	1	1	1	1	1	1	1	1	1	1	1	1
OG0000281	76	Core	1	1	2	1	1	1	1	1	1	1	1	1	2	1	1	1	1	1	1	1	1	1	1	1	1	1	1	1	1	1	1	1	1	1	1	1	1	1	1	1	1	1	1	1	1	1	1
OG0000282	76	Core	1	1	1	1	1	1	1	1	1	1	1	1	1	1	2	1	1	1	1	1	1	1	1	1	1	1	1	1	1	1	1	1	1	1	2	1	1	1	1	1	1	2	1	1	1	1	1
OG0000283	76	Core	1	1	1	1	1	1	1	1	1	1	1	1	1	1	1	2	1	1	1	1	1	1	1	1	1	1	1	1	1	1	1	1	1	1	1	1	1	1	1	1	1	1	2	1	1	1	1
OG0000284	76	Core	1	1	1	1	1	1	1	1	1	1	1	1	1	1	1	1	1	1	1	1	1	1	1	1	1	1	1	1	1	1	1	1	1	1	1	1	1	1	1	1	1	1	1	2	1	2	1
OG0000285	74	Softcore	1	1	1	1	1	1	1	1	1	1	1	1	1	2	1	1	1	1	1	1	1	1	1	1	1	1	1	1	1	1	1	1	1	1	1	1	1	1	1	1	1	1	2	1	1	1	2
OG0000286	76	Core	1	1	1	1	1	1	1	1	1	1	1	1	1	1	1	1	1	1	1	1	1	1	1	1	1	1	1	1	1	1	1	1	1	1	1	1	1	1	1	1	1	1	1	1	1	1	1
OG0000287	74	Softcore	1	1	1	1	1	1	1	1	1	1	1	1	1	1	1	1	1	1	2	2	1	1	1	1	1	1	1	1	1	1	1	1	0	1	1	0	1	1	1	1	1	1	1	1	1	2	1
OG0000288	76	Core	1	1	1	1	1	1	1	1	1	1	1	1	1	1	1	1	1	1	1	1	1	1	1	1	1	1	1	1	1	1	1	1	1	1	1	1	1	1	1	1	1	1	1	1	1	1	1
OG0000289	76	Core	1	1	1	1	1	1	1	1	1	1	1	1	1	1	1	1	1	1	1	1	1	1	1	1	1	1	1	1	1	1	1	1	1	1	1	1	1	1	1	1	1	1	1	1	1	1	1
OG0000290	69	Softcore	1	2	1	2	2	1	2	1	2	1	1	1	1	1	1	0	2	1	1	1	1	1	0	1	1	1	2	1	2	1	1	1	0	2	1	1	1	1	1	1	1	2	1	1	1	1	1
OG0000291	75	Softcore	1	1	1	1	1	1	1	1	1	1	1	1	1	1	1	1	1	1	1	1	1	1	1	1	1	1	1	1	1	1	1	1	1	2	2	1	1	1	1	1	2	1	2	1	1	1	1
OG0000292	76	Core	1	1	1	1	1	1	1	1	1	1	1	1	1	1	1	2	1	1	1	1	2	1	1	1	1	1	1	1	1	1	1	1	1	2	1	1	1	1	1	1	1	1	1	1	1	1	1
OG0000293	76	Core	1	1	1	1	1	1	1	1	1	1	1	1	1	1	1	2	1	3	1	1	1	1	1	2	1	1	1	1	1	1	1	1	1	1	1	1	1	1	1	1	1	1	1	1	1	1	1
OG0000294	76	Core	1	1	1	1	1	1	1	1	1	1	1	1	1	1	1	2	1	1	1	1	1	1	1	1	1	1	1	1	1	1	1	1	1	1	1	1	1	1	1	1	1	1	1	1	1	1	1
OG0000295	76	Core	1	1	1	1	1	1	1	1	1	1	1	1	1	2	1	1	1	1	1	1	1	2	1	1	1	1	2	1	1	1	1	1	1	1	1	1	1	1	1	1	1	1	1	1	1	1	1
OG0000296	75	Softcore	1	1	1	1	1	1	1	1	1	1	2	1	1	1	1	1	1	1	1	1	1	1	1	1	1	1	1	1	2	1	2	2	0	1	1	1	2	1	1	1	1	1	1	1	1	1	1
OG0000297	76	Core	1	1	1	1	1	1	1	1	1	1	1	1	1	1	1	1	1	1	1	1	1	1	1	1	1	1	1	2	1	1	1	1	1	1	1	1	1	1	1	1	1	1	1	1	1	1	1
OG0000298	76	Core	1	1	1	1	1	1	1	1	1	1	1	1	1	1	1	1	1	1	1	1	1	1	1	1	1	1	1	2	1	1	1	1	1	1	1	1	1	1	1	1	1	1	1	1	1	1	1
OG0000299	76	Core	1	1	1	1	1	1	1	1	1	1	1	1	1	1	1	1	1	1	1	1	1	1	1	1	1	1	1	1	1	1	1	1	1	1	1	1	1	1	1	1	1	1	1	1	1	1	1
OG0000300	76	Core	1	1	1	1	1	1	1	1	1	1	1	1	1	1	1	1	1	1	1	1	1	1	1	1	1	1	1	1	1	1	1	1	1	1	1	1	1	1	1	1	1	1	1	1	1	1	1
OG0000301	76	Core	1	2	1	2	2	1	1	1	2	1	1	1	1	1	1	1	1	1	1	1	1	1	1	1	1	1	1	1	1	1	1	1	1	1	1	1	1	1	1	1	1	1	1	1	1	1	1
OG0000302	72	Softcore	1	1	1	1	1	1	1	1	1	2	1	1	2	1	1	1	1	1	1	1	1	1	1	1	1	1	1	1	0	0	0	0	1	1	1	1	1	1	1	1	1	1	1	1	1	1	1
OG0000303	76	Core	1	1	1	1	1	1	2	1	1	1	1	1	1	1	1	1	1	1	1	1	1	1	1	1	1	1	2	1	1	1	1	1	1	1	1	1	1	1	1	1	1	1	1	2	1	1	1
OG0000304	76	Core	1	1	1	1	1	1	1	1	1	1	1	1	1	1	1	1	1	1	1	3	1	1	1	1	1	1	1	1	1	1	1	1	1	1	1	1	1	1	1	1	1	1	1	1	1	1	1
OG0000305	76	Core	1	1	1	1	1	1	1	1	1	1	1	1	1	1	1	1	1	1	1	1	1	1	1	1	1	1	1	1	1	1	1	1	1	1	1	2	1	2	1	1	1	1	1	1	1	1	1
OG0000306	76	Core	1	1	1	1	1	1	1	1	1	1	1	1	1	1	1	2	1	1	1	1	1	1	1	1	1	1	1	1	1	1	1	1	1	1	1	1	1	1	1	1	1	1	1	1	1	1	1
OG0000307	75	Softcore	1	1	1	1	1	1	1	1	1	1	1	1	1	1	1	2	1	1	1	1	1	1	1	1	1	2	1	1	1	1	1	1	1	1	1	1	1	2	1	1	1	1	1	1	2	1	1
OG0000308	76	Core	1	1	1	1	1	1	1	1	1	1	1	1	1	1	1	1	1	1	1	1	1	1	1	1	1	2	1	1	1	1	1	1	1	1	1	2	1	1	1	1	1	1	1	1	2	1	1
OG0000309	76	Core	1	1	1	1	1	1	1	1	1	1	1	1	1	1	1	1	1	1	1	1	1	1	1	1	1	1	1	1	1	1	1	1	1	1	1	1	1	1	1	1	1	1	1	1	1	1	1
OG0000310	76	Core	1	1	1	1	1	1	1	1	1	1	1	1	1	1	1	1	1	1	1	1	1	1	1	1	1	2	1	1	1	2	1	1	1	1	1	2	1	1	2	1	1	1	1	1	1	1	1
OG0000311	75	Softcore	1	1	1	1	1	1	1	1	1	1	1	1	1	1	1	1	1	2	1	1	1	1	1	1	1	1	1	1	1	1	1	1	0	1	1	1	1	1	1	1	1	1	1	1	1	1	2
OG0000312	76	Core	1	1	1	1	1	1	1	1	1	1	1	1	1	1	1	1	1	1	1	1	1	1	1	1	1	1	1	1	1	1	1	1	1	1	2	1	1	1	1	1	1	1	1	1	1	1	1
OG0000313	76	Core	1	1	1	1	1	1	1	1	1	1	1	1	1	1	1	1	1	1	1	1	1	1	1	1	1	1	1	1	1	1	1	1	1	1	1	1	1	1	1	1	1	1	1	1	1	1	1
OG0000314	76	Core	1	1	1	1	1	1	1	1	1	1	1	1	1	1	1	1	1	2	1	1	1	1	1	1	1	1	1	1	1	1	1	1	1	1	1	1	1	1	1	1	1	1	1	1	1	1	1
OG0000315	75	Softcore	1	1	1	1	1	1	2	2	1	1	1	1	1	1	1	1	2	1	1	1	1	1	1	1	1	1	1	1	1	1	1	1	0	1	1	1	1	1	1	1	1	1	1	1	1	1	1
OG0000316	76	Core	1	1	1	1	1	1	1	1	1	1	1	1	1	1	2	1	1	1	1	1	1	1	1	1	1	1	1	1	1	1	1	1	1	1	1	1	1	1	1	1	1	1	1	1	1	1	1
OG0000317	76	Core	1	1	1	1	1	1	1	1	1	1	1	1	1	1	1	1	1	2	1	1	1	1	1	1	1	1	1	1	1	1	1	2	1	1	1	1	1	1	1	1	1	1	1	1	1	1	1
OG0000318	76	Core	1	1	1	1	1	1	1	1	1	1	1	1	1	1	1	2	1	1	1	1	1	1	1	2	1	1	1	1	1	1	1	1	1	1	1	1	1	1	1	1	1	1	1	1	1	1	1
OG0000319	75	Softcore	1	1	1	1	1	1	1	1	1	1	1	1	1	1	1	1	1	1	1	1	1	1	1	1	1	1	1	1	1	2	2	2	1	1	1	1	2	1	1	1	1	1	1	1	1	1	1
OG0000320	76	Core	1	1	1	1	1	1	1	1	1	1	1	1	1	1	1	1	1	1	1	1	1	1	1	1	1	1	1	1	1	1	1	1	1	1	1	1	1	1	1	1	2	1	2	1	1	1	1
OG0000321	76	Core	1	1	1	1	1	1	1	1	1	1	1	1	1	1	1	1	1	1	1	1	1	1	1	1	1	1	1	1	1	1	1	1	1	1	1	1	1	1	1	1	1	1	1	1	1	1	1
OG0000322	76	Core	1	1	1	1	1	1	1	1	1	1	1	1	1	1	1	1	1	2	1	1	1	1	2	1	1	1	1	1	1	1	1	1	1	1	1	2	1	1	1	1	1	1	1	1	1	1	1
OG0000323	76	Core	1	1	1	1	1	1	1	1	1	1	1	1	1	1	1	1	1	2	1	1	1	1	1	1	1	1	1	1	1	1	1	1	1	1	1	1	1	1	1	1	1	1	1	1	1	1	1
OG0000324	76	Core	1	1	1	1	1	1	1	1	1	1	2	1	1	1	1	1	2	1	1	1	1	1	1	1	1	1	1	1	1	1	1	1	1	1	1	1	1	1	1	1	1	1	1	1	1	1	1
OG0000325	76	Core	1	1	1	1	1	1	1	1	1	1	1	1	1	1	1	1	1	1	1	1	1	1	1	1	1	1	1	1	1	1	1	1	1	1	2	1	1	1	3	1	1	1	1	1	1	1	1
OG0000326	76	Core	1	1	1	1	1	1	1	1	1	1	1	1	1	1	1	1	1	1	1	1	1	1	1	1	1	2	1	2	1	1	1	1	1	1	1	1	1	1	1	1	1	1	1	2	1	1	1
OG0000327	75	Softcore	1	1	1	1	1	1	1	1	1	1	1	1	1	1	1	1	1	1	1	1	1	0	1	1	1	1	1	1	1	1	1	1	1	2	1	1	1	1	1	1	1	1	1	1	1	1	1
OG0000328	76	Core	1	1	1	1	1	1	1	1	1	1	1	1	1	1	2	1	1	1	1	1	1	1	1	1	1	1	1	1	1	1	1	1	1	1	1	1	1	1	1	1	1	1	1	1	1	1	1
OG0000329	76	Core	1	1	1	1	1	1	1	1	1	1	1	1	1	1	1	1	1	1	1	1	1	2	1	1	1	1	1	1	1	1	1	1	1	2	1	1	1	1	1	1	1	1	1	1	1	1	1
OG0000330	76	Core	1	1	1	1	1	1	1	1	1	1	1	1	1	1	1	1	1	1	1	1	1	1	1	1	1	1	1	2	1	1	1	1	1	1	1	2	1	1	1	1	1	1	1	1	1	1	1
OG0000331	76	Core	1	1	1	1	1	1	1	1	1	1	1	1	1	1	1	1	1	1	1	1	1	1	1	1	1	1	1	1	1	1	1	1	1	1	1	1	1	1	1	1	1	1	1	1	1	1	1
OG0000332	71	Softcore	1	1	1	1	1	1	2	1	1	1	0	1	1	2	1	1	1	0	1	1	1	1	1	1	1	1	1	2	1	1	1	1	1	1	1	1	1	1	1	1	2	1	1	2	1	1	1
OG0000333	76	Core	1	1	1	1	1	1	1	1	1	1	1	1	1	2	1	1	1	1	1	1	1	1	1	1	1	1	1	2	1	1	2	1	1	1	1	1	1	1	1	1	1	1	1	1	1	1	1
OG0000334	76	Core	1	1	1	1	1	1	1	1	1	1	1	1	1	1	1	1	1	1	1	1	1	1	1	1	1	1	1	1	1	1	1	1	1	1	1	1	1	1	1	1	1	1	1	1	1	1	1
OG0000335	74	Softcore	1	1	1	1	1	1	1	1	1	1	1	1	1	1	1	1	1	1	1	1	1	1	1	2	1	1	1	1	2	1	2	2	1	1	1	2	1	1	1	1	1	1	1	1	1	1	1
OG0000336	76	Core	1	1	1	1	1	1	1	1	1	1	1	1	1	1	1	1	1	1	1	1	1	1	2	1	1	1	1	1	1	1	1	1	1	1	1	1	1	1	1	1	1	1	1	1	1	1	1
OG0000337	75	Softcore	1	1	1	2	1	1	1	1	1	1	1	1	1	1	1	1	1	1	1	1	1	1	1	1	1	1	1	1	1	1	1	1	1	1	1	1	1	2	1	1	1	1	1	1	1	1	1
OG0000338	76	Core	1	1	1	1	1	1	1	1	1	1	1	1	1	1	1	1	1	1	1	1	1	1	1	2	1	1	1	1	1	1	1	1	1	1	1	1	1	1	1	1	1	1	1	1	1	1	1
OG0000339	76	Core	1	1	1	1	1	1	1	1	1	1	1	1	1	1	1	1	1	2	1	2	1	1	1	1	1	1	1	1	1	1	1	1	1	1	1	1	1	1	1	1	1	1	2	1	1	1	1
OG0000340	76	Core	1	1	1	1	1	1	1	1	1	1	1	1	1	1	1	1	1	1	1	1	1	1	1	1	1	1	1	1	1	1	1	1	1	1	1	1	1	1	2	1	1	1	1	2	1	1	1
OG0000341	75	Softcore	1	1	1	1	1	1	1	1	1	1	1	1	1	1	1	1	1	1	1	1	1	1	1	1	1	1	1	1	1	1	1	1	1	1	1	1	1	1	1	1	1	1	1	1	1	1	1
OG0000342	76	Core	1	1	1	1	1	1	1	1	1	1	1	1	1	1	1	2	1	1	1	1	1	2	1	1	1	1	1	2	1	1	1	1	1	1	1	1	1	1	1	1	1	1	1	1	1	1	1
OG0000343	76	Core	1	1	1	1	1	1	1	1	1	1	1	1	1	1	1	1	1	1	1	1	1	1	1	1	1	1	1	1	1	1	1	1	1	1	1	1	1	1	1	1	1	1	1	1	1	1	1
OG0000344	76	Core	1	1	1	1	1	1	1	1	1	1	1	1	1	1	1	1	1	2	1	1	1	1	1	1	1	1	1	1	1	1	1	1	1	1	1	1	1	1	1	1	1	1	1	1	1	1	1
OG0000345	76	Core	1	1	1	1	1	1	1	1	1	1	1	1	1	1	1	1	1	1	1	1	1	1	1	1	1	1	1	1	1	1	2	1	1	1	1	2	1	1	1	1	1	1	2	1	1	1	1
OG0000346	76	Core	1	1	1	1	1	1	1	1	1	1	1	1	1	1	1	1	1	1	1	1	1	1	2	1	1	1	1	1	1	1	1	1	1	1	1	1	1	1	1	1	1	1	1	1	1	1	1
OG0000347	76	Core	1	1	1	1	1	1	1	1	1	1	1	1	1	1	1	1	2	1	1	1	1	1	1	1	1	1	1	1	1	1	1	1	1	1	1	1	1	1	1	1	1	1	1	1	1	1	1
OG0000348	73	Softcore	1	1	1	1	1	2	2	1	1	1	1	1	1	1	1	1	1	1	1	2	1	1	1	1	1	1	1	2	1	1	1	1	1	1	1	1	1	1	1	1	0	1	1	1	1	1	1
OG0000349	76	Core	1	1	1	1	1	1	2	1	1	1	1	1	1	1	1	1	1	2	1	1	1	1	1	1	1	1	1	1	1	1	1	1	1	1	1	1	1	1	1	1	1	1	1	1	1	1	1
OG0000350	76	Core	1	1	1	1	1	1	1	1	1	1	1	1	1	1	1	2	1	1	1	1	1	2	1	1	1	1	1	2	1	1	1	1	1	1	1	1	1	1	1	1	1	1	1	1	1	1	1
OG0000351	76	Core	1	1	1	1	1	1	1	1	1	1	1	1	1	1	1	1	2	1	1	1	1	1	1	1	1	1	1	1	1	1	1	1	1	1	1	1	1	1	2	1	1	1	2	1	1	1	1
OG0000352	71	Softcore	1	1	1	1	1	1	1	1	1	1	1	1	1	2	1	1	2	1	1	1	1	1	1	2	1	1	1	1	1	1	1	1	1	1	2	1	1	1	1	1	3	1	1	1	1	1	1
OG0000353	76	Core	1	1	1	1	1	1	1	1	1	1	1	1	1	1	1	1	1	1	1	1	1	1	1	1	1	1	1	1	1	3	1	1	1	1	2	1	1	1	1	1	1	1	1	1	1	1	1
OG0000354	67	Dispensable	1	1	1	1	1	2	1	1	1	1	1	1	0	1	0	1	1	2	1	1	0	1	1	0	1	1	1	0	2	1	1	0	1	1	2	1	1	1	1	1	1	1	1	2	1	1	1
OG0000355	75	Softcore	1	1	1	1	1	1	1	1	1	1	1	1	1	1	1	1	1	1	1	2	1	1	1	1	1	1	1	1	1	1	1	1	0	1	1	1	1	1	1	1	1	1	1	1	1	2	1
OG0000356	72	Softcore	1	1	1	2	2	1	1	1	2	0	1	1	1	1	1	1	1	1	1	1	1	1	1	1	1	1	1	2	1	1	1	1	1	1	1	1	2	0	1	0	1	1	1	1	0	1	1
OG0000357	76	Core	1	1	1	1	1	1	1	1	1	1	1	1	1	1	1	1	1	1	1	1	1	1	1	1	1	1	1	1	1	1	1	1	1	1	1	1	1	1	1	1	1	1	1	1	1	1	2
OG0000358	76	Core	1	1	1	1	1	1	1	1	1	1	1	1	1	1	1	1	1	1	1	1	1	1	1	1	1	1	1	1	1	1	1	1	1	1	1	1	1	1	1	1	1	1	1	1	1	1	1
OG0000359	76	Core	1	1	1	1	1	1	1	1	1	1	1	1	1	1	1	1	1	1	1	1	1	1	1	1	1	1	1	1	1	1	1	1	1	1	1	1	1	1	1	1	1	1	1	1	1	1	1
OG0000360	76	Core	1	1	1	1	1	1	1	1	1	1	1	1	1	1	1	1	1	1	1	1	1	1	1	1	1	1	1	1	1	1	1	1	1	1	1	1	1	1	1	1	1	1	1	1	1	1	1
OG0000361	76	Core	1	1	1	1	1	1	1	1	1	1	1	1	1	1	1	1	1	1	1	1	1	1	1	1	1	1	1	1	1	1	1	1	1	1	1	1	1	1	1	1	1	1	1	1	1	1	1
OG0000362	76	Core	1	1	1	1	1	1	1	1	1	1	1	1	1	1	1	1	1	1	1	1	1	1	1	1	1	1	1	1	1	1	1	1	1	1	1	1	1	1	1	1	1	1	1	1	1	1	1
OG0000363	76	Core	1	1	1	1	1	1	1	1	1	1	1	1	1	1	1	1	1	2	1	1	1	1	1	1	1	1	1	1	1	1	1	1	1	1	1	1	1	1	1	1	1	2	1	1	1	1	1
OG0000364	76	Core	1	1	1	1	1	1	1	1	1	1	1	1	1	1	1	1	1	1	1	1	1	1	1	1	1	1	1	1	1	1	1	1	1	1	1	1	1	1	1	1	1	1	1	1	2	1	1
OG0000365	76	Core	1	1	1	1	1	1	1	1	1	1	1	1	1	1	1	1	1	1	1	1	2	1	1	1	1	1	1	2	1	1	1	1	1	1	1	1	1	1	1	1	1	1	1	1	1	1	1
OG0000366	74	Softcore	1	1	1	1	1	1	1	1	1	1	1	1	1	1	1	0	1	1	1	1	1	1	2	1	1	1	1	1	1	2	2	2	1	1	1	1	1	1	1	1	1	1	1	1	1	1	1
OG0000367	76	Core	1	1	1	1	1	1	1	1	1	1	1	1	1	1	1	1	1	1	1	1	1	1	1	1	1	1	1	1	1	1	1	1	1	1	1	1	1	1	1	1	1	1	1	1	1	1	1
OG0000368	76	Core	1	1	1	1	1	1	1	1	1	1	1	1	1	1	1	1	1	1	2	1	1	1	1	1	1	1	1	1	1	1	1	1	1	1	1	1	1	1	1	1	1	1	1	1	1	1	1
OG0000369	76	Core	1	1	1	1	1	1	1	1	1	1	1	1	1	1	1	1	3	1	1	1	1	1	1	1	1	1	1	1	1	1	1	1	1	1	1	1	2	1	1	1	1	1	1	1	1	1	1
OG0000370	75	Softcore	1	1	1	1	1	1	1	1	1	1	1	1	1	1	1	1	1	1	1	1	1	1	1	1	1	1	1	1	2	1	1	1	1	1	1	1	1	1	1	1	1	2	1	1	1	1	1
OG0000371	76	Core	1	1	1	1	1	1	1	1	1	1	1	1	1	1	1	1	1	2	1	1	1	1	1	1	1	1	1	1	1	1	1	1	1	1	1	1	1	2	1	1	1	2	1	1	1	1	1
OG0000372	75	Softcore	1	1	1	1	1	1	1	1	1	1	1	1	1	1	1	1	1	1	1	1	1	1	1	1	1	1	1	2	1	1	1	1	1	1	1	1	1	1	1	0	1	1	1	1	1	1	1
OG0000373	76	Core	1	1	1	1	1	1	1	1	1	1	1	1	1	1	1	1	1	1	1	1	1	1	1	1	1	1	1	2	1	1	1	1	1	1	1	1	1	1	1	1	1	1	1	1	1	1	1
OG0000374	76	Core	1	1	1	1	1	1	1	1	1	1	1	1	1	1	1	1	1	1	1	1	1	1	1	1	1	1	1	2	1	1	1	1	1	1	1	1	1	1	1	1	1	1	1	1	1	1	1
OG0000375	76	Core	1	1	1	1	1	1	1	1	1	1	1	1	1	1	1	1	1	1	1	1	1	1	1	1	1	1	1	1	1	1	1	1	1	1	1	1	1	1	1	2	1	2	1	1	1	1	1
OG0000376	76	Core	1	1	1	1	1	1	1	1	1	1	1	1	1	1	1	1	1	1	1	1	1	1	1	1	1	1	1	1	1	1	1	1	1	1	1	1	1	1	1	1	1	1	1	1	1	1	1
OG0000377	76	Core	1	1	1	1	1	1	1	1	1	1	1	1	1	1	1	1	1	1	1	1	1	1	1	1	1	1	1	1	1	1	1	1	1	1	1	1	1	1	1	1	1	1	1	1	1	1	1
OG0000378	76	Core	1	1	1	1	1	1	1	1	1	1	1	1	1	1	1	1	1	1	1	1	1	1	1	1	1	1	1	1	1	1	1	1	1	1	1	1	1	1	1	1	1	1	1	1	1	1	1
OG0000379	76	Core	1	1	1	1	1	1	1	1	1	1	1	1	1	1	1	1	1	1	1	2	1	2	1	1	1	1	1	1	1	1	1	1	1	1	1	1	1	1	1	1	1	1	1	1	1	1	1
OG0000380	76	Core	1	1	1	1	1	1	1	1	1	1	1	1	1	1	1	1	1	1	1	1	1	1	1	1	1	1	1	1	1	1	1	1	1	1	1	1	1	1	1	1	1	1	1	1	1	1	1
OG0000381	76	Core	1	1	1	1	1	1	1	1	1	1	1	1	1	1	1	1	1	1	1	1	1	1	1	2	1	1	1	1	1	1	1	1	1	1	1	1	1	1	1	1	1	1	1	1	1	1	1
OG0000382	76	Core	1	1	1	1	1	1	1	1	1	1	1	1	1	1	1	1	1	1	1	1	1	1	1	1	1	1	1	1	1	1	1	1	1	1	1	1	1	1	1	2	1	1	1	1	1	1	1
OG0000383	76	Core	1	1	1	1	1	1	1	1	1	1	1	1	1	1	1	1	1	1	1	1	1	1	1	1	1	1	1	1	2	1	1	1	1	1	1	1	1	1	1	1	1	1	1	1	1	1	1
OG0000384	76	Core	1	1	1	1	1	1	1	1	1	1	1	1	1	2	1	1	1	1	1	1	1	2	1	1	1	1	1	1	1	1	1	1	1	1	1	1	1	1	1	1	1	2	1	1	1	1	1
OG0000385	76	Core	1	1	1	1	1	1	1	1	1	1	1	1	1	1	1	1	1	1	1	1	1	1	1	2	1	1	1	1	1	1	1	1	1	1	1	1	1	1	1	1	1	1	1	1	1	1	1
OG0000386	76	Core	1	1	1	1	1	1	1	1	1	1	1	1	1	1	1	1	1	1	1	1	2	1	1	1	1	1	1	1	1	1	1	1	1	1	1	1	1	1	1	1	1	1	1	1	1	1	1
OG0000387	76	Core	1	1	1	1	1	1	1	1	1	1	1	1	1	1	1	1	1	1	1	1	1	1	1	1	1	1	1	1	1	1	1	1	1	1	2	1	1	1	1	1	1	1	1	1	1	1	1
OG0000388	75	Softcore	1	1	1	1	1	1	1	1	1	1	1	1	1	1	1	1	1	1	1	1	1	1	2	1	1	1	1	1	1	1	1	1	2	2	1	1	1	1	1	1	1	1	1	1	0	1	1
OG0000389	76	Core	1	1	1	1	1	1	1	1	1	1	1	1	1	1	1	1	1	1	1	1	1	1	1	1	1	2	1	1	1	1	1	1	1	1	1	1	1	1	1	1	1	1	2	1	1	1	1
OG0000390	76	Core	1	1	1	1	1	1	1	1	1	1	1	1	1	1	2	1	1	1	1	1	1	1	1	1	1	1	1	1	1	1	1	1	1	1	1	1	1	1	1	1	2	1	1	1	1	1	1
OG0000391	76	Core	1	1	1	1	1	1	1	1	1	1	1	1	1	1	1	2	1	1	1	1	1	1	1	2	1	1	1	1	1	1	1	1	1	1	1	1	1	1	1	1	1	1	1	1	1	1	1
OG0000392	76	Core	1	1	1	1	1	1	1	1	1	1	1	1	1	1	1	1	1	1	1	1	1	1	1	1	1	1	1	1	1	1	1	1	2	2	1	1	1	1	1	1	1	1	1	1	1	1	1
OG0000393	76	Core	1	1	1	1	1	1	1	1	1	1	1	1	1	1	1	1	2	1	1	1	1	1	1	1	1	1	1	1	2	1	1	1	1	1	1	1	1	1	1	1	1	1	1	1	1	1	1
OG0000394	74	Softcore	1	1	1	1	1	1	0	1	1	1	1	0	1	1	1	1	2	1	1	1	1	1	1	1	1	1	1	1	1	1	1	1	1	1	1	1	1	1	1	1	1	1	1	1	1	1	2
OG0000395	76	Core	1	1	1	1	1	1	1	1	1	1	1	1	1	1	1	1	1	1	1	1	1	1	1	1	1	1	1	1	1	1	1	1	1	2	2	1	1	1	1	1	1	1	1	1	1	1	1
OG0000396	76	Core	1	1	1	2	1	1	1	1	1	1	1	1	1	1	1	1	1	2	1	1	1	1	1	1	1	1	1	1	1	1	1	1	1	1	1	1	1	1	1	1	1	1	1	1	1	1	1
OG0000397	76	Core	1	1	1	1	1	1	1	1	1	1	1	1	1	1	1	1	1	1	1	1	1	1	2	1	1	1	1	1	1	1	1	1	1	1	1	1	1	2	2	1	1	1	1	1	1	1	1
OG0000398	76	Core	1	1	1	1	1	1	2	1	1	1	1	1	1	1	1	1	1	1	1	1	1	1	1	1	1	1	1	1	2	1	1	2	1	1	1	1	1	1	1	1	1	1	1	1	1	1	1
OG0000399	76	Core	1	1	1	1	1	1	1	1	1	1	1	1	1	2	1	1	1	1	1	1	1	1	1	1	1	1	1	1	1	2	1	2	1	1	1	1	1	1	1	1	1	1	1	1	1	1	1
OG0000400	76	Core	1	1	1	1	1	1	1	1	1	1	1	1	1	1	1	1	1	1	1	1	1	1	1	1	1	1	1	1	1	1	1	1	1	1	1	1	1	1	2	1	1	1	1	1	1	1	1
OG0000401	75	Softcore	1	1	1	1	1	1	1	1	1	1	1	1	1	1	1	1	1	1	1	1	1	1	2	2	2	1	1	1	1	1	1	1	0	1	1	1	1	1	1	1	1	1	1	1	1	1	1
OG0000402	76	Core	1	1	1	1	1	1	1	1	1	1	1	1	1	1	1	1	1	1	1	1	1	1	1	1	1	1	1	1	1	1	1	1	1	1	1	1	1	1	1	1	1	1	2	1	1	1	1
OG0000403	76	Core	1	1	1	1	1	1	1	1	1	1	1	1	1	1	1	1	1	1	1	1	1	1	1	1	1	1	1	1	1	1	1	1	1	1	1	1	1	1	1	1	1	1	1	1	1	1	1
OG0000404	76	Core	1	1	1	1	1	1	1	1	1	1	1	1	1	1	1	1	1	1	2	1	1	1	1	1	1	1	1	1	1	1	1	1	1	1	1	1	1	1	1	1	1	1	1	1	1	1	1
OG0000405	76	Core	1	1	1	1	1	1	1	1	1	1	1	1	1	1	1	1	1	1	2	1	1	1	1	1	1	1	1	1	1	1	1	1	1	1	1	1	1	1	1	1	1	1	1	1	1	1	1
OG0000406	76	Core	1	1	1	1	1	1	1	1	1	1	1	1	1	1	1	1	1	1	1	1	1	1	1	1	1	1	1	1	1	1	1	1	1	1	1	1	1	1	1	1	1	1	1	1	1	1	1
OG0000407	76	Core	1	1	1	1	1	1	1	1	1	1	1	1	1	1	1	1	1	1	2	1	1	2	1	1	1	1	1	1	1	1	1	2	1	1	1	1	1	1	1	1	1	1	1	1	1	1	1
OG0000408	76	Core	1	1	1	1	1	1	1	1	1	1	1	1	1	1	1	1	1	1	1	1	1	1	1	1	1	1	1	1	1	1	1	2	1	1	1	1	1	1	1	1	1	1	1	1	1	1	1
OG0000409	76	Core	1	1	1	1	1	1	1	1	1	1	1	1	1	1	1	1	1	1	1	1	1	2	1	1	1	1	1	1	1	1	1	1	1	1	1	1	1	1	1	2	1	1	2	1	1	1	1
OG0000410	76	Core	1	1	1	1	1	1	1	1	1	1	1	1	1	1	1	1	1	1	1	1	1	1	1	1	1	1	1	1	1	1	1	1	1	1	4	1	1	1	1	1	1	1	1	1	1	1	1
OG0000411	76	Core	1	1	1	1	1	1	1	1	1	1	1	1	1	1	1	1	1	1	1	1	1	1	1	1	1	1	1	1	1	1	1	1	1	1	4	1	1	1	1	1	1	1	1	1	1	1	1
OG0000412	76	Core	1	1	1	1	1	1	2	1	1	1	1	1	1	1	1	1	1	1	1	1	1	2	1	1	1	1	1	1	1	1	1	1	1	1	1	1	1	1	1	1	1	2	1	1	1	1	1
OG0000413	76	Core	1	1	1	1	1	1	1	1	1	1	1	1	1	1	2	2	1	1	1	1	1	1	1	1	1	1	1	1	1	1	1	1	1	1	1	1	1	1	1	1	1	1	1	1	1	1	1
OG0000414	72	Softcore	0	1	0	1	1	1	1	2	1	1	1	2	1	1	1	1	1	1	1	1	1	1	1	2	1	1	1	1	1	1	1	1	2	1	1	1	1	1	1	1	1	1	1	1	1	2	1
OG0000415	62	Dispensable	0	1	1	1	0	0	0	1	0	0	2	2	1	1	1	1	1	1	2	1	1	1	2	1	1	1	1	1	2	1	0	1	1	1	2	2	0	1	1	1	1	1	2	1	1	1	2
OG0000416	76	Core	1	1	1	1	1	1	1	1	1	1	1	1	1	1	1	1	1	1	1	1	1	2	1	1	1	1	1	1	1	1	1	1	1	1	1	1	1	1	1	1	1	1	1	1	1	1	1
OG0000417	76	Core	1	1	1	1	1	1	2	1	1	1	1	1	1	1	1	1	1	1	1	1	1	1	1	1	1	1	1	1	1	1	1	1	1	1	1	1	1	1	1	1	1	1	1	1	1	1	1
OG0000418	76	Core	1	1	1	1	1	1	1	1	1	1	1	1	1	1	1	1	1	1	1	1	1	1	1	1	1	1	1	1	1	1	1	1	1	1	1	1	1	1	1	1	1	1	1	1	1	1	1
OG0000419	76	Core	1	1	1	1	1	1	1	1	1	1	1	1	1	1	1	1	1	1	1	1	1	1	1	1	1	1	1	2	1	1	1	1	1	1	1	1	1	1	1	1	1	1	1	1	1	1	1
OG0000420	76	Core	1	1	1	1	1	1	1	1	1	1	1	1	1	1	1	1	1	1	1	1	1	1	1	1	1	1	1	2	1	1	1	1	1	1	1	1	1	1	1	1	1	1	1	1	1	1	1
OG0000421	76	Core	1	1	1	1	1	1	1	1	1	1	1	1	1	1	1	1	1	1	1	1	1	1	1	1	1	1	1	2	1	1	1	1	1	1	1	1	1	1	1	1	1	1	1	1	1	1	1
OG0000422	76	Core	1	1	1	1	1	1	1	1	1	1	1	1	1	1	1	1	1	1	1	1	1	1	1	1	1	1	1	2	1	1	1	1	1	1	1	1	1	1	1	1	1	1	1	1	1	1	1
OG0000423	76	Core	1	1	1	1	1	1	1	1	1	1	1	1	1	1	1	1	1	1	1	1	1	1	1	1	1	1	1	1	1	1	1	1	1	1	1	1	1	1	1	1	1	1	1	1	1	1	1
OG0000424	76	Core	1	1	1	1	1	1	1	1	1	1	2	1	1	1	1	1	1	1	1	1	1	1	1	1	1	1	1	1	1	1	1	1	1	1	1	1	1	1	1	1	1	1	1	1	2	1	1
OG0000425	76	Core	1	1	1	1	1	1	1	1	1	1	1	1	1	1	1	1	1	1	1	1	1	1	1	1	1	1	2	1	1	1	1	1	1	1	1	1	1	1	1	1	1	1	1	1	1	1	1
OG0000426	76	Core	1	1	1	1	1	1	1	1	1	1	1	1	1	1	1	1	1	1	1	1	1	1	1	1	1	1	1	1	1	1	1	1	1	1	1	1	1	1	1	1	1	1	1	1	1	1	1
OG0000427	75	Softcore	1	1	1	1	1	1	1	1	1	1	1	1	1	1	1	1	1	1	1	1	1	1	2	1	1	1	1	1	1	1	1	1	1	1	1	1	1	1	1	1	1	1	1	1	1	1	1
OG0000428	76	Core	1	1	1	1	1	1	1	1	1	1	1	1	1	1	1	1	1	1	1	1	1	1	1	1	1	1	1	1	1	1	1	1	1	1	1	1	1	1	1	1	1	1	1	1	1	1	1
OG0000429	76	Core	1	1	1	1	1	1	1	1	1	1	2	1	1	1	1	1	1	1	1	1	1	2	1	1	1	1	1	1	1	1	1	1	1	1	1	1	1	1	1	1	1	1	1	1	1	1	1
OG0000430	76	Core	1	1	1	1	1	1	1	1	1	1	1	1	1	1	1	1	1	1	1	1	1	1	1	1	1	1	1	1	1	1	1	1	1	1	1	1	1	1	1	1	1	1	1	1	1	1	1
OG0000431	76	Core	1	1	1	1	1	1	1	1	1	1	1	1	1	1	1	1	1	1	1	1	1	1	1	1	2	1	1	1	1	1	1	1	1	1	1	1	1	1	1	1	1	1	1	1	1	1	1
OG0000432	76	Core	1	1	1	1	1	1	1	1	1	1	1	1	1	1	1	1	1	1	1	1	1	1	1	1	1	1	2	1	1	1	1	1	1	1	1	1	1	1	1	1	1	1	1	1	1	1	1
OG0000433	76	Core	1	1	1	1	1	1	1	1	1	1	1	1	1	1	1	1	1	1	1	1	2	1	1	1	1	1	1	1	1	1	1	1	1	1	1	1	1	1	1	1	1	1	1	1	1	2	1
OG0000434	76	Core	1	1	1	1	1	1	1	1	1	1	1	1	1	1	1	1	1	1	1	1	1	1	1	1	1	1	1	1	1	1	1	1	1	1	1	1	1	1	2	1	1	1	1	1	1	1	1
OG0000435	74	Softcore	1	1	1	1	1	1	1	1	1	1	1	1	1	1	1	1	1	1	1	1	1	1	1	1	1	1	1	1	1	1	1	1	2	2	1	1	0	1	2	1	1	1	1	1	1	1	1
OG0000436	75	Softcore	1	1	1	1	1	1	1	1	1	1	1	1	1	1	1	1	1	1	1	1	1	1	1	1	1	1	1	1	2	1	1	1	1	1	1	1	0	1	2	1	1	1	1	1	1	1	1
OG0000437	76	Core	1	1	1	1	1	1	1	1	1	1	1	1	1	1	1	1	1	1	1	1	1	1	1	1	1	1	1	1	2	1	2	1	1	1	1	1	1	1	1	1	1	1	1	1	1	1	1
OG0000438	76	Core	1	1	1	1	1	1	1	1	1	1	1	1	1	1	1	1	1	1	1	1	1	1	1	1	1	1	1	1	1	1	1	1	1	1	1	1	1	1	1	1	1	1	1	1	1	1	1
OG0000439	76	Core	1	1	1	1	1	1	1	1	1	1	1	1	1	1	1	1	1	1	1	1	1	1	1	1	1	1	1	1	1	1	1	1	1	1	1	1	1	2	1	1	1	1	1	1	1	1	1
OG0000440	76	Core	1	1	1	1	1	1	1	1	1	1	1	1	1	1	1	1	1	2	1	1	1	1	1	1	1	1	1	1	1	1	1	1	1	1	1	1	1	1	1	1	1	1	1	1	1	1	1
OG0000441	76	Core	1	1	1	1	1	1	1	1	1	1	1	1	1	1	1	2	1	1	1	1	1	1	1	1	1	1	1	1	1	1	1	1	1	1	1	1	1	1	1	1	1	1	1	1	1	1	1
OG0000442	73	Softcore	1	1	1	1	1	1	1	1	1	1	1	1	0	1	1	1	1	1	1	1	1	1	1	2	1	1	1	1	1	1	1	1	0	1	1	1	1	1	1	1	1	1	1	1	1	1	1
OG0000443	76	Core	1	1	1	1	1	1	1	1	1	1	1	1	1	1	1	1	1	1	1	1	1	1	1	1	1	1	1	1	1	1	1	1	1	1	1	1	1	1	1	1	1	1	1	1	1	1	1
OG0000444	76	Core	1	1	1	1	1	1	1	1	1	1	1	1	1	1	1	1	1	1	1	1	1	1	1	1	1	1	1	1	1	1	1	1	1	1	1	1	1	1	1	1	1	1	1	1	1	1	1
OG0000445	76	Core	1	1	1	1	1	1	1	1	1	1	1	1	1	1	1	1	1	1	1	1	1	1	1	1	1	1	1	1	1	1	1	1	1	1	1	1	1	1	1	1	1	1	1	1	1	1	1
OG0000446	76	Core	1	1	1	1	1	1	1	1	1	1	1	1	1	1	1	1	1	1	1	1	1	1	1	1	1	1	2	1	1	1	1	1	1	1	1	1	1	1	1	1	1	1	1	1	1	1	1
OG0000447	76	Core	1	1	1	1	1	1	1	1	1	1	1	1	1	1	1	1	1	1	1	1	1	1	1	1	1	1	1	1	1	1	1	1	1	1	1	2	1	1	1	1	1	1	1	1	1	1	1
OG0000448	76	Core	1	1	1	1	1	1	1	1	1	1	1	1	1	1	1	1	1	1	1	1	1	1	1	1	1	1	1	1	1	1	1	1	1	1	1	2	1	1	1	1	1	1	1	1	1	1	1
OG0000449	76	Core	1	1	1	1	1	1	1	1	1	1	1	1	1	1	1	1	1	1	1	1	1	1	1	1	1	1	1	1	1	1	1	1	1	1	1	2	1	1	1	1	1	1	1	1	1	1	1
OG0000450	76	Core	1	1	1	1	1	1	1	1	1	1	1	1	1	1	1	1	1	1	1	1	1	1	1	1	1	1	1	1	1	1	1	1	1	1	1	2	1	1	1	1	1	1	1	1	1	1	1
OG0000451	76	Core	1	1	1	1	1	1	1	1	1	1	1	1	1	1	1	1	1	2	1	1	1	1	1	1	1	1	1	1	1	1	1	1	1	1	1	1	1	1	1	1	1	1	1	1	1	1	1
OG0000452	76	Core	1	1	1	1	1	1	1	1	1	1	1	1	1	1	1	1	1	2	1	1	1	1	1	1	1	1	1	1	1	1	1	1	1	1	1	1	1	1	1	1	1	1	1	1	1	1	1
OG0000453	76	Core	1	1	1	1	1	1	1	1	1	1	1	1	1	1	1	1	1	1	2	1	1	1	1	1	1	1	1	1	1	1	1	1	1	1	1	1	1	1	1	1	1	1	1	1	1	1	1
OG0000454	75	Softcore	1	1	1	1	1	1	1	1	1	1	0	1	1	1	2	1	1	1	1	1	1	1	1	1	1	1	1	1	1	1	1	1	2	1	1	1	1	1	1	1	1	1	1	1	1	1	1
OG0000455	76	Core	1	1	1	1	1	1	1	1	1	1	1	1	1	1	1	1	1	1	1	1	1	1	1	1	1	1	1	1	1	1	1	1	1	1	1	1	1	1	1	1	1	1	1	1	1	1	1
OG0000456	76	Core	1	1	1	1	1	1	1	1	1	1	1	1	1	1	1	1	1	1	1	1	2	1	1	1	1	1	1	1	1	1	1	2	1	1	1	1	1	1	1	1	1	1	1	1	1	1	1
OG0000457	76	Core	1	1	1	1	1	1	1	1	1	1	1	1	1	1	1	1	1	1	1	1	1	1	1	1	1	1	1	1	1	1	1	1	1	1	2	1	1	1	1	1	1	1	1	1	1	1	1
OG0000458	76	Core	1	1	1	1	1	1	1	1	1	1	1	1	1	1	1	1	1	1	1	1	1	1	1	1	1	1	1	1	1	1	1	1	1	1	1	1	1	1	1	1	1	1	1	1	1	1	1
OG0000459	76	Core	1	1	1	1	1	1	1	1	1	1	1	1	1	1	1	1	1	1	2	1	1	1	2	1	1	1	1	1	1	1	1	1	1	1	1	1	1	1	1	1	1	1	1	1	1	1	1
OG0000460	76	Core	1	1	1	1	1	1	1	1	1	1	2	1	1	1	1	1	1	1	1	1	1	1	1	1	1	1	1	1	1	1	1	1	1	1	1	1	1	1	1	1	1	1	1	1	1	1	1
OG0000461	75	Softcore	1	1	1	1	1	1	1	1	1	1	1	1	1	2	1	1	1	1	1	1	1	1	1	1	1	1	1	1	1	1	1	1	0	1	1	1	1	1	1	1	2	1	1	1	1	1	1
OG0000462	76	Core	1	1	1	1	1	1	1	1	1	1	1	1	1	1	2	1	1	1	1	1	1	1	1	1	1	1	1	1	1	1	1	1	1	1	1	1	1	1	1	1	1	1	1	1	1	1	1
OG0000463	76	Core	1	1	1	1	1	1	1	1	1	1	1	1	1	1	1	1	1	1	1	1	1	1	1	1	1	1	1	1	1	1	1	1	1	1	1	1	1	1	2	1	1	1	1	1	1	1	1
OG0000464	76	Core	1	1	1	1	1	1	1	1	1	1	1	1	1	1	1	1	1	1	1	1	1	1	1	1	1	1	1	1	1	1	1	1	1	1	1	1	1	1	1	1	1	1	1	1	1	2	1
OG0000465	76	Core	1	1	1	1	1	1	1	1	1	1	1	1	1	1	1	1	1	1	1	1	1	1	1	2	1	1	1	1	1	1	1	1	1	1	1	1	1	1	1	1	1	1	2	1	1	1	1
OG0000466	76	Core	1	1	1	1	1	1	1	1	1	1	1	1	1	1	1	1	1	1	1	2	1	1	1	1	1	1	1	1	1	1	1	2	1	1	1	1	1	1	1	1	1	1	1	1	1	1	1
OG0000467	75	Softcore	1	1	1	1	1	1	1	1	1	1	1	1	1	1	2	1	1	1	1	1	1	1	1	1	1	1	1	1	1	1	1	1	1	1	1	1	1	1	0	1	1	1	2	1	1	1	1
OG0000468	76	Core	1	1	1	1	1	1	1	1	1	1	1	1	1	1	1	1	1	1	2	1	1	1	1	1	1	1	1	1	1	1	1	1	1	1	1	1	1	1	1	1	1	1	1	1	1	1	1
OG0000469	76	Core	1	1	1	1	1	1	1	1	1	1	1	1	1	1	1	1	1	1	1	1	1	1	1	1	1	1	1	1	1	1	1	1	1	1	1	1	1	1	1	1	1	1	1	1	1	1	1
OG0000470	76	Core	1	1	1	1	1	1	1	1	1	2	1	1	1	1	1	1	1	1	1	1	1	1	1	1	1	1	1	1	1	1	1	1	1	1	1	1	1	1	1	2	1	1	1	1	1	1	1
OG0000471	74	Softcore	1	1	1	1	1	1	1	1	1	1	1	1	1	1	1	1	1	0	1	1	1	1	1	0	1	1	1	1	1	2	2	2	1	1	1	1	1	1	1	1	1	1	1	1	1	1	1
OG0000472	76	Core	1	1	1	1	1	1	1	1	1	1	1	1	1	1	1	2	1	1	1	1	1	1	1	1	1	1	1	1	1	1	1	1	1	1	1	1	1	1	1	1	1	1	1	1	1	1	1
OG0000473	76	Core	1	1	1	1	1	1	1	1	1	1	1	1	1	1	1	1	1	1	1	1	1	1	1	1	1	1	1	1	1	1	1	2	1	1	1	1	1	2	1	1	1	1	1	1	1	1	1
OG0000474	76	Core	1	1	1	1	1	1	1	1	1	1	1	1	1	1	1	1	1	1	1	1	1	1	1	1	1	1	1	1	1	1	1	1	1	1	1	1	1	1	1	1	1	1	1	1	1	1	1
OG0000475	76	Core	1	1	1	1	1	1	1	1	1	1	1	1	1	1	1	1	1	1	1	1	1	1	1	1	1	1	1	1	1	1	1	1	1	1	1	1	1	1	1	1	1	1	1	1	1	1	1
OG0000476	76	Core	1	1	1	1	1	1	1	1	1	1	1	1	1	1	2	1	1	1	1	1	1	1	1	1	1	1	1	1	1	1	1	1	1	1	1	1	1	1	1	1	1	1	1	1	1	1	1
OG0000477	76	Core	1	1	1	1	1	1	1	1	1	1	1	1	1	1	1	1	1	1	1	1	1	1	1	1	1	1	1	1	1	1	1	1	1	1	1	1	1	1	1	1	1	1	1	1	1	1	1
OG0000478	76	Core	1	1	1	1	1	1	1	1	1	1	1	1	1	1	1	1	1	1	1	2	1	1	1	1	1	1	1	1	1	1	1	1	1	1	1	1	2	1	1	1	1	1	1	1	1	1	1
OG0000479	76	Core	1	1	1	1	1	1	1	1	1	1	1	1	1	1	1	1	1	1	1	1	1	1	1	1	1	1	1	1	1	1	1	1	1	1	1	1	1	1	1	1	1	1	1	1	1	3	1
OG0000480	76	Core	1	1	1	1	1	1	1	1	1	1	1	1	1	1	1	1	1	1	1	1	1	2	1	1	1	1	1	1	1	1	1	1	1	1	1	1	1	1	1	1	1	1	1	1	1	1	1
OG0000481	76	Core	1	1	1	1	1	1	1	1	1	1	1	1	1	1	1	1	1	1	1	1	1	1	1	1	1	1	1	1	1	1	1	1	1	1	1	1	1	1	1	1	1	1	1	1	1	1	1
OG0000482	76	Core	1	1	1	1	1	1	1	1	1	1	1	1	1	1	1	1	1	1	1	1	2	1	1	1	1	1	1	1	1	1	1	1	1	1	1	1	1	1	1	1	2	1	1	1	1	1	1
OG0000483	76	Core	1	1	1	1	1	1	1	1	1	1	2	1	1	2	1	1	1	1	1	1	1	1	1	1	1	1	1	1	1	1	1	1	1	1	1	1	1	1	1	1	1	1	1	1	1	1	1
OG0000484	76	Core	1	1	1	1	1	1	1	1	1	1	1	1	1	1	1	1	1	1	1	1	1	1	1	1	1	1	1	1	1	1	1	1	1	1	1	1	1	1	1	1	1	1	1	1	1	1	1
OG0000485	76	Core	1	1	1	1	1	1	1	1	1	1	1	1	1	1	1	1	1	1	2	1	1	1	1	1	1	1	1	1	1	1	1	1	1	1	1	1	1	1	1	1	1	1	1	1	1	1	1
OG0000486	76	Core	1	1	1	1	1	1	1	1	1	1	1	1	1	1	1	1	1	2	1	1	1	1	1	1	1	1	1	1	1	1	1	1	1	1	1	1	1	1	1	1	1	1	1	1	1	1	1
OG0000487	76	Core	1	1	1	1	1	1	1	1	1	1	1	1	1	1	1	1	1	2	1	1	1	1	1	1	1	1	1	1	1	1	1	1	1	1	1	1	1	1	1	1	1	1	1	1	1	1	1
OG0000488	76	Core	1	1	1	1	1	1	1	1	1	1	1	1	1	1	1	1	1	1	1	1	1	1	1	1	1	1	1	2	1	1	1	1	1	1	1	1	1	1	1	1	1	1	1	1	1	2	1
OG0000489	76	Core	1	1	1	1	1	1	1	1	1	1	1	1	1	1	1	1	1	1	1	1	1	1	1	1	1	1	1	2	1	1	1	1	1	1	1	1	1	1	1	1	1	1	1	1	1	2	1
OG0000490	76	Core	1	1	1	1	1	1	1	1	1	1	1	1	1	1	1	1	1	1	1	1	1	1	1	1	1	1	1	1	1	1	1	1	1	1	1	1	1	1	1	1	1	1	1	1	1	1	1
OG0000491	76	Core	1	1	1	1	1	1	1	1	1	1	1	1	1	1	1	1	1	1	1	1	1	1	1	1	1	1	1	1	1	1	1	1	1	1	1	1	1	1	1	1	1	1	1	1	1	1	1
OG0000492	76	Core	1	1	1	1	1	1	1	1	1	1	1	2	1	1	1	1	1	1	1	1	1	1	1	1	1	1	1	1	1	1	1	1	1	1	1	1	1	1	1	1	1	1	1	1	1	1	1
OG0000493	75	Softcore	1	1	1	1	1	1	1	1	1	1	1	1	1	1	2	1	1	1	1	1	1	1	2	1	1	1	1	1	1	1	1	1	0	1	1	1	1	1	1	1	1	1	1	1	1	1	1
OG0000494	76	Core	1	1	1	1	1	1	1	1	1	1	1	1	1	1	1	1	1	1	1	1	1	1	1	1	1	1	1	1	1	1	1	1	1	1	1	1	1	1	1	1	1	1	1	1	1	1	1
OG0000495	76	Core	1	1	1	1	1	1	1	1	1	1	1	1	1	1	1	1	1	1	1	1	1	1	2	1	1	1	1	1	1	1	1	1	1	1	1	1	1	1	1	1	1	1	1	1	1	1	1
OG0000496	76	Core	1	1	1	1	1	1	2	1	1	1	1	1	1	1	1	1	1	1	1	1	1	1	1	1	1	1	1	1	1	1	1	1	1	1	1	1	1	1	1	1	1	1	2	1	1	1	1
OG0000497	76	Core	1	1	1	1	1	1	1	1	1	1	1	1	1	1	1	1	1	1	1	1	1	1	1	1	1	1	1	1	1	1	1	1	1	1	1	1	2	1	1	1	1	1	1	1	1	1	1
OG0000498	76	Core	1	1	1	1	1	1	1	1	1	1	1	1	1	1	1	1	1	1	1	1	1	1	1	1	1	1	1	1	1	1	1	1	1	1	1	1	1	1	1	1	1	1	1	2	1	1	1
OG0000499	76	Core	1	1	1	1	1	1	1	1	1	1	1	1	1	1	1	1	1	1	2	1	1	1	1	1	1	1	1	1	1	1	1	1	1	1	1	1	1	1	1	1	1	1	1	1	1	1	1
OG0000500	76	Core	1	1	1	1	1	1	1	1	1	1	1	1	1	1	1	1	1	1	2	1	1	1	2	1	1	1	1	1	1	1	1	1	1	1	1	1	1	1	1	1	1	1	1	1	1	1	1
OG0000501	76	Core	1	1	1	1	1	1	1	1	1	1	1	1	1	1	1	1	1	1	1	1	1	1	1	1	1	1	1	1	1	1	1	1	1	1	1	1	1	1	1	1	1	1	1	1	1	1	1
OG0000502	76	Core	1	1	1	1	1	1	1	1	1	1	1	1	1	1	1	1	1	1	1	1	1	1	1	1	1	1	1	1	1	1	1	1	1	1	1	1	1	1	1	1	1	1	1	1	1	1	1
OG0000503	76	Core	1	1	1	1	1	1	1	1	1	1	1	1	1	1	1	1	1	1	1	1	2	1	1	2	1	1	1	1	1	1	1	1	1	1	1	1	1	1	1	1	1	1	1	1	1	1	1
OG0000504	76	Core	1	1	1	1	1	1	1	1	1	1	1	1	1	1	1	1	1	1	1	1	1	1	1	1	1	1	2	1	1	1	1	1	1	1	1	1	1	1	1	1	1	1	1	1	1	1	1
OG0000505	76	Core	1	1	1	1	1	1	1	1	1	1	1	1	1	1	1	1	1	1	1	1	1	1	1	1	1	1	2	1	1	1	1	1	1	1	1	1	1	1	1	1	1	1	1	1	1	1	1
OG0000506	76	Core	1	1	1	1	1	1	1	1	1	1	1	1	1	1	1	1	1	2	1	1	1	1	1	1	1	1	1	1	1	1	1	1	1	1	1	1	1	1	1	1	1	1	1	1	1	1	1
OG0000507	76	Core	1	1	1	1	1	1	1	1	1	1	1	1	1	1	1	1	1	1	1	1	1	1	2	1	1	1	1	1	1	1	2	1	1	1	1	1	1	1	1	1	1	1	1	1	1	1	1
OG0000508	74	Softcore	1	1	1	1	1	1	1	1	1	1	2	1	1	1	1	1	0	1	1	1	1	1	1	1	1	1	1	0	1	1	1	1	1	1	1	2	2	1	1	1	1	1	1	1	1	1	1
OG0000509	76	Core	1	1	1	1	1	1	1	1	1	1	1	1	1	1	1	1	1	1	1	1	1	1	1	1	1	1	1	1	1	1	1	1	1	1	1	1	1	1	1	1	1	2	1	1	1	1	1
OG0000510	76	Core	1	1	1	1	1	1	1	1	2	1	1	1	1	1	1	1	1	1	1	1	1	1	1	1	1	1	1	1	1	1	1	1	1	1	1	2	1	1	1	1	1	1	1	1	1	1	1
OG0000511	76	Core	1	1	1	1	1	1	1	1	1	1	1	2	1	1	1	1	1	2	1	1	1	1	1	1	1	1	1	1	1	1	1	1	1	1	1	1	1	1	1	1	1	1	1	1	1	1	1
OG0000512	76	Core	1	1	1	1	1	1	1	1	1	1	1	1	1	1	1	1	2	1	1	1	1	1	1	1	1	1	1	1	1	1	1	1	1	1	1	1	1	1	1	1	1	1	1	1	1	1	1
OG0000513	76	Core	1	1	1	1	1	1	1	1	1	1	1	2	1	1	1	1	1	1	1	2	1	1	1	1	1	1	1	1	1	1	1	1	1	1	1	1	1	1	1	1	1	1	1	1	1	1	1
OG0000514	76	Core	1	1	1	1	1	1	1	1	1	1	1	1	1	1	1	1	2	1	1	1	1	2	1	1	1	1	1	1	1	1	1	1	1	1	1	1	1	1	1	1	1	1	1	1	1	1	1
OG0000515	76	Core	1	1	1	1	1	1	1	1	1	1	1	1	1	1	1	1	1	1	1	1	1	1	1	1	1	1	1	2	1	1	1	1	1	1	1	1	1	1	1	1	1	1	1	1	1	1	1
OG0000516	76	Core	1	1	1	1	1	1	1	1	1	1	1	1	1	1	1	1	1	1	1	1	1	1	1	1	1	1	1	1	1	1	1	1	1	1	1	1	1	1	1	1	1	1	1	1	1	1	1
OG0000517	76	Core	1	1	1	1	1	1	1	1	1	1	1	1	1	1	1	1	1	1	1	1	1	1	1	1	1	1	1	1	1	1	1	1	1	1	1	1	1	1	1	1	1	1	1	1	1	1	1
OG0000518	75	Softcore	1	1	1	1	1	1	1	1	1	1	1	1	1	1	1	1	1	1	1	1	1	1	1	1	1	1	1	1	1	1	1	1	0	1	1	1	1	1	1	1	1	2	1	1	1	1	1
OG0000519	76	Core	1	1	1	1	1	1	1	1	1	1	1	1	1	1	1	1	1	1	1	1	1	1	1	1	1	1	1	1	1	1	1	1	1	1	1	1	1	2	1	1	1	1	1	1	1	1	1
OG0000520	76	Core	1	1	1	1	1	1	1	1	1	1	1	1	1	1	1	1	1	1	1	1	1	1	1	1	1	1	1	1	1	1	1	1	1	1	1	1	1	1	1	1	1	1	1	1	1	1	1
OG0000521	76	Core	1	1	1	1	1	1	1	1	1	1	1	1	1	1	1	1	1	1	1	1	1	1	1	1	1	1	1	1	1	1	1	1	1	1	1	1	1	1	1	1	1	1	1	1	1	1	1
OG0000522	76	Core	1	1	1	1	1	1	1	1	1	1	1	1	1	1	1	1	1	1	1	1	1	1	1	1	1	1	1	1	1	1	1	1	1	1	1	1	1	1	1	1	1	1	1	1	1	1	1
OG0000523	76	Core	1	1	1	1	1	1	1	1	1	1	1	1	1	1	1	1	1	1	1	1	1	1	1	1	2	1	1	1	1	1	1	1	1	1	1	1	1	1	1	1	1	1	1	1	1	1	1
OG0000524	75	Softcore	1	1	1	1	1	1	1	1	1	1	1	1	2	1	1	1	1	1	1	1	1	1	1	1	2	1	1	1	1	1	1	1	0	1	1	1	1	1	1	1	1	1	1	1	1	1	1
OG0000525	76	Core	1	1	1	1	1	1	1	1	1	1	1	1	1	1	1	1	1	1	1	1	1	1	1	1	1	1	1	1	1	1	1	1	1	1	1	1	1	1	2	1	1	1	1	1	1	1	1
OG0000526	76	Core	1	1	1	1	1	1	1	1	1	1	1	1	1	1	1	1	1	1	1	1	1	1	1	1	1	1	1	1	1	1	1	1	1	1	1	1	1	1	2	1	1	1	1	1	1	1	1
OG0000527	76	Core	1	1	1	1	1	1	1	1	1	1	1	1	1	1	1	1	1	1	1	1	1	1	1	1	1	1	1	1	1	1	1	1	1	1	1	1	1	1	2	1	1	1	2	1	1	1	1
OG0000528	76	Core	1	1	1	1	1	1	1	1	1	1	1	1	1	1	1	1	1	1	1	1	1	1	1	1	1	1	1	1	1	1	1	1	1	1	1	1	2	1	1	1	1	1	1	1	1	1	1
OG0000529	76	Core	1	1	1	1	1	1	1	1	1	1	1	1	1	1	1	1	1	2	1	1	1	1	1	1	2	1	1	1	1	1	1	1	1	1	1	1	1	1	1	1	1	1	1	1	1	1	1
OG0000530	76	Core	1	1	1	1	1	1	1	1	1	1	1	1	1	1	1	1	1	1	1	1	1	1	1	1	1	1	1	1	1	1	1	1	2	2	1	1	1	1	1	1	1	1	1	1	1	1	1
OG0000531	76	Core	1	1	2	1	1	1	1	1	1	1	1	1	1	1	1	1	1	1	1	1	1	1	1	1	1	1	1	1	1	1	1	1	1	1	1	1	2	1	1	1	1	1	1	1	1	1	1
OG0000532	75	Softcore	1	1	1	1	1	1	1	1	1	1	2	1	1	1	1	1	1	2	1	1	1	1	1	2	1	1	1	1	1	1	1	1	0	1	1	1	1	1	1	1	1	1	1	1	1	1	1
OG0000533	76	Core	1	1	1	1	1	1	1	1	1	1	1	1	1	1	1	1	1	1	1	1	1	1	1	1	1	1	1	1	1	1	1	1	1	1	1	1	1	1	1	1	1	1	2	1	1	1	1
OG0000534	76	Core	1	1	1	1	1	1	1	1	1	1	1	1	1	1	1	1	1	1	1	1	1	1	1	1	1	1	1	1	1	2	1	1	1	1	1	1	1	1	1	1	1	1	1	1	1	1	1
OG0000535	76	Core	1	1	1	1	1	1	1	1	1	1	1	1	1	1	1	1	1	2	1	1	1	1	1	1	1	1	1	1	1	1	1	1	1	1	1	1	1	1	1	1	1	1	1	1	1	1	1
OG0000536	76	Core	1	1	1	1	1	1	1	1	1	1	1	1	1	1	1	1	1	2	1	1	1	1	1	1	1	1	1	1	1	1	1	1	1	1	1	1	1	1	1	1	1	1	1	1	1	1	1
OG0000537	76	Core	1	1	1	1	1	1	1	1	1	1	1	1	1	1	1	1	1	2	1	1	1	1	1	1	1	1	1	1	1	1	1	1	1	1	1	1	1	1	1	1	1	1	1	1	1	1	1
OG0000538	76	Core	1	1	1	1	1	1	1	1	1	1	1	1	1	1	1	1	1	1	1	1	1	2	1	1	1	1	1	1	1	1	1	1	1	1	1	1	1	1	1	1	1	1	1	1	1	1	1
OG0000539	76	Core	1	1	1	1	1	1	1	1	1	1	1	1	1	1	1	1	1	1	1	1	1	1	1	1	1	1	1	1	1	1	1	1	1	1	1	2	1	1	1	1	1	1	1	1	1	1	1
OG0000540	76	Core	1	1	1	1	1	1	1	1	1	1	1	1	1	1	1	1	1	1	1	1	1	1	1	1	1	1	1	1	1	1	1	1	1	1	1	1	1	1	1	1	1	1	1	1	1	1	1
OG0000541	76	Core	1	1	1	1	1	1	1	1	1	1	1	1	1	1	1	1	1	1	1	1	1	1	1	2	1	1	1	1	1	1	1	1	1	1	1	1	1	1	1	2	1	1	1	1	1	1	1
OG0000542	76	Core	1	1	1	1	1	1	1	1	1	1	1	1	1	1	1	1	1	1	1	1	1	1	1	1	1	1	1	1	1	1	1	1	1	1	1	1	1	1	1	1	1	1	1	1	1	1	1
OG0000543	76	Core	1	1	1	1	1	1	1	1	1	1	1	1	1	1	1	1	1	1	1	1	1	1	1	1	1	1	1	1	1	1	1	1	1	1	1	1	1	1	1	1	1	1	1	1	1	1	1
OG0000544	76	Core	1	1	1	1	1	1	1	1	1	1	1	1	1	1	1	1	1	1	1	1	1	1	1	1	1	1	1	1	1	1	1	1	1	1	1	1	1	1	1	1	1	1	1	1	3	1	1
OG0000545	76	Core	1	1	1	1	1	1	1	1	1	1	1	1	1	1	1	1	1	2	1	1	1	1	1	1	1	1	1	1	1	1	1	1	1	1	1	1	1	1	1	1	1	1	1	1	1	1	1
OG0000546	76	Core	1	1	1	1	1	1	1	1	1	1	1	1	1	1	1	1	1	1	1	1	1	1	1	1	1	1	1	1	2	1	1	1	1	1	1	1	1	1	1	1	1	1	1	1	1	1	1
OG0000547	76	Core	1	1	1	1	1	1	1	1	1	1	2	1	1	1	1	1	1	1	1	1	1	1	1	1	1	1	1	1	1	1	1	1	1	1	2	1	1	1	1	1	1	1	1	1	1	1	1
OG0000548	76	Core	1	1	1	1	1	1	1	1	1	1	1	1	1	1	1	1	1	1	1	1	1	1	1	1	1	1	1	2	1	1	1	1	1	1	1	1	1	1	1	1	1	1	1	1	1	1	2
OG0000549	76	Core	1	1	1	1	1	1	1	1	1	1	1	1	1	1	1	1	1	1	1	1	1	1	1	1	1	1	1	2	1	1	1	1	1	1	1	1	1	1	1	1	1	1	1	1	1	1	1
OG0000550	76	Core	1	1	1	1	1	1	1	1	1	1	1	1	1	1	1	1	1	1	1	1	1	1	1	1	1	1	1	2	1	1	1	1	1	1	1	1	1	1	1	1	1	1	1	1	1	1	1
OG0000551	76	Core	1	1	1	1	1	1	1	1	1	1	1	1	1	1	1	1	1	1	1	1	1	1	1	1	1	1	1	1	1	1	1	1	1	1	2	1	1	1	1	1	1	1	1	1	1	1	1
OG0000552	76	Core	1	1	1	1	1	1	1	1	1	1	1	1	1	1	1	1	1	1	1	1	1	1	1	2	1	1	1	1	1	1	1	1	1	1	1	1	1	1	1	1	1	1	1	1	1	1	1
OG0000553	76	Core	1	1	1	1	1	1	1	1	1	1	1	1	1	1	1	1	1	1	1	1	1	1	1	1	1	1	1	1	1	1	1	1	1	1	1	1	1	1	2	1	1	1	1	1	1	1	1
OG0000554	76	Core	1	1	1	1	1	1	1	1	1	1	1	1	1	1	1	1	1	1	1	1	1	1	1	2	1	1	1	1	1	1	1	1	1	1	1	1	1	1	1	1	1	1	1	1	1	1	1
OG0000555	76	Core	1	1	1	1	1	1	1	1	1	1	1	1	1	1	1	1	1	1	1	1	1	1	1	1	1	1	1	1	1	1	1	1	1	1	1	1	1	1	1	1	1	1	1	1	1	1	1
OG0000556	76	Core	1	1	1	1	1	1	1	1	1	1	1	1	1	1	1	1	1	1	1	1	1	1	1	1	1	1	1	1	1	1	1	1	1	1	1	1	1	1	1	1	1	1	1	1	1	1	1
OG0000557	76	Core	1	1	1	1	1	1	1	1	1	1	1	1	1	1	1	1	1	1	1	1	1	1	1	1	1	1	1	1	1	1	1	1	1	1	1	1	1	1	1	1	1	1	1	1	1	1	1
OG0000558	76	Core	1	1	1	1	1	1	1	1	1	1	1	1	1	1	1	1	1	1	1	1	1	1	1	1	1	1	1	1	1	1	1	1	1	1	1	1	1	1	1	1	1	1	1	1	1	1	1
OG0000559	76	Core	1	1	1	1	1	1	1	1	1	1	1	1	1	1	1	1	1	1	1	1	1	1	1	1	1	1	1	1	1	1	1	1	1	1	1	1	1	1	1	1	1	1	1	1	1	1	1
OG0000560	76	Core	1	1	1	1	1	1	1	1	1	1	1	1	1	1	1	1	1	1	1	1	1	1	1	1	1	1	1	1	1	1	1	1	1	1	1	1	1	1	1	1	1	1	1	1	1	1	1
OG0000561	76	Core	1	1	1	1	1	1	1	1	1	1	1	1	1	1	1	1	1	1	1	1	1	1	1	1	1	1	1	1	1	1	1	1	1	1	1	1	1	1	1	1	1	1	1	1	1	1	1
OG0000562	76	Core	1	1	1	1	1	1	1	1	1	1	1	1	1	1	1	1	1	1	1	1	1	1	1	1	1	1	1	1	1	1	1	1	1	1	1	1	1	1	1	1	1	1	1	1	1	1	1
OG0000563	76	Core	1	1	1	1	1	1	1	1	1	1	1	1	1	1	1	1	1	1	1	1	1	1	1	1	1	1	1	1	1	1	1	1	1	1	1	1	1	2	1	1	1	1	1	1	1	1	1
OG0000564	76	Core	1	1	1	1	1	1	1	1	1	1	1	1	1	1	1	1	1	1	1	1	1	1	1	1	1	1	1	1	1	1	1	1	1	1	1	1	1	1	1	1	1	1	1	1	1	2	1
OG0000565	76	Core	1	1	1	1	1	1	1	1	1	1	1	1	1	1	1	1	1	1	1	1	1	1	1	1	1	1	1	2	1	1	1	1	1	1	1	1	1	1	1	1	1	1	1	1	1	1	1
OG0000566	76	Core	1	1	1	1	1	1	1	1	1	1	1	1	1	1	2	1	1	1	1	1	1	1	1	1	1	1	1	1	1	1	1	1	1	1	1	1	1	1	1	1	1	1	1	1	1	1	1
OG0000567	76	Core	1	1	1	1	1	1	1	1	1	1	1	1	1	1	1	1	1	1	1	1	1	1	1	1	1	1	1	2	1	1	1	1	1	1	1	1	1	1	1	1	1	1	1	1	1	2	1
OG0000568	76	Core	1	1	1	1	1	1	1	1	1	1	1	1	1	1	1	1	1	1	1	2	1	1	1	1	1	1	1	1	1	1	1	1	1	1	2	1	1	1	1	1	1	1	1	1	1	1	1
OG0000569	76	Core	1	1	1	1	1	1	1	1	1	1	1	1	1	1	1	1	1	1	1	1	1	1	1	1	1	1	1	1	1	1	1	1	1	1	1	2	1	1	1	1	1	1	1	1	1	1	1
OG0000570	76	Core	1	1	1	1	1	1	1	1	1	1	1	1	1	1	1	1	1	2	1	1	1	1	1	1	1	1	1	1	1	1	1	1	1	1	1	1	1	1	1	1	1	2	1	1	1	1	1
OG0000571	76	Core	1	1	1	1	2	1	1	1	1	1	1	1	1	1	1	1	1	1	1	1	1	1	1	1	1	1	1	1	1	1	1	1	1	1	1	1	1	1	1	1	1	1	1	1	1	1	1
OG0000572	76	Core	1	1	1	1	1	1	1	1	1	1	1	1	1	1	1	1	1	1	1	1	1	1	1	1	1	1	1	1	1	1	1	1	1	1	1	1	1	1	1	1	1	1	1	1	1	1	1
OG0000573	76	Core	1	1	1	2	1	1	1	1	1	1	1	1	1	1	1	1	1	2	1	1	1	1	1	1	1	1	1	1	1	1	1	1	1	1	1	1	1	1	1	1	1	1	1	1	1	1	1
OG0000574	74	Softcore	1	1	1	1	1	1	1	0	1	1	1	1	1	1	1	1	1	1	1	1	1	1	1	1	1	1	1	1	1	1	1	1	0	1	1	1	1	1	1	1	1	1	1	1	1	1	1
OG0000575	76	Core	1	1	1	1	1	1	1	1	1	1	1	1	1	1	1	1	1	1	1	1	1	1	1	1	1	1	1	1	1	1	1	1	1	1	1	1	1	1	1	1	1	2	1	1	1	1	1
OG0000576	75	Softcore	1	1	1	1	1	1	1	1	1	1	1	1	1	1	1	1	1	1	1	1	1	1	1	1	1	1	1	1	1	1	0	1	1	1	1	1	1	1	1	1	1	1	1	1	1	1	1
OG0000577	76	Core	1	1	1	1	1	1	1	1	1	1	1	1	1	1	1	1	1	1	1	1	1	1	1	1	1	1	1	1	1	1	1	1	1	1	1	1	1	1	1	1	1	1	1	1	1	1	1
OG0000578	76	Core	1	1	1	1	1	1	1	1	1	1	1	1	1	1	1	1	1	1	1	1	1	1	1	1	1	1	1	1	1	1	1	3	1	1	1	1	1	1	1	1	1	1	1	1	1	1	1
OG0000579	76	Core	1	1	1	1	1	1	1	1	1	1	1	1	1	1	1	1	1	1	1	1	1	1	1	1	1	1	1	1	1	1	1	1	1	1	1	1	1	2	1	1	1	1	1	1	1	1	1
OG0000580	76	Core	1	1	1	1	1	1	1	1	1	1	1	1	1	1	1	1	1	1	1	1	1	1	1	1	2	1	1	1	1	1	1	1	1	1	1	1	1	1	1	1	1	1	1	1	1	1	1
OG0000581	76	Core	1	1	1	1	1	1	1	1	1	1	1	1	1	1	1	1	1	1	1	1	1	1	1	1	1	1	1	1	1	1	1	1	1	1	1	1	1	1	1	1	1	1	1	1	1	1	1
OG0000582	76	Core	1	1	1	1	1	1	1	1	1	1	1	1	1	1	1	1	1	1	1	1	1	1	1	1	1	1	1	1	1	1	1	1	1	1	1	1	1	1	1	1	1	1	1	1	1	1	1
OG0000583	76	Core	1	1	1	1	1	1	1	1	1	1	1	1	1	1	1	1	1	1	1	1	1	1	1	1	1	1	1	1	1	1	1	1	1	1	1	1	1	1	1	1	1	1	1	1	1	1	1
OG0000584	76	Core	1	1	1	1	1	1	1	1	1	1	1	1	1	1	1	1	1	1	1	1	1	1	1	1	1	1	1	1	1	1	1	1	1	1	1	2	1	1	1	1	1	1	1	1	1	1	1
OG0000585	76	Core	1	1	1	1	1	1	1	1	1	1	1	1	1	1	1	1	1	1	1	1	1	1	1	1	1	1	1	1	1	1	1	1	1	1	1	1	1	1	1	1	1	1	1	1	1	1	1
OG0000586	76	Core	1	1	1	1	1	1	1	1	1	1	1	1	1	2	1	1	1	1	1	1	1	1	1	1	1	1	1	1	1	1	1	1	1	1	2	1	1	1	1	1	1	1	1	1	1	1	1
OG0000587	76	Core	1	1	1	1	1	1	1	1	1	1	1	1	1	1	1	1	1	1	1	3	1	1	1	1	1	1	1	1	1	1	1	1	1	1	1	1	1	1	1	1	1	1	1	1	1	1	1
OG0000588	76	Core	1	1	1	1	1	1	1	1	1	1	1	1	1	1	1	1	1	1	1	1	1	1	1	1	1	1	1	1	1	1	1	1	1	1	1	1	1	1	1	1	1	1	1	1	1	1	1
OG0000589	76	Core	1	1	1	1	1	1	1	1	1	1	1	1	1	1	1	1	1	1	1	1	1	1	1	1	1	1	1	1	1	1	1	1	1	1	1	1	1	1	1	1	1	1	1	1	1	1	1
OG0000590	76	Core	1	1	1	1	1	1	1	1	1	1	1	1	1	1	1	1	1	1	1	1	1	1	1	1	1	1	1	1	1	1	1	1	1	1	1	1	1	1	1	1	1	1	1	1	1	1	1
OG0000591	76	Core	1	1	1	1	1	1	1	1	1	1	1	1	1	1	1	1	1	1	1	1	1	1	1	1	1	1	1	1	1	1	1	1	1	1	1	1	1	1	1	1	1	1	1	1	1	1	1
OG0000592	76	Core	1	1	1	1	1	1	1	1	1	1	1	1	1	1	1	1	1	1	1	1	1	1	2	1	1	1	1	1	1	1	1	1	1	1	1	1	1	1	1	1	1	1	1	1	1	1	1
OG0000593	72	Softcore	2	1	2	1	1	1	1	2	1	1	0	1	1	1	1	1	1	1	1	1	1	1	2	2	1	1	1	1	1	1	1	0	0	1	1	1	1	1	1	1	1	1	1	1	1	1	1
OG0000594	76	Core	1	1	1	1	1	1	1	1	1	1	1	1	1	1	1	1	1	1	1	1	1	1	2	1	1	1	1	1	1	1	1	1	1	1	1	1	1	1	1	1	1	1	1	1	1	1	1
OG0000595	76	Core	1	1	1	1	1	1	1	1	1	1	1	1	1	1	1	1	1	1	1	1	1	1	1	1	1	1	1	1	1	1	1	1	1	1	1	2	1	1	1	1	1	1	1	1	1	1	1
OG0000596	76	Core	1	1	1	1	1	1	1	1	1	1	1	1	1	1	1	1	1	1	1	1	1	1	1	1	1	1	1	1	1	1	1	1	1	1	1	2	1	1	1	1	1	1	1	1	1	1	1
OG0000597	76	Core	1	1	1	1	1	1	1	1	1	1	1	1	1	1	1	1	1	1	1	1	1	1	1	1	1	1	1	1	1	1	1	1	1	1	1	2	1	1	1	1	1	1	1	1	1	1	1
OG0000598	76	Core	1	1	1	1	1	1	1	1	1	1	1	1	1	1	1	1	1	1	1	1	1	1	1	1	1	1	1	1	1	1	1	1	1	1	1	1	1	1	1	1	1	1	1	1	1	1	1
OG0000599	76	Core	1	1	1	1	1	1	1	1	1	1	1	1	1	1	1	1	1	1	1	1	1	1	1	1	1	1	1	1	1	1	1	1	1	1	1	1	1	1	1	1	1	1	1	1	1	1	1
OG0000600	76	Core	1	1	1	1	1	1	1	1	1	1	1	1	1	1	1	1	1	1	1	1	1	1	1	1	1	1	1	1	1	1	1	1	1	1	1	1	1	1	1	1	1	1	1	1	1	1	1
OG0000601	76	Core	1	1	1	1	1	1	1	1	1	1	1	1	1	1	1	1	1	1	1	1	1	1	1	1	1	1	1	1	1	1	1	1	1	1	1	1	1	1	1	1	1	1	1	1	1	1	1
OG0000602	76	Core	1	1	1	1	1	1	1	1	1	1	1	1	1	1	1	1	1	1	1	1	1	1	1	1	1	1	1	1	1	1	1	1	1	1	1	1	1	1	1	1	1	1	1	1	1	1	1
OG0000603	76	Core	1	1	1	1	1	1	1	1	1	1	1	1	2	1	1	1	1	1	1	1	1	1	1	1	1	1	1	1	1	1	1	1	1	1	1	1	1	1	1	1	1	1	1	1	1	1	1
OG0000604	76	Core	1	1	1	1	1	1	1	1	1	1	1	1	1	1	1	1	1	1	1	1	1	1	1	1	1	2	1	1	1	1	1	1	1	1	1	1	1	1	1	1	1	1	1	1	1	1	1
OG0000605	76	Core	1	1	1	1	1	1	1	1	1	1	1	1	2	1	1	1	1	1	1	1	1	1	1	2	1	1	1	1	1	1	1	1	1	1	1	1	1	1	1	1	1	1	1	1	1	1	1
OG0000606	76	Core	1	1	1	1	1	1	1	1	1	1	1	1	1	1	1	1	1	1	1	1	1	1	1	1	1	1	1	1	1	1	1	1	1	1	1	1	1	1	1	1	1	1	1	1	2	1	1
OG0000607	76	Core	1	1	1	1	1	1	1	1	1	1	1	1	1	1	1	1	1	1	1	1	1	1	1	1	1	1	1	1	1	1	1	1	1	1	1	1	1	1	1	1	1	2	1	1	1	1	1
OG0000608	75	Softcore	1	1	1	1	1	1	1	1	1	1	1	1	1	1	1	1	1	1	1	1	1	1	1	1	1	1	1	1	3	1	1	1	0	1	1	1	1	1	1	1	1	1	1	1	1	1	1
OG0000609	76	Core	1	1	1	1	1	1	1	1	1	1	2	1	1	1	1	1	1	1	1	1	1	1	1	1	1	1	1	1	1	1	1	2	1	1	1	1	1	1	1	1	1	1	1	1	1	1	1
OG0000610	76	Core	1	1	1	1	1	1	1	1	1	1	1	1	1	1	1	1	1	2	1	1	1	1	1	1	1	1	1	1	1	1	1	1	1	1	1	1	1	1	1	1	1	1	1	1	1	1	1
OG0000611	76	Core	1	1	1	1	1	1	1	1	1	1	1	1	1	1	1	1	1	2	1	1	1	1	1	1	1	1	1	1	1	1	1	1	1	1	1	1	1	1	1	1	1	1	1	1	1	1	1
OG0000612	76	Core	1	1	1	1	1	1	1	1	1	1	1	1	1	1	1	1	1	2	1	1	1	1	1	1	1	1	1	1	1	1	1	1	1	1	1	1	1	1	1	1	1	1	1	1	1	1	1
OG0000613	76	Core	1	1	2	1	1	1	1	1	1	1	1	1	1	1	1	1	1	1	1	1	1	1	1	1	2	1	1	1	1	1	1	1	1	1	1	1	1	1	1	1	1	1	1	1	1	1	1
OG0000614	76	Core	1	1	1	1	1	1	1	1	1	1	1	1	1	1	1	1	1	1	1	1	1	1	1	1	1	1	1	1	1	1	1	1	1	1	1	1	1	1	1	1	1	1	1	1	1	1	1
OG0000615	76	Core	1	1	1	1	1	1	1	1	1	1	1	1	1	1	1	1	1	1	1	1	1	1	1	1	1	1	1	1	1	1	1	1	1	1	1	1	1	1	1	2	1	1	1	1	1	1	1
OG0000616	76	Core	1	1	1	2	1	1	1	1	1	1	1	1	1	1	1	1	1	1	1	1	1	1	1	1	1	1	1	1	1	1	1	1	1	1	1	1	1	1	1	1	1	1	1	1	1	1	1
OG0000617	76	Core	1	1	1	1	1	1	1	1	1	1	1	1	1	1	1	1	1	1	1	1	1	1	1	1	1	1	1	1	1	1	1	1	1	1	1	1	1	1	1	1	1	1	1	1	1	1	1
OG0000618	76	Core	1	1	1	1	1	1	1	1	1	1	1	1	1	1	1	1	1	1	1	1	1	1	1	1	1	1	1	1	1	1	1	1	1	1	1	1	1	1	1	1	1	1	1	1	1	1	1
OG0000619	76	Core	1	1	1	1	1	1	1	1	1	1	1	1	1	1	1	1	1	1	1	1	1	1	1	1	1	1	1	1	1	1	1	1	1	1	1	1	1	1	1	1	1	1	1	1	1	1	1
OG0000620	76	Core	1	1	1	1	1	1	1	1	1	1	1	1	1	1	1	1	1	1	1	1	1	1	1	1	1	1	1	1	1	1	1	1	1	1	1	1	1	1	1	1	1	1	1	1	1	1	1
OG0000621	76	Core	1	1	1	1	1	1	1	1	1	1	1	1	1	1	1	1	1	1	1	1	1	1	1	1	1	1	1	1	1	1	1	1	1	1	1	1	1	1	1	1	1	1	1	1	1	1	1
OG0000622	76	Core	1	1	1	1	1	1	1	1	1	1	1	1	1	1	1	1	1	1	1	1	1	1	1	1	1	1	1	1	1	1	1	1	1	1	1	1	1	1	1	1	1	1	1	1	1	1	1
OG0000623	76	Core	1	1	1	1	1	1	1	1	1	1	1	1	1	1	1	1	1	1	1	1	1	1	1	1	1	1	1	1	1	2	1	1	1	1	1	1	1	1	1	1	1	1	1	1	1	1	1
OG0000624	75	Softcore	1	1	1	1	1	1	1	1	1	1	1	1	1	1	1	1	1	1	1	1	1	1	1	1	1	1	1	1	1	1	0	1	1	2	1	1	1	1	1	1	1	1	1	1	1	1	1
OG0000625	76	Core	1	1	1	1	1	1	1	1	1	1	1	1	1	1	1	1	1	1	1	1	1	1	1	1	1	1	1	1	1	1	1	1	1	1	1	1	1	1	1	2	1	1	1	1	1	1	1
OG0000626	76	Core	1	1	1	1	1	1	1	1	1	1	1	1	1	1	1	1	1	1	1	1	1	1	1	1	1	1	1	1	1	1	1	1	1	1	1	1	1	1	1	2	1	1	1	1	1	1	1
OG0000627	76	Core	1	1	1	1	1	1	1	1	1	1	1	1	1	1	1	1	1	2	1	1	1	1	1	1	1	1	1	1	1	1	1	1	1	1	1	1	1	1	1	1	1	1	1	1	1	1	1
OG0000628	76	Core	1	1	1	1	1	1	1	1	1	1	1	1	1	1	1	1	1	1	1	1	1	1	1	1	1	1	1	1	1	1	1	1	1	1	1	1	1	1	1	1	1	1	1	1	1	1	1
OG0000629	76	Core	1	1	1	1	1	1	1	1	1	1	1	1	1	1	1	1	1	1	1	1	1	1	1	1	1	1	1	1	1	1	1	1	2	1	1	1	1	1	1	1	1	1	1	1	1	1	1
OG0000630	76	Core	1	1	1	1	1	1	1	1	2	1	1	1	1	1	1	1	1	1	1	1	1	1	1	1	1	1	1	1	1	1	1	1	1	1	1	1	1	1	1	1	1	1	1	1	1	1	1
OG0000631	76	Core	1	1	1	1	1	1	1	1	1	1	1	1	1	1	1	1	1	1	1	1	1	1	1	1	1	1	1	1	1	1	1	1	1	1	1	1	1	1	2	1	1	1	1	1	1	1	1
OG0000632	76	Core	1	1	1	1	1	1	1	1	1	1	1	1	1	1	1	1	1	1	1	1	1	1	1	1	1	1	1	1	1	1	1	1	1	1	1	1	1	1	1	1	1	1	1	1	1	1	1
OG0000633	76	Core	1	1	1	1	1	1	1	1	1	1	1	1	1	1	1	1	1	1	1	1	1	1	1	1	1	1	1	1	1	1	1	1	1	1	1	1	1	1	1	1	1	1	1	1	1	1	1
OG0000634	76	Core	1	1	1	1	1	1	1	1	1	1	1	1	1	1	1	1	1	1	1	1	1	1	1	1	1	1	1	1	1	1	1	1	1	1	1	1	1	1	1	1	1	1	1	1	1	1	1
OG0000635	76	Core	1	1	1	1	1	1	1	1	1	1	1	1	1	1	1	1	1	1	1	1	1	1	1	1	1	1	1	1	1	1	1	1	1	1	1	1	1	1	1	1	1	1	1	1	1	1	1
OG0000636	76	Core	1	1	1	1	1	1	1	1	1	1	1	1	1	1	1	1	1	1	1	1	1	1	1	1	1	1	1	2	1	1	1	1	1	1	1	1	1	1	1	1	1	1	1	1	1	1	2
OG0000637	76	Core	1	1	1	1	1	1	1	1	1	1	1	1	1	1	1	1	1	1	1	1	1	1	1	1	1	1	1	2	1	1	1	1	1	1	1	1	1	1	1	1	1	1	1	1	1	1	2
OG0000638	76	Core	1	1	1	1	1	1	1	1	1	1	1	1	1	1	1	1	1	1	1	1	1	1	1	2	1	1	1	1	1	1	1	1	1	1	1	1	1	1	1	1	1	1	1	1	1	1	1
OG0000639	75	Softcore	1	1	1	1	1	1	1	1	1	1	1	1	1	1	1	1	1	1	1	1	1	1	1	0	1	1	1	1	1	1	1	1	1	2	1	1	1	1	1	1	1	1	1	1	1	1	1
OG0000640	76	Core	1	1	1	1	1	1	1	1	1	1	1	1	2	1	1	1	1	1	1	1	1	1	1	1	1	1	1	1	1	1	1	1	1	1	1	1	1	1	1	1	1	1	1	1	1	1	1
OG0000641	76	Core	1	1	1	1	1	1	1	1	1	1	1	1	1	1	1	1	1	2	1	1	1	1	1	1	1	1	1	1	1	1	1	1	1	1	1	1	1	1	1	1	1	1	1	1	2	1	1
OG0000642	76	Core	1	1	1	1	1	1	1	1	1	1	1	1	1	1	1	1	1	1	1	1	1	1	1	1	1	1	1	1	1	1	1	1	1	1	1	1	1	1	1	1	1	1	1	1	1	1	1
OG0000643	76	Core	1	1	1	1	1	1	1	1	1	1	1	1	1	1	1	1	1	1	1	1	1	1	1	1	1	2	1	1	1	1	1	1	1	1	1	1	1	1	2	1	1	1	1	1	1	1	1
OG0000644	76	Core	1	1	1	1	1	1	1	1	1	1	1	1	1	1	1	1	1	1	1	1	1	1	1	1	1	1	1	1	1	1	1	1	1	1	1	1	1	1	1	1	1	1	1	1	1	1	1
OG0000645	76	Core	1	1	1	1	1	1	1	1	1	1	1	1	1	1	1	1	1	1	1	1	1	1	1	1	1	1	2	1	1	1	1	1	1	1	1	1	1	1	1	1	1	1	1	1	1	1	1
OG0000646	76	Core	1	1	1	1	1	1	1	1	1	1	1	1	1	1	1	1	1	1	1	1	1	1	1	1	1	1	1	2	1	1	1	1	1	1	1	1	1	1	1	2	1	1	1	1	1	1	1
OG0000647	76	Core	1	1	1	1	1	1	1	1	1	1	1	1	1	1	1	1	1	1	1	1	2	1	1	1	1	1	1	1	1	1	1	1	1	1	1	1	1	1	1	1	1	1	1	1	1	1	1
OG0000648	75	Softcore	1	1	1	1	1	1	1	1	1	1	1	1	1	1	1	1	1	1	1	1	1	1	1	1	1	1	1	1	1	1	1	1	1	1	1	1	1	1	1	1	1	1	1	1	1	1	1
OG0000649	75	Softcore	1	1	1	1	1	1	1	1	1	1	1	1	1	1	1	1	1	1	1	1	1	1	1	1	1	1	1	1	1	1	1	1	1	1	1	1	1	1	1	1	1	1	1	1	1	1	1
OG0000650	75	Softcore	1	1	1	1	1	1	1	1	1	1	1	1	1	1	1	1	1	1	1	1	1	1	1	1	1	1	1	1	1	1	1	2	1	1	1	1	1	1	1	1	1	1	1	1	1	1	1
OG0000651	76	Core	1	1	1	1	1	1	1	1	1	1	1	1	1	1	1	1	1	1	1	1	1	1	1	1	1	1	1	1	2	1	1	1	1	1	1	1	1	1	1	1	1	1	1	1	1	1	1
OG0000652	76	Core	1	1	1	1	1	1	1	1	1	1	1	1	1	1	1	1	1	1	1	1	1	1	1	1	1	1	1	1	2	1	1	1	1	1	1	1	1	1	1	1	1	1	1	1	1	1	1
OG0000653	76	Core	1	1	1	1	1	1	1	1	1	1	1	1	1	1	1	1	1	1	1	1	1	1	1	1	1	1	1	1	1	1	1	1	1	1	1	1	1	1	1	1	1	1	1	1	1	1	1
OG0000654	76	Core	1	1	1	1	1	1	1	1	1	1	1	1	1	1	1	1	1	1	1	1	1	1	1	1	1	1	1	1	1	1	1	1	1	1	1	1	1	1	1	1	1	1	1	1	1	1	1
OG0000655	76	Core	1	1	1	1	1	1	1	1	1	1	1	1	1	1	1	1	1	1	1	1	1	1	1	1	1	1	1	1	1	1	1	1	1	1	1	1	1	1	1	1	1	1	1	1	1	1	1
OG0000656	76	Core	1	1	1	1	1	1	1	1	1	1	1	1	1	1	1	1	1	1	1	1	1	1	1	1	1	1	1	2	1	1	1	1	1	1	1	1	1	1	1	1	1	1	1	1	1	1	1
OG0000657	76	Core	1	1	1	1	1	1	1	1	1	1	1	1	1	1	1	1	1	1	1	1	1	1	1	1	1	1	1	1	1	1	1	1	1	1	1	1	1	1	1	1	1	1	1	1	1	1	1
OG0000658	76	Core	1	1	1	1	1	1	1	1	1	1	1	1	1	1	1	1	1	1	1	1	1	1	1	1	1	1	1	1	1	1	1	1	1	1	1	1	1	1	1	1	1	1	1	1	1	1	1
OG0000659	76	Core	1	1	1	1	1	1	1	1	1	1	1	1	1	1	1	1	1	1	1	1	1	1	1	1	1	1	1	1	1	1	1	1	1	1	1	1	1	1	1	1	1	1	1	1	1	1	1
OG0000660	76	Core	1	1	1	1	1	1	1	1	1	1	1	1	1	1	1	1	1	1	1	1	1	1	1	1	1	1	1	1	1	1	1	1	1	1	1	1	1	1	1	1	1	1	1	1	1	1	1
OG0000661	76	Core	1	1	1	1	1	1	1	1	1	1	1	1	1	1	1	1	1	1	1	1	1	1	1	1	1	1	1	1	1	1	1	1	1	1	1	1	1	1	1	1	1	1	1	1	1	1	1
OG0000662	76	Core	1	1	1	1	1	1	1	1	1	1	1	1	1	1	1	1	1	1	1	1	1	1	1	1	1	1	1	1	1	1	1	1	1	1	1	1	1	1	1	1	1	1	1	1	1	1	1
OG0000663	76	Core	1	1	1	1	1	1	1	1	1	1	1	1	1	1	1	1	1	1	1	1	1	1	1	1	1	1	1	1	1	1	1	1	1	1	1	1	1	1	1	1	1	1	1	1	1	1	1
OG0000664	76	Core	1	1	1	1	1	1	1	1	1	1	1	1	1	1	1	1	1	1	1	1	1	1	1	1	1	1	1	1	1	1	1	1	1	1	1	1	1	1	1	1	1	1	1	1	1	1	1
OG0000665	76	Core	1	1	1	1	1	1	1	1	1	1	1	1	1	1	1	1	1	1	1	1	1	1	1	1	1	1	1	1	1	1	1	2	1	1	1	1	1	1	1	1	1	1	1	1	1	1	1
OG0000666	76	Core	1	1	1	1	1	1	1	1	1	1	1	1	1	1	1	1	1	1	1	1	1	1	1	1	1	1	1	1	1	1	1	2	1	1	1	1	1	1	1	1	1	1	1	1	1	1	1
OG0000667	76	Core	1	1	1	1	1	1	1	1	1	1	1	1	1	1	1	1	1	1	1	1	1	1	1	1	1	1	1	1	1	1	1	1	1	1	1	1	1	1	1	1	1	1	2	1	1	1	1
OG0000668	76	Core	1	1	1	1	1	1	1	1	1	1	1	1	1	1	1	1	1	1	1	1	1	1	1	1	1	2	1	1	1	1	1	1	1	1	1	1	1	1	1	1	1	1	1	1	1	1	1
OG0000669	76	Core	1	1	1	1	1	1	1	1	1	1	1	1	1	2	1	1	1	1	1	1	1	1	1	1	1	1	1	1	1	1	1	1	1	1	1	1	1	1	1	1	1	1	1	1	1	1	1
OG0000670	76	Core	1	1	1	1	1	1	2	1	1	1	1	1	1	1	1	1	1	1	1	1	1	1	1	1	1	1	1	1	1	1	1	1	1	1	1	1	1	1	1	1	1	1	1	1	1	1	1
OG0000671	73	Softcore	1	1	1	1	1	1	1	1	1	1	1	1	1	1	1	1	1	1	1	1	1	1	1	1	1	1	0	1	1	1	1	1	1	1	1	1	1	1	1	1	2	2	1	1	1	1	1
OG0000672	76	Core	1	1	1	1	1	1	1	1	1	1	1	1	1	1	1	1	1	1	1	1	1	1	1	1	1	1	1	1	1	1	1	1	1	1	1	1	1	1	1	1	1	1	1	1	1	1	2
OG0000673	76	Core	1	1	1	1	1	1	1	1	1	1	1	1	1	1	1	1	1	1	1	1	1	1	1	1	1	1	1	1	1	1	1	1	1	1	1	1	1	1	1	1	1	1	1	1	1	1	1
OG0000674	75	Softcore	1	1	1	1	1	1	1	1	1	1	1	1	1	1	1	1	1	1	1	1	1	1	1	1	1	2	1	1	1	1	1	1	0	1	1	1	1	1	1	1	1	1	1	1	1	1	1
OG0000675	76	Core	1	1	1	1	1	1	1	1	1	1	2	1	1	1	1	1	1	1	1	1	1	1	1	1	1	1	1	1	1	1	1	1	1	1	1	1	1	1	1	1	1	1	1	1	1	1	1
OG0000676	76	Core	1	1	1	1	1	1	1	1	1	1	1	1	1	1	1	1	1	1	1	1	1	1	2	1	1	1	1	1	1	1	1	1	1	1	1	1	1	1	1	1	1	1	1	1	1	1	1
OG0000677	76	Core	1	2	1	1	1	1	1	1	1	1	1	1	1	1	1	1	1	1	1	1	1	1	1	1	1	1	1	1	1	1	1	1	1	1	1	1	1	1	1	1	1	1	1	1	1	1	1
OG0000678	76	Core	1	1	1	1	1	1	1	1	1	1	1	1	1	1	1	1	1	1	1	1	1	1	2	1	1	1	1	1	1	1	1	1	1	1	1	1	1	1	1	1	1	1	1	1	1	1	1
OG0000679	76	Core	1	1	1	1	1	1	1	1	1	1	1	1	1	1	1	1	1	1	1	1	1	1	2	1	1	1	1	1	1	1	1	1	1	1	1	1	1	1	1	1	1	1	1	1	1	1	1
OG0000680	76	Core	1	1	1	1	1	1	1	1	1	1	1	1	1	1	1	1	1	1	1	1	1	1	2	1	1	1	1	1	1	1	1	1	1	1	1	1	1	1	1	1	1	1	1	1	1	1	1
OG0000681	76	Core	1	1	1	1	1	1	1	1	1	1	1	1	1	1	1	1	1	1	1	1	1	1	2	1	1	1	1	1	1	1	1	1	1	1	1	1	1	1	1	1	1	1	1	1	1	1	1
OG0000682	76	Core	1	1	1	1	1	1	1	1	1	1	1	1	1	1	1	1	1	1	1	1	1	1	1	1	1	1	1	1	1	1	1	1	1	1	1	1	1	1	1	1	1	1	1	1	1	1	1
OG0000683	76	Core	1	1	1	1	1	1	1	1	1	1	1	1	1	1	1	1	1	1	1	1	1	1	1	1	1	1	1	1	1	1	1	1	1	1	1	1	1	2	1	1	1	1	1	1	1	1	1
OG0000684	76	Core	1	1	1	1	1	1	1	1	1	1	1	1	1	1	1	1	1	1	1	1	1	1	1	1	1	1	1	1	1	1	1	1	1	1	1	1	1	1	1	1	1	1	1	1	1	1	1
OG0000685	76	Core	1	1	1	1	1	1	1	1	1	1	1	1	1	1	1	1	1	1	1	1	1	1	1	1	1	1	1	1	1	1	1	1	1	1	1	1	1	1	1	1	1	1	1	1	1	1	1
OG0000686	76	Core	1	1	1	1	1	1	1	1	1	1	1	1	1	1	1	1	1	1	1	1	1	1	1	1	1	1	1	1	1	1	1	1	1	1	1	1	1	1	1	1	1	1	1	1	1	1	1
OG0000687	76	Core	1	1	1	1	1	1	1	1	1	1	2	1	1	1	1	1	1	1	1	1	1	1	1	1	1	1	1	1	1	1	1	1	1	1	1	1	1	1	1	1	1	1	1	1	1	1	1
OG0000688	76	Core	1	1	1	1	1	1	1	1	1	1	1	1	1	1	1	1	1	1	1	1	1	1	1	1	1	1	1	1	1	1	1	1	1	1	1	1	1	1	1	1	1	1	1	1	1	1	1
OG0000689	76	Core	1	1	1	1	1	1	1	1	1	1	1	1	1	1	2	1	1	1	1	1	1	1	1	1	1	1	1	1	1	1	1	1	1	1	1	1	1	1	1	1	1	1	1	1	1	1	1
OG0000690	76	Core	1	1	1	1	1	1	1	1	1	1	1	1	1	1	1	1	1	1	1	1	1	1	1	1	1	1	1	1	1	1	1	1	1	1	1	1	1	1	1	1	1	1	1	1	2	1	1
OG0000691	76	Core	1	1	1	1	1	1	1	1	1	1	1	1	1	1	1	1	1	1	1	1	1	1	1	1	1	1	1	1	1	1	1	1	1	1	1	1	1	1	1	1	1	1	1	1	2	1	1
OG0000692	76	Core	1	1	1	1	1	1	1	1	1	1	1	1	1	1	1	1	1	1	1	1	1	1	2	1	1	1	1	1	1	1	1	1	1	1	1	1	1	1	1	1	1	1	1	1	1	1	1
OG0000693	76	Core	1	1	1	1	1	1	1	1	1	1	1	1	1	1	1	1	1	1	1	1	1	1	2	1	1	1	1	1	1	1	1	1	1	1	1	1	1	1	1	1	1	1	1	1	1	1	1
OG0000694	76	Core	1	1	1	1	1	1	1	1	1	1	2	1	1	1	1	1	1	1	1	1	1	1	1	1	1	1	1	1	1	1	1	1	1	1	1	1	1	1	1	1	1	1	1	1	1	1	1
OG0000695	76	Core	1	1	1	1	1	1	1	1	1	1	2	1	1	1	1	1	1	1	1	1	1	1	1	1	1	1	1	1	1	1	1	1	1	1	1	1	1	1	1	1	1	1	1	1	1	1	1
OG0000696	76	Core	1	1	1	1	1	1	1	1	1	1	1	1	1	1	1	1	1	1	1	1	1	1	1	1	1	1	1	1	1	1	1	1	1	1	1	1	1	1	1	1	1	1	1	1	1	1	2
OG0000697	76	Core	1	1	1	1	1	1	1	1	1	1	1	1	1	1	1	1	1	1	1	1	1	1	1	1	1	1	1	1	1	1	1	1	1	1	1	1	1	1	1	1	1	1	1	1	1	1	1
OG0000698	76	Core	1	1	1	1	1	1	1	1	1	1	1	1	1	1	1	1	1	1	1	1	1	1	1	1	1	1	1	1	1	1	1	1	1	1	1	1	1	1	1	1	1	1	1	1	1	1	1
OG0000699	76	Core	1	1	1	1	1	1	1	1	1	1	1	1	1	1	1	1	1	1	1	1	1	1	1	1	1	1	1	1	1	1	1	1	1	1	1	1	1	1	1	1	1	1	1	2	1	1	1
OG0000700	76	Core	1	1	1	1	1	1	1	1	1	1	1	1	1	1	1	1	1	1	1	1	1	1	1	1	1	1	1	1	1	1	1	1	1	1	1	1	1	1	1	1	1	1	1	1	1	1	1
OG0000701	76	Core	1	1	1	1	1	1	1	1	1	1	1	1	1	1	1	1	1	1	1	1	1	1	1	1	1	1	1	1	1	1	1	1	1	1	1	1	1	1	1	1	1	1	1	1	1	1	1
OG0000702	75	Softcore	1	1	1	1	1	1	1	1	1	1	1	1	1	2	1	1	1	1	1	1	1	1	1	1	1	1	1	1	1	1	1	1	1	1	1	1	1	1	1	1	1	1	1	1	1	1	1
OG0000703	76	Core	1	1	1	1	1	1	1	1	1	1	1	1	1	1	1	1	1	1	1	1	1	1	1	1	1	1	1	1	1	1	1	1	1	1	1	1	1	1	1	1	1	1	1	1	1	1	1
OG0000704	75	Softcore	1	1	1	1	1	1	1	1	1	1	1	1	1	1	1	1	1	1	1	1	1	1	1	1	1	1	1	1	1	1	1	1	0	1	1	1	1	1	1	1	1	1	1	1	1	1	1
OG0000705	76	Core	1	1	1	1	1	1	1	1	1	1	1	1	1	1	1	1	1	1	1	1	1	1	1	1	1	1	1	1	1	1	1	1	1	1	2	1	1	1	1	1	1	1	1	1	1	1	1
OG0000706	76	Core	1	1	1	1	1	1	1	1	1	1	1	1	1	1	1	1	1	1	1	1	1	1	1	1	1	1	1	1	1	1	1	1	1	1	1	1	1	1	1	1	1	1	1	1	1	1	1
OG0000707	76	Core	1	1	1	1	1	1	1	1	1	1	1	1	1	1	1	1	1	1	1	1	1	1	1	1	1	1	1	1	1	1	1	1	1	1	1	1	1	1	1	1	1	1	1	1	1	1	1
OG0000708	76	Core	1	1	1	1	1	1	1	1	1	1	1	1	1	1	1	1	1	1	1	1	1	1	1	1	1	1	1	1	1	1	1	1	1	1	1	1	1	1	1	1	1	1	1	1	1	1	1
OG0000709	76	Core	1	1	1	1	1	1	1	1	1	1	1	1	1	1	1	1	1	1	1	1	1	1	1	1	1	1	1	1	1	1	1	1	1	1	1	1	1	1	2	1	1	1	1	1	1	1	1
OG0000710	76	Core	1	1	1	1	1	1	1	1	1	1	1	1	1	1	1	1	1	1	1	1	1	1	1	1	1	1	1	1	1	1	1	1	1	1	1	1	1	1	2	1	1	1	1	1	1	1	1
OG0000711	76	Core	1	1	1	1	1	1	1	1	1	1	1	1	1	1	1	1	1	1	1	1	1	1	1	1	1	1	1	1	1	1	1	1	1	1	1	1	2	1	1	1	1	1	1	1	1	1	1
OG0000712	76	Core	1	1	1	1	1	1	1	1	1	1	1	1	1	1	1	1	1	1	1	1	1	1	1	1	1	1	1	1	1	1	1	1	1	1	1	1	1	1	1	1	1	1	1	1	1	1	1
OG0000713	76	Core	1	1	1	1	1	1	1	1	1	1	1	1	1	1	1	1	1	1	1	1	1	1	1	1	1	1	1	1	1	1	1	1	1	1	1	1	1	1	1	1	1	1	1	1	1	1	1
OG0000714	76	Core	1	1	1	1	1	1	1	1	1	1	1	1	1	1	1	1	1	1	1	1	1	1	1	2	1	1	1	1	1	1	1	1	1	1	1	1	1	1	1	1	1	1	1	1	1	1	1
OG0000715	76	Core	1	1	1	1	1	1	1	1	1	1	1	1	1	1	1	1	1	1	1	1	1	1	1	2	1	1	1	1	1	1	1	1	1	1	1	1	1	1	1	1	1	1	1	1	1	1	1
OG0000716	76	Core	1	1	1	1	1	1	1	1	1	1	1	1	1	1	1	1	1	1	1	1	1	1	1	1	1	1	1	1	1	1	1	1	1	1	1	1	1	1	1	1	1	2	1	1	1	1	1
OG0000717	76	Core	1	1	1	1	1	1	1	1	1	1	1	1	1	1	1	1	1	1	1	1	1	1	1	1	1	1	1	1	1	1	1	1	1	1	1	1	1	1	1	1	1	2	1	1	1	1	1
OG0000718	76	Core	1	1	1	1	1	1	1	1	1	1	1	1	1	1	1	1	1	1	1	1	1	1	1	1	1	1	1	1	1	1	1	1	1	1	1	1	1	1	1	1	1	1	1	1	1	1	1
OG0000719	76	Core	1	1	1	1	1	1	1	1	1	1	1	1	1	1	1	1	1	1	1	1	1	1	1	1	1	1	1	1	1	1	1	1	1	1	1	1	1	1	1	1	1	1	1	1	1	1	1
OG0000720	76	Core	1	1	1	1	1	1	1	1	1	1	1	1	1	1	1	1	1	1	1	1	1	1	1	1	1	1	1	1	1	1	1	1	1	1	1	1	1	1	1	1	1	1	1	1	1	1	1
OG0000721	76	Core	1	1	1	1	1	1	1	1	1	1	1	1	1	1	1	1	1	1	1	1	1	1	1	1	1	1	1	1	1	1	1	1	1	1	1	1	1	1	1	1	1	1	1	1	1	1	1
OG0000722	76	Core	1	1	1	1	1	1	1	1	1	1	1	1	1	1	1	1	1	1	1	1	1	1	1	1	1	1	1	1	1	1	1	1	1	1	1	1	1	1	1	1	1	1	1	1	1	1	1
OG0000723	76	Core	1	1	1	1	1	1	1	1	1	1	1	1	1	1	1	1	1	1	1	1	1	1	1	1	1	1	1	1	1	1	1	1	1	1	1	1	1	1	1	1	1	1	1	1	1	1	1
OG0000724	76	Core	1	1	1	1	1	1	1	1	1	1	1	1	1	1	1	1	1	1	1	1	1	1	1	1	1	1	1	1	1	1	1	1	1	1	1	1	1	1	1	1	1	1	1	1	1	1	1
OG0000725	76	Core	1	1	1	1	1	1	1	1	1	1	1	1	1	1	1	1	1	1	1	1	1	1	1	1	1	1	1	1	1	1	1	1	1	1	1	1	1	1	1	1	1	1	1	1	1	1	1
OG0000726	76	Core	1	1	1	1	1	1	1	1	1	1	1	1	1	1	1	1	1	1	1	1	1	1	1	1	1	1	1	1	1	1	1	1	1	1	1	1	1	1	1	1	1	1	1	1	1	1	1
OG0000727	76	Core	1	1	1	1	1	1	1	1	1	1	1	1	1	1	1	1	1	1	1	1	1	1	1	1	1	1	1	1	1	1	1	1	1	1	1	1	1	1	1	1	1	1	1	1	1	1	1
OG0000728	76	Core	1	1	1	1	1	1	1	1	1	1	1	1	1	2	1	1	1	1	1	1	1	1	1	1	1	1	1	1	1	1	1	1	1	1	1	1	1	1	1	1	1	1	1	1	1	1	1
OG0000729	76	Core	1	1	1	1	1	1	1	1	1	1	1	1	1	2	1	1	1	1	1	1	1	1	1	1	1	1	1	1	1	1	1	1	1	1	1	1	1	1	1	1	1	1	1	1	1	1	1
OG0000730	76	Core	1	1	1	1	1	1	1	1	1	1	1	1	1	1	1	1	1	1	1	1	1	1	1	1	1	1	1	1	1	1	1	1	1	1	1	1	1	1	1	1	1	2	1	1	1	1	1
OG0000731	76	Core	1	1	1	1	1	1	1	1	1	1	1	1	1	1	1	1	1	1	1	1	1	1	1	1	1	1	1	1	1	1	1	2	1	1	1	1	1	1	1	1	1	1	1	1	1	1	1
OG0000732	76	Core	1	1	1	1	1	1	1	1	1	1	1	1	1	2	1	1	1	1	1	1	1	1	1	1	1	1	1	1	1	1	1	1	1	1	1	1	1	1	1	1	1	1	1	1	1	1	1
OG0000733	76	Core	1	1	1	1	1	1	1	1	1	1	1	1	1	2	1	1	1	1	1	1	1	1	1	1	1	1	1	1	1	1	1	1	1	1	1	1	1	1	1	1	1	1	1	1	1	1	1
OG0000734	76	Core	1	1	1	1	1	1	1	1	1	1	1	1	1	1	1	1	1	1	1	1	1	1	1	1	1	1	1	1	1	1	1	1	1	1	1	1	1	1	1	1	1	1	1	1	1	1	1
OG0000735	76	Core	1	1	1	1	1	1	1	1	1	1	1	1	1	1	1	1	1	1	1	1	1	1	1	1	1	1	1	1	1	1	1	1	1	1	1	1	1	1	1	1	1	1	1	1	1	1	1
OG0000736	76	Core	1	1	1	1	1	1	1	1	1	1	1	1	1	1	1	1	1	1	1	1	1	1	1	2	1	1	1	1	1	1	1	1	1	1	1	1	1	1	1	1	1	1	1	1	1	1	1
OG0000737	75	Softcore	1	1	1	1	1	1	1	1	1	1	1	1	1	1	1	1	1	1	1	1	1	1	1	1	1	1	1	1	1	1	1	1	1	1	1	2	1	0	1	1	1	1	1	1	1	1	1
OG0000738	76	Core	1	1	1	1	1	1	1	1	1	1	1	1	1	1	1	1	1	1	2	1	1	1	1	1	1	1	1	1	1	1	1	1	1	1	1	1	1	1	1	1	1	1	1	1	1	1	1
OG0000739	76	Core	1	1	1	1	1	1	1	1	1	1	1	1	1	1	1	1	1	1	1	1	1	1	1	1	1	1	1	1	1	1	1	1	1	1	1	1	1	1	1	1	1	1	1	1	1	1	1
OG0000740	76	Core	1	1	1	1	1	1	1	1	1	1	1	1	1	1	1	1	2	1	1	1	1	1	1	1	1	1	1	1	1	1	1	1	1	1	1	1	1	1	1	1	1	1	1	1	1	1	1
OG0000741	75	Softcore	1	1	1	1	1	1	1	1	1	1	1	1	1	1	1	1	1	1	1	1	1	1	1	1	1	1	1	1	1	1	1	1	1	1	1	1	1	0	1	1	1	1	1	1	1	1	1
OG0000742	76	Core	1	1	1	1	1	1	1	1	1	1	1	1	1	1	1	1	1	1	1	1	1	1	1	1	1	1	1	1	1	1	1	1	1	1	1	1	1	1	1	1	1	1	2	1	1	1	1
OG0000743	76	Core	1	1	1	1	1	1	1	1	1	1	1	1	1	1	1	1	1	1	1	1	1	1	1	1	1	1	1	1	1	1	1	1	1	1	1	1	1	1	1	1	1	1	2	1	1	1	1
OG0000744	76	Core	1	1	1	1	1	1	1	1	1	1	1	1	1	1	1	1	2	1	1	1	1	1	1	1	1	1	1	1	1	1	1	1	1	1	1	1	1	1	1	1	1	1	1	1	1	1	1
OG0000745	76	Core	1	1	1	1	1	1	1	1	1	1	1	1	1	1	1	1	1	1	1	1	1	1	1	1	1	1	1	1	1	1	1	1	1	1	1	1	1	1	1	1	1	1	1	1	1	1	1
OG0000746	75	Softcore	1	1	1	1	1	1	1	1	1	1	1	1	1	1	1	1	1	1	1	1	1	1	1	1	1	1	1	1	1	1	1	1	1	1	1	1	1	1	1	1	1	1	1	1	1	1	1
OG0000747	76	Core	1	2	1	1	1	1	1	1	1	1	1	1	1	1	1	1	1	1	1	1	1	1	1	1	1	1	1	1	1	1	1	1	1	1	1	1	1	1	1	1	1	1	1	1	1	1	1
OG0000748	76	Core	1	1	1	1	1	1	1	1	1	1	1	1	1	1	1	1	1	1	1	1	1	1	1	1	1	1	1	1	1	1	1	1	1	1	1	1	1	1	1	1	1	1	1	1	1	1	1
OG0000749	75	Softcore	1	1	1	1	1	1	1	1	1	1	1	1	1	1	1	1	1	1	1	1	1	1	1	1	1	1	1	1	1	1	1	1	1	1	1	2	1	1	1	1	1	1	1	1	1	1	1
OG0000750	74	Softcore	1	1	1	1	1	1	1	1	1	1	1	1	1	1	2	1	1	1	1	1	1	1	1	1	1	1	1	1	1	1	1	1	0	1	1	1	2	1	1	1	1	1	1	1	1	1	1
OG0000751	76	Core	1	1	1	1	1	1	1	1	1	1	1	1	1	1	1	1	1	1	1	1	1	2	1	1	1	1	1	1	1	1	1	1	1	1	1	1	1	1	1	1	1	1	1	1	1	1	1
OG0000752	76	Core	1	1	1	1	1	1	1	1	1	1	1	1	1	1	1	1	1	1	1	1	1	1	1	1	1	1	1	1	1	1	1	2	1	1	1	1	1	1	1	1	1	1	1	1	1	1	1
OG0000753	76	Core	1	1	1	1	1	1	1	1	1	1	1	1	1	1	1	1	1	1	1	1	1	1	1	1	1	1	1	1	1	1	1	1	1	1	1	1	1	1	1	1	1	1	2	1	1	1	1
OG0000754	76	Core	1	1	1	1	1	1	1	1	1	1	1	1	1	1	1	1	1	1	1	1	1	1	1	1	1	1	1	1	1	1	1	1	1	1	1	1	1	1	1	1	1	1	2	1	1	1	1
OG0000755	76	Core	1	1	1	1	1	1	1	1	1	1	1	1	1	1	1	1	1	1	1	1	1	1	1	1	1	1	1	1	1	1	1	1	1	1	1	1	1	1	1	1	1	1	2	1	1	1	1
OG0000756	76	Core	1	1	1	1	1	1	1	1	1	1	1	1	1	1	1	1	1	1	1	1	1	1	1	1	1	1	1	1	1	1	1	1	1	1	1	1	1	1	1	1	1	1	1	1	1	1	1
OG0000757	76	Core	1	1	1	1	1	1	1	1	1	1	1	1	1	1	1	1	1	1	1	1	1	1	1	1	1	1	1	1	1	1	1	1	1	1	1	1	1	1	1	1	1	1	1	1	1	1	1
OG0000758	76	Core	1	1	1	1	1	1	1	1	1	1	1	1	1	1	1	1	1	1	1	1	1	2	1	1	1	1	1	1	1	1	1	1	1	1	1	1	1	1	1	1	1	1	1	1	1	1	1
OG0000759	76	Core	1	1	1	1	1	1	1	1	1	1	1	1	2	1	1	1	1	1	1	1	1	1	1	1	1	1	1	1	1	1	1	1	1	1	1	1	1	1	1	1	1	1	1	1	1	1	1
OG0000760	76	Core	1	1	1	1	1	1	1	1	1	1	1	1	1	1	1	1	1	1	1	1	1	1	1	1	1	1	1	1	1	1	1	1	1	1	1	1	1	1	1	1	1	1	1	1	1	1	1
OG0000761	76	Core	1	1	1	1	1	1	1	1	1	1	1	1	1	1	1	1	1	1	1	1	1	1	1	1	1	1	1	1	1	1	1	1	1	1	1	1	1	1	1	1	1	1	1	1	1	1	1
OG0000762	76	Core	1	1	1	1	1	1	1	1	1	1	1	1	1	1	1	1	1	1	1	1	1	1	1	1	1	1	1	1	1	1	1	1	1	1	1	1	1	1	1	1	1	1	1	1	1	1	1
OG0000763	76	Core	1	1	1	1	1	1	1	1	1	1	1	1	1	1	1	1	1	1	1	1	1	1	1	1	1	1	1	1	1	1	1	1	1	1	1	1	1	1	1	1	1	1	1	1	1	1	1
OG0000764	76	Core	1	1	1	1	1	1	1	1	1	1	1	1	1	1	1	1	1	1	1	1	1	1	1	1	1	1	1	1	1	1	1	1	1	1	1	1	1	1	1	1	1	1	1	1	1	1	2
OG0000765	76	Core	1	1	1	1	1	1	1	1	1	1	1	1	1	1	1	1	1	1	1	1	1	1	1	1	1	1	1	1	1	1	1	1	1	1	1	1	1	1	1	1	1	1	1	1	1	1	2
OG0000766	76	Core	1	1	1	1	1	1	1	1	1	1	1	1	1	1	1	1	1	1	1	1	1	1	1	1	1	1	1	1	1	1	1	1	1	1	1	1	1	1	1	1	1	1	1	1	1	1	1
OG0000767	76	Core	1	1	1	1	1	1	1	1	1	1	1	1	1	1	1	1	1	1	1	1	1	1	1	1	1	1	1	1	1	1	1	1	1	1	1	1	1	1	1	1	1	1	1	1	1	1	1
OG0000768	76	Core	1	1	1	1	1	1	1	1	1	1	1	1	1	1	1	1	1	1	1	1	1	1	1	1	1	1	1	1	1	1	1	1	1	1	1	1	1	1	1	1	1	1	1	1	1	1	1
OG0000769	76	Core	1	1	1	1	1	1	1	1	1	1	1	1	1	1	1	1	1	1	1	1	1	1	1	1	1	1	1	1	1	1	1	1	1	1	1	1	1	1	1	1	1	1	1	1	1	1	1
OG0000770	76	Core	1	1	1	2	1	1	1	1	1	1	1	1	1	1	1	1	1	1	1	1	1	1	1	1	1	1	1	1	1	1	1	1	1	1	1	1	1	1	1	1	1	1	1	1	1	1	1
OG0000771	76	Core	1	1	1	1	1	1	1	1	1	1	1	1	1	1	1	1	1	1	1	1	1	1	1	1	1	1	1	1	1	1	1	1	1	1	1	1	1	1	1	1	1	1	1	1	1	1	1
OG0000772	76	Core	1	1	1	1	1	1	1	1	1	1	1	1	1	1	1	1	1	1	1	1	1	1	1	1	1	1	1	1	1	1	1	1	1	1	1	1	1	1	1	1	1	1	1	1	1	1	1
OG0000773	76	Core	1	1	1	1	1	1	1	1	1	1	1	1	1	1	1	1	1	1	1	1	1	1	1	1	1	1	1	1	1	1	1	1	1	1	1	1	1	1	1	1	1	1	1	1	1	1	1
OG0000774	76	Core	1	1	1	1	1	1	1	1	1	1	1	1	1	1	1	1	2	1	1	1	1	1	1	1	1	1	1	1	1	1	1	1	1	1	1	1	1	1	1	1	1	1	1	1	1	1	1
OG0000775	76	Core	1	1	1	1	1	1	1	1	1	1	1	1	1	1	1	1	1	1	2	1	1	1	1	1	1	1	1	1	1	1	1	1	1	1	1	1	1	1	1	1	1	1	1	1	1	1	1
OG0000776	76	Core	1	1	1	1	1	1	1	1	1	1	1	1	1	1	2	1	1	1	1	1	1	1	1	1	1	1	1	1	1	1	1	1	1	1	1	1	1	1	1	1	1	1	1	1	1	1	1
OG0000777	76	Core	1	1	1	1	1	1	1	1	1	1	1	1	1	1	2	1	1	1	1	1	1	1	1	1	1	1	1	1	1	1	1	1	1	1	1	1	1	1	1	1	1	1	1	1	1	1	1
OG0000778	76	Core	1	1	1	1	1	1	1	1	1	1	1	1	1	1	1	1	1	1	1	1	1	1	1	1	1	2	1	1	1	1	1	1	1	1	1	1	1	1	1	1	1	1	1	1	1	1	1
OG0000779	76	Core	1	1	1	1	1	1	1	1	1	1	1	1	1	1	1	1	1	1	1	1	1	1	1	1	1	1	1	1	1	1	1	1	1	1	1	1	1	1	1	1	1	1	1	1	1	1	1
OG0000780	76	Core	1	1	1	1	1	1	1	1	1	1	1	1	1	1	1	1	1	1	1	1	1	1	1	1	1	1	1	1	1	1	1	1	1	1	1	1	1	2	1	1	1	1	1	1	1	1	1
OG0000781	76	Core	1	1	1	1	1	1	1	1	1	1	1	1	1	1	1	1	1	1	1	1	1	1	1	1	1	1	1	1	1	1	1	1	1	1	1	1	1	1	1	1	1	1	1	1	1	1	1
OG0000782	75	Softcore	1	1	1	1	1	1	1	1	1	1	1	1	1	1	1	1	1	1	2	1	1	1	2	1	1	1	1	1	1	1	1	1	1	1	0	1	1	1	1	1	1	1	1	1	1	1	1
OG0000783	76	Core	1	1	1	1	1	1	1	1	1	1	1	1	1	1	1	1	1	1	1	1	1	1	1	1	1	1	1	1	1	1	1	1	1	1	1	1	1	1	1	1	1	1	1	1	1	1	1
OG0000784	76	Core	1	1	1	1	1	1	1	1	1	1	1	1	1	1	1	1	1	1	1	1	1	1	1	1	1	1	1	1	1	1	1	1	1	1	1	1	1	1	1	1	1	1	1	1	1	1	1
OG0000785	76	Core	1	1	1	1	1	1	1	1	1	1	1	1	1	1	1	1	1	1	1	1	1	1	1	1	1	1	1	1	1	1	1	1	1	1	1	1	1	1	1	1	1	1	1	1	1	1	1
OG0000786	76	Core	1	1	1	1	1	1	1	1	1	1	1	1	1	1	1	1	1	1	1	1	1	1	1	1	1	1	1	1	1	1	1	1	1	1	1	1	1	1	1	1	1	1	1	1	1	1	1
OG0000787	76	Core	1	1	1	1	1	1	1	1	1	1	1	1	1	1	1	1	1	1	1	1	1	1	1	1	1	1	1	1	1	1	1	1	1	1	1	1	1	1	1	1	1	1	1	1	1	1	1
OG0000788	76	Core	1	1	1	1	1	1	1	1	1	1	1	1	1	1	1	1	1	1	1	1	1	1	1	1	1	1	1	1	1	1	1	1	1	1	1	1	1	1	1	1	1	1	1	1	1	1	1
OG0000789	76	Core	1	1	1	1	1	1	1	1	1	1	1	1	1	1	1	1	1	1	1	1	1	1	1	1	1	1	1	1	1	1	1	1	1	1	1	1	1	1	1	1	1	1	1	1	1	1	1
OG0000790	76	Core	1	1	1	1	1	1	1	1	1	1	1	1	1	1	1	1	1	1	1	1	1	1	1	1	1	1	1	1	1	1	1	1	1	1	1	1	1	1	1	1	1	1	1	1	1	1	1
OG0000791	76	Core	1	1	1	1	1	1	1	1	1	1	1	1	1	1	1	1	1	1	1	1	1	1	1	1	1	1	1	1	1	1	1	1	1	1	1	1	1	1	1	1	1	1	1	1	1	1	1
OG0000792	76	Core	1	1	1	1	1	1	1	1	1	1	1	1	1	1	1	1	1	1	1	1	1	1	1	1	1	1	1	1	1	1	1	1	1	1	1	1	1	1	1	1	1	1	1	1	1	1	1
OG0000793	76	Core	1	1	1	1	1	1	1	1	1	1	1	1	1	1	1	1	1	1	1	1	1	1	1	1	1	1	1	1	1	1	1	1	1	1	1	1	1	1	1	1	1	1	1	1	1	1	1
OG0000794	76	Core	1	1	1	1	1	1	1	1	1	1	1	1	1	1	1	1	1	1	1	1	1	1	1	1	1	1	1	1	1	1	1	1	1	1	1	1	1	1	1	1	1	1	1	2	1	1	1
OG0000795	76	Core	1	1	1	1	1	1	1	1	1	1	1	1	1	1	1	1	1	1	1	1	1	1	1	1	1	1	1	1	1	1	1	1	1	1	1	1	1	1	1	1	1	1	1	1	1	1	1
OG0000796	76	Core	1	1	1	1	1	1	1	1	1	1	1	1	1	1	1	1	1	1	1	1	1	1	1	1	1	1	1	1	1	1	1	1	1	1	1	1	1	1	1	1	1	1	1	1	1	1	1
OG0000797	76	Core	1	1	1	1	1	1	1	1	1	1	1	1	1	1	1	1	1	1	1	1	1	1	1	1	1	1	1	1	1	1	1	1	1	1	1	1	1	1	1	1	1	1	1	1	1	1	1
OG0000798	76	Core	1	1	1	1	1	1	1	1	1	1	1	1	1	1	1	1	1	1	1	1	1	1	1	1	1	1	1	1	1	1	1	1	1	1	1	1	1	1	1	1	1	1	1	1	1	1	1
OG0000799	76	Core	1	1	1	1	1	1	1	1	1	1	1	1	1	1	1	1	1	1	1	1	1	1	1	1	1	1	1	1	1	2	1	1	1	1	1	1	1	1	1	1	1	1	1	1	1	1	1
OG0000800	76	Core	1	1	1	1	1	1	1	1	1	1	1	1	1	1	1	1	1	1	1	1	2	1	1	1	1	1	1	1	1	1	1	1	1	1	1	1	1	1	1	1	1	1	1	1	1	1	1
OG0000801	76	Core	1	1	1	1	1	1	1	1	1	1	1	1	1	1	1	1	1	1	1	1	1	1	1	1	1	1	1	1	1	1	1	1	1	1	1	1	1	1	2	1	1	1	1	1	1	1	1
OG0000802	76	Core	1	1	1	1	1	1	1	1	1	1	1	1	1	1	1	1	1	1	1	1	1	1	1	1	1	1	1	1	1	1	1	1	1	1	1	1	1	1	1	1	1	1	1	1	1	1	1
OG0000803	76	Core	1	1	1	1	1	1	1	1	1	1	1	1	1	1	1	1	1	1	2	1	1	1	1	1	1	1	1	1	1	1	1	1	1	1	1	1	1	1	1	1	1	1	1	1	1	1	1
OG0000804	76	Core	1	1	1	1	1	1	1	1	1	1	1	1	2	1	1	1	1	1	1	1	1	1	1	1	1	1	1	1	1	1	1	1	1	1	1	1	1	1	1	1	1	1	1	1	1	1	1
OG0000805	74	Softcore	1	1	1	1	1	1	1	1	1	1	1	1	1	1	1	1	1	1	1	1	1	1	1	1	1	1	1	1	1	1	1	1	1	1	1	1	1	1	1	1	1	1	1	1	1	1	1
OG0000806	76	Core	1	1	1	1	1	1	1	1	1	1	1	1	1	1	1	1	1	1	2	1	1	1	1	1	1	1	1	1	1	1	1	1	1	1	1	1	1	1	1	1	1	1	1	1	1	1	1
OG0000807	76	Core	1	1	1	1	1	1	1	1	1	1	1	1	1	1	1	1	1	1	1	1	1	1	1	1	1	1	1	1	1	1	1	1	1	1	1	1	1	1	1	1	1	1	1	1	1	1	1
OG0000808	76	Core	1	1	1	1	1	1	1	1	1	1	1	1	1	1	1	1	1	1	1	1	1	1	1	1	1	1	1	1	1	1	1	1	1	1	1	1	1	1	1	1	1	1	1	1	1	1	1
OG0000809	76	Core	1	1	1	1	1	1	1	1	1	1	1	1	1	1	1	1	1	1	1	1	1	1	1	1	1	1	1	1	1	1	1	1	1	1	1	1	1	1	1	1	1	1	1	1	1	1	1
OG0000810	76	Core	1	1	1	1	1	1	1	1	1	1	1	1	1	1	1	1	1	1	1	1	1	1	1	1	1	1	1	1	1	1	1	1	1	1	1	1	1	1	1	1	1	1	1	1	1	1	1
OG0000811	76	Core	1	1	1	1	1	1	1	1	1	1	1	1	1	1	1	1	1	1	1	1	1	1	1	1	1	1	1	1	1	1	1	1	1	1	1	1	1	1	1	1	1	1	1	1	1	1	1
OG0000812	76	Core	1	1	1	1	1	1	1	1	1	1	1	1	1	1	1	1	1	1	1	1	1	1	1	1	1	1	1	1	1	1	1	1	1	1	1	1	1	1	1	1	1	1	1	1	1	1	1
OG0000813	76	Core	1	1	1	1	1	1	1	1	1	1	1	1	1	1	1	1	1	1	1	1	1	1	1	1	1	1	1	1	1	1	1	1	1	1	1	1	1	1	1	1	1	1	1	1	1	1	1
OG0000814	76	Core	1	1	1	1	1	1	1	1	1	1	1	1	1	1	1	1	1	1	1	1	1	1	1	1	1	1	1	1	1	1	1	1	1	1	1	1	1	1	1	1	1	1	1	1	1	1	1
OG0000815	76	Core	1	1	1	1	1	1	1	1	1	1	1	1	1	1	1	1	1	1	1	1	1	1	1	1	1	1	1	1	1	1	1	1	1	1	1	1	1	1	1	1	1	1	1	1	1	1	1
OG0000816	76	Core	1	1	1	1	1	1	1	1	1	1	1	1	1	1	1	1	1	1	1	1	1	1	1	1	1	1	1	1	1	1	1	1	1	1	1	1	1	1	1	1	1	1	1	1	1	1	1
OG0000817	76	Core	1	1	1	1	1	1	1	1	1	1	1	1	1	1	1	1	1	1	1	1	1	1	1	1	1	1	1	1	1	1	1	1	1	1	1	1	1	1	1	1	1	1	1	1	1	1	1
OG0000818	76	Core	1	1	1	1	1	1	1	1	1	1	1	1	1	1	1	1	1	1	1	1	1	1	1	1	1	1	1	1	1	1	1	2	1	1	1	1	1	1	1	1	1	1	1	1	1	1	1
OG0000819	76	Core	1	1	1	1	1	1	1	1	1	1	1	2	1	1	1	1	1	1	1	1	1	1	1	1	1	1	1	1	1	1	1	1	1	1	1	1	1	1	1	1	1	1	1	1	1	1	1
OG0000820	76	Core	1	1	1	1	1	1	1	1	1	1	1	1	1	1	1	1	1	1	1	1	1	1	1	1	1	1	1	1	1	1	1	1	1	1	2	1	1	1	1	1	1	1	1	1	1	1	1
OG0000821	76	Core	1	1	1	1	1	1	1	1	1	1	1	1	1	1	1	1	1	1	1	1	1	1	1	1	1	1	1	1	1	1	1	2	1	1	1	1	1	1	1	1	1	1	1	1	1	1	1
OG0000822	76	Core	1	1	1	1	1	1	1	1	1	1	1	1	1	1	1	1	1	1	1	1	1	1	1	1	1	1	1	1	1	1	1	1	1	1	1	1	1	1	1	1	1	1	1	1	1	1	1
OG0000823	76	Core	1	1	1	1	1	1	1	1	1	1	1	1	1	1	1	1	1	1	1	1	1	1	1	1	1	1	1	1	1	1	1	1	1	1	1	1	1	1	1	1	1	1	1	1	1	1	1
OG0000824	75	Softcore	1	1	1	1	1	1	1	1	1	1	1	1	1	1	1	1	1	2	1	1	1	1	1	1	1	1	1	1	1	1	1	1	1	1	1	1	1	1	1	1	1	1	1	1	1	1	1
OG0000825	76	Core	1	1	1	1	1	1	1	1	1	1	1	1	1	1	1	1	1	1	1	1	1	1	1	1	1	1	1	1	1	1	1	1	1	1	1	1	1	1	1	1	1	1	1	1	1	1	1
OG0000826	76	Core	1	1	1	1	1	1	1	1	1	1	1	1	1	1	1	1	1	2	1	1	1	1	1	1	1	1	1	1	1	1	1	1	1	1	1	1	1	1	1	1	1	1	1	1	1	1	1
OG0000827	76	Core	1	1	1	1	1	1	1	1	1	1	1	1	1	1	1	1	1	1	1	1	1	1	1	1	1	1	1	1	1	1	1	1	1	1	1	1	1	1	1	1	1	1	1	1	1	1	1
OG0000828	76	Core	1	1	1	1	1	1	1	1	1	1	1	1	1	1	1	1	1	1	1	1	1	1	1	1	1	1	1	1	1	1	1	1	1	1	1	1	1	1	1	1	1	1	1	1	1	1	1
OG0000829	76	Core	1	1	1	1	1	1	1	1	1	1	1	1	1	1	1	1	1	1	1	1	1	1	1	1	1	1	1	1	1	1	1	1	1	1	1	1	1	2	1	1	1	1	1	1	1	1	1
OG0000830	76	Core	1	1	1	1	1	1	1	1	1	1	1	1	1	1	1	1	1	1	1	1	1	1	1	1	1	1	1	1	1	1	1	1	1	1	1	1	1	2	1	1	1	1	1	1	1	1	1
OG0000831	76	Core	1	1	1	1	1	1	1	1	1	1	1	1	1	1	1	1	1	1	1	1	1	1	1	1	1	1	1	1	1	1	1	1	1	1	1	1	1	1	1	2	1	1	1	1	1	1	1
OG0000832	76	Core	1	1	1	1	1	1	1	1	1	1	1	1	1	1	1	1	1	1	1	1	1	1	1	1	1	1	1	1	1	1	1	1	1	1	1	1	1	1	1	1	1	1	1	1	1	1	1
OG0000833	76	Core	1	1	1	1	1	1	1	1	1	1	1	1	1	1	1	1	1	1	1	1	1	1	1	1	1	1	1	2	1	1	1	1	1	1	1	1	1	1	1	1	1	1	1	1	1	1	1
OG0000834	76	Core	1	1	1	1	1	1	1	1	1	1	1	1	1	1	1	1	1	1	1	1	1	1	1	1	1	1	1	2	1	1	1	1	1	1	1	1	1	1	1	1	1	1	1	1	1	1	1
OG0000835	76	Core	1	1	1	1	1	1	1	1	1	1	1	1	1	1	1	1	1	1	1	1	1	1	1	1	1	1	1	1	1	1	1	1	1	1	1	1	1	1	1	1	1	1	1	1	1	1	1
OG0000836	76	Core	1	1	1	1	1	1	1	1	1	1	1	1	1	1	1	1	1	1	1	1	1	1	1	1	1	1	1	1	1	1	1	1	1	1	1	1	1	1	1	1	1	1	1	1	1	1	1
OG0000837	76	Core	1	1	1	1	1	1	1	1	1	1	1	1	1	1	1	1	1	1	1	1	1	1	1	1	1	1	1	1	1	1	1	1	1	1	1	1	1	1	1	1	1	1	1	1	1	1	1
OG0000838	76	Core	1	1	1	1	1	1	1	1	1	1	1	1	1	1	1	1	1	1	1	1	1	1	1	1	1	1	1	1	1	1	1	1	1	1	1	1	1	1	1	1	1	1	1	1	1	1	1
OG0000839	76	Core	1	1	1	1	1	1	1	1	1	1	1	1	1	1	1	1	1	1	1	1	1	1	1	1	1	1	1	1	1	1	1	1	1	1	1	1	1	1	1	1	1	1	1	1	1	1	1
OG0000840	76	Core	1	1	1	1	1	1	1	1	1	1	1	1	1	2	1	1	1	1	1	1	1	1	1	1	1	1	1	1	1	1	1	1	1	1	1	1	1	1	1	1	1	1	1	1	1	1	1
OG0000841	76	Core	1	1	1	1	1	1	1	1	1	1	1	1	1	1	1	1	1	1	1	1	1	1	1	1	1	1	1	1	1	2	1	1	1	1	1	1	1	1	1	1	1	1	1	1	1	1	1
OG0000842	76	Core	1	1	1	1	1	1	1	1	1	1	1	1	1	1	1	1	1	1	1	1	1	1	2	1	1	1	1	1	1	1	1	1	1	1	1	1	1	1	1	1	1	1	1	1	1	1	1
OG0000843	76	Core	1	1	1	1	1	1	1	1	1	1	1	1	1	1	1	1	1	1	1	1	1	1	1	1	1	1	1	1	1	1	1	1	1	1	1	1	1	1	1	1	1	1	1	1	1	1	1
OG0000844	76	Core	1	1	1	1	1	1	1	1	1	1	1	1	1	1	1	1	1	1	1	1	1	1	1	1	1	1	1	1	1	1	1	1	1	1	1	1	1	1	1	1	1	1	1	1	1	1	1
OG0000845	76	Core	1	1	1	1	1	1	1	1	1	1	1	1	1	1	1	1	1	1	1	1	1	1	1	1	1	1	1	1	1	1	1	1	1	1	1	1	1	1	1	1	1	1	1	1	1	1	1
OG0000846	76	Core	1	1	1	1	1	1	1	1	1	1	1	1	1	1	1	1	1	1	1	1	1	1	1	1	1	1	1	1	1	1	1	1	1	1	1	1	1	1	1	1	1	1	1	1	1	1	1
OG0000847	76	Core	1	1	1	1	1	1	1	1	1	1	1	1	1	1	1	1	1	1	1	1	1	1	1	1	1	1	1	1	1	1	1	1	1	1	1	1	1	1	1	1	1	1	1	1	1	1	1
OG0000848	76	Core	1	1	1	1	1	1	1	1	1	1	1	1	1	1	1	1	1	1	1	1	1	1	1	1	1	1	1	1	1	1	1	1	1	1	1	1	1	1	1	1	1	1	1	1	1	1	1
OG0000849	76	Core	1	1	1	1	1	1	1	1	1	1	1	1	1	1	1	1	1	1	1	1	1	1	1	1	1	1	1	1	1	1	1	1	1	1	1	1	1	1	1	1	1	1	1	1	1	1	1
OG0000850	76	Core	1	1	1	1	1	1	1	1	1	1	1	1	1	1	1	1	1	1	1	1	1	1	1	1	1	1	1	1	1	1	1	1	1	1	1	1	1	1	1	1	1	1	1	1	1	1	1
OG0000851	76	Core	1	1	1	1	1	1	1	1	1	1	1	1	1	1	1	1	1	1	1	1	1	1	1	1	1	1	1	1	1	1	1	1	1	1	1	1	1	1	1	1	1	1	1	1	1	1	1
OG0000852	76	Core	1	1	1	1	1	1	1	1	1	1	1	1	1	1	1	1	1	1	1	1	1	1	1	1	1	1	1	1	1	1	1	1	1	1	1	1	1	1	1	1	1	1	1	1	1	1	1
OG0000853	76	Core	1	1	1	1	1	1	1	1	1	1	1	1	1	1	1	1	1	1	1	1	1	1	1	1	1	1	1	1	1	1	1	1	1	1	1	1	1	1	1	1	1	1	1	1	1	1	1
[truncated: 10,807 more rows]
[truncated: 30 more columns]

## Sheet: S10
Table S10. PAV of gene families in Neurospora crassa.
[truncated: 1,360 more rows]
[truncated: 31 more columns]

[truncated: 1 more sheets: S11]
